# Supplementary material for: Regulation of stomatal opening and histone modification by photoperiod in Arabidopsis thaliana
Source: Sci Rep. 2019 Jul 22;9:10054. doi: 10.1038/s41598-019-46440-0 (PMC6646381; doi:10.1038/s41598-019-46440-0)
Supplement: Supplementary file 2 — Dataset 1 [file 41598_2019_46440_MOESM2_ESM.xlsx]

## Sheet: Sheet1
Supplemental Date 1. Microarray analysis of GCPs (Zt16).
Plants were grown under short-day (SD) conditions for 3 weeks, and then transferred to separate SD conditions for 2 weeks (SS) or to long-day (LD) conditions for 2 weeks (SL). GCPs from SS and SL plants were then used for analysis. Significant differences were determined using two-sided Student’s t-tests, at a significance level P < 0.05.
Probe_Name	AGI	Gene_Annotation（kinase, ）	SS_signal 1	SS_signal 2	SS_signal 3	SL_signal 1	SL_signal 2	SL_signal 3	Fold_Change (SL/SS)_1	Fold_Change (SL/SS)_2	Fold_Change (SL/SS)_3	SS_signal Average	SS_signal SE	SL_signal Average	SL_signal SE	Fold_Change Average	Fold_Change SE	P value	ZT４の倍率	ZT4倍率のp値
A_84_P11385	At1g09070.1	C2 domain-containing protein / src2-like protein, putative similar to cold-regulated gene SRC2 [Glycine max] GI:2055230; contains Pfam profile PF00168: C2 domain; identical to cDNA src2-like protein GI:3426059 [At1g09070.1]	178976	149379	178976	178976	149379	178976	1	1	1	169110	9865.71	169110	9865.71	1	0	1
A_84_P78629	At4g05050.1	polyubiquitin (UBQ11) identical to GI:304117 [At4g05050.1]	146963	129419	134312	138123	132542	138886	0.939849	1.02413	1.03406	136898	5226.9	136517	1999.57	0.999346	0.0298863	0.949006
A_84_P12241	At5g20230.1	plastocyanin-like domain-containing protein [At5g20230.1]	143367	117795	124625	121295	111171	160778	0.846044	0.943769	1.2901	128596	7644.43	131082	15133.1	1.02664	0.134717	0.890528
A_84_P19632	At5g11740.1	arabinogalactan-protein (AGP15) identical to gi|10880507|gb|AAG24283 [At5g11740.1]	138886	120376	75682.1	117298	117795	107023	0.844561	0.978563	1.41411	111648	18760	114038	3510.9	1.07908	0.171923	0.906364
A_84_P85009	At3g44190.1	pyridine nucleotide-disulphide oxidoreductase family protein low similarity to dihydrolipoamide dehydrogenase from Clostridium magnum [GI:472330]; contains Pfam profile PF00070 Pyridine nucleotide-disulphide oxidoreductase domain [At3g44190.1]	131024	111171	82091.8	112082	109012	97669.1	0.855436	0.98058	1.18975	108096	14208.9	106255	4383.29	1.00859	0.0975201	0.907438
A_84_P258350	At5g15970.1	stress-responsive protein (KIN2) / stress-induced protein (KIN2) / cold-responsive protein (COR6.6) / cold-regulated protein (COR6.6) identical to SP|P31169 Stress-induced KIN2 protein (Cold-induced COR6.6 protein) {Arabidopsis thaliana} [At5g15970.1]	104848	90464.6	85964.8	111663	93777.8	93613.7	1.065	1.03662	1.08898	93759	5694.43	99684.8	5989.29	1.06354	0.0151305	0.512986
A_84_P16923	At5g59820.1	zinc finger (C2H2 type) family protein (ZAT12) identical to zinc finger protein ZAT12 [Arabidopsis thaliana] gi|1418325|emb|CAA67232 [At5g59820.1]	113873	95653.3	73879.8	104848	83394.7	99963.7	0.920741	0.871843	1.35306	94468.7	11560.2	96068.6	6491.92	1.04855	0.152908	0.909769
A_84_P20724	At5g63790.1	no apical meristem (NAM) family protein contains Pfam PF02365: No apical meristem (NAM) domain; contains similarity to NAC-domain protein [At5g63790.1]	120732	86203.3	64952.6	113293	94726.8	80002.1	0.938386	1.09888	1.2317	90629.1	16253.4	96007.2	9631.51	1.08965	0.0847979	0.790032
A_84_P19979	At1g66580.1	60S ribosomal protein L10 (RPL10C) contains Pfam profile: PF00826: Ribosomal L10 [At1g66580.1]	111528	85217.1	69768.6	113873	91320.8	72835.1	1.02103	1.07163	1.04395	88837.8	12190.1	92676.3	11866	1.04554	0.014628	0.832545
A_84_P10020	At4g11600.1	glutathione peroxidase, putative [At4g11600.1]	114702	101147	48427.9	110920	107857	55987.4	0.96702	1.06635	1.1561	88092.3	20214.6	91588.1	17822.3	1.06315	0.0546054	0.903052
A_84_P11289	At5g16010.1	3-oxo-5-alpha-steroid 4-dehydrogenase family protein / steroid 5-alpha-reductase family protein similar to steroid 5alpha-reductase - Rattus norvegicus, PIR:A34239 [SP|24008]; contains Pfam 3-oxo-5-alpha-steroid 4-dehydrogenase domain PF02544...	107611	96320.8	78037.2	97150.2	98215.8	76684.8	0.90279	1.01967	0.98267	93989.7	8616.44	90683.6	7006.15	0.968378	0.0344899	0.780753
A_84_P189524	At4g05320.1	polyubiquitin (UBQ10) (SEN3) senescence-associated protein; identical to GI:870791 [At4g05320.1]	98749.9	76229.6	86751.1	105859	77274.2	83708.3	1.07199	1.0137	0.964925	87243.5	6505.73	88947.2	8657.56	1.01687	0.0309482	0.882614
A_84_P13228	At4g34131.1	UDP-glucoronosyl/UDP-glucosyl transferase family protein contains Pfam profile: PF00201 UDP-glucoronosyl and UDP-glucosyl transferase [At4g34131.1]	105859	87994.4	55987.4	112752	88679.8	63335.4	1.06512	1.00779	1.13124	83280.3	14588.4	88255.9	14267	1.06805	0.0356685	0.819352
A_84_P154545	At5g03240.1	polyubiquitin (UBQ3) identical to GI:928809 [At5g03240.1]	121295	99382.2	44428.1	114702	99964.2	48699.1	0.945647	1.00586	1.09613	88368.5	22862.7	87788.6	20002.5	1.01588	0.0437296	0.985683
A_84_P300030	At5g08790.1	no apical meristem (NAM) family protein contains Pfam PF02365: No apical meristem (NAM) domain; [At5g08790.1]	96130.9	83394.7	81034.2	97669.1	82195.2	80719.4	1.016	0.985617	0.996116	86853.3	4688.61	86861.2	5420.68	0.999244	0.00890941	0.999167
A_84_P23524	At5g54500.1	quinone reductase, putative similar to 1,4-benzoquinone reductase [Phanerochaete chrysosporium][GI:4454993]; contains flavodoxin domain PF00258 [At5g54500.1]	81034.2	80964.9	54882.6	90658.4	93982.1	59985.8	1.11877	1.16077	1.09298	72293.9	8705.69	81542.1	10820.8	1.12418	0.0197552	0.541905
A_84_P72634	At4g36500.1	expressed protein [At4g36500.1]	94911.6	82820.7	63671.9	88485.2	78664.9	75237.9	0.932291	0.949822	1.18165	80468.1	9094.5	80796	3969.83	1.02125	0.0803573	0.975218
A_84_P20906	At1g78380.1	glutathione S-transferase, putative similar to glutathione transferase GI:2853219 from [Carica papaya] [At1g78380.1]	112082	84320.2	46648.7	107611	86579.3	38547.7	0.960107	1.02679	0.82634	81017.1	18961.1	77579.3	20438.4	0.937747	0.0589357	0.907812
A_84_P228659	At2g32190.1	expressed protein [At2g32190.1]	96592.7	62930.4	71274.7	80719.4	68080.7	82091.8	0.835668	1.08184	1.15177	76932.6	10120.9	76964	4459.28	1.02309	0.0958612	0.997872
A_84_P15276	At1g76680.1	12-oxophytodienoate reductase (OPR1) identical to 12-oxophytodienoate reductase OPR1 GB:AAC78440 [Arabidopsis thaliana] [At1g76680.1]	120044	87855.8	38547.7	86751.1	92210.7	50747.1	0.722661	1.04957	1.31647	82149.1	23698.3	76569.6	13007.1	1.02957	0.171711	0.846562
A_84_P140849	At1g32920.1	expressed protein [At1g32920.1]	94081.7	87223.3	58315.2	69479.3	84632.8	74982.4	0.7385	0.9703	1.28581	79873.4	10959.4	76364.8	4428.71	0.998204	0.158611	0.781378
A_84_P14106	At5g64310.1	arabinogalactan-protein (AGP1) identical to gi:3883120 gb:AAC77823 [At5g64310.1]	99963.7	92210.7	61879.3	62362.7	79695.7	81034.2	0.623853	0.864278	1.30955	84684.6	11620.2	74364.2	6013.18	0.932561	0.200867	0.474358
A_84_P19389	At3g52450.1	U-box domain-containing protein similar to immediate-early fungal elicitor protein CMPG1 [Petroselinum crispum] GI:14582200; contains Pfam profile PF04564: U-box domain [At3g52450.1]	52718.7	72849.3	80002.1	67534.8	71811.8	82744.8	1.28104	0.985758	1.03428	68523.3	8167.64	74030.5	4528.72	1.10036	0.0914197	0.587102
A_84_P188144	At4g02940.1	oxidoreductase, 2OG-Fe(II) oxygenase family protein similar to A. thaliana hypothetical protein T13L16.2, GenBank accession number 2708738; contains Pfam domain PF03171 2OG-Fe(II) oxygenase superfamily [At4g02940.1]	78411.2	68706.6	53196.2	94911.6	72121.1	52864.1	1.21043	1.0497	0.993757	66771.3	7342.98	73298.9	12152.3	1.08463	0.0649422	0.669583
A_84_P23913	At2g38870.1	protease inhibitor, putative similar to SP|P24076 Glu S.griseus protease inhibitor (BGIA) {Momordica charantia}; contains Pfam profile PF00280: Potato inhibitor I family [At2g38870.1]	84895.4	64036.6	74684.9	62640.8	66540.7	82358.9	0.737858	1.0391	1.10275	74539	6021.88	70513.5	6028.78	0.959905	0.112533	0.661252
A_84_P11446	At1g15520.1	ABC transporter family protein similar to ABC1 protein GI:14331118 from [Nicotiana plumbaginifolia] [At1g15520.1]	113293	89121.1	30332.2	66234.4	94379.2	34614.8	0.584631	1.059	1.14119	77582	24633.8	65076.1	17262.2	0.928274	0.173452	0.698927
A_84_P10473	At1g59870.1	ABC transporter family protein similar to PDR5-like ABC transporter GI:1514643 from [Spirodela polyrhiza] [At1g59870.1]	57000.8	65700.9	57156.3	58191.3	70300.4	66606.1	1.02089	1.07001	1.16533	59952.7	2874.47	65032.6	3583.04	1.08541	0.0424031	0.330814
A_84_P548610	At5g10980.1	histone H3 identical to HISTONE H3.2, MINOR, Medicago sativa, SWISSPROT:P11105, histone H3 variant H3.3 Lycopersicon esculentum GI:1435157; contains Pfam profile PF00125 Core histone H2A/H2B/H3/H4 [At5g10980.1]	92989.8	63726.7	41304.8	66606.1	71341.1	54872.9	0.716273	1.11948	1.32849	66007.1	14963.7	64273.3	4894.95	1.05475	0.179671	0.917616
A_84_P16040	At2g17840.1	senescence/dehydration-associated protein-related (ERD7) similar to senescence-associated protein 12 [Hemerocallis hybrid cultivar] gi|3551958|gb|AAC34857; strong similarity to early-responsive to dehydration stress ERD7 protein [Arabidopsis thaliana]...	69479.3	65119.7	75237.9	57000.8	49115.8	85964.8	0.8204	0.754239	1.14257	69945.6	2930.18	64027.1	11202.5	0.905737	0.119948	0.636184
A_84_P13045	At5g26000.1	glycosyl hydrolase family 1 protein contains Pfam PF00232 : Glycosyl hydrolase family 1 domain; TIGRFAM TIGR01233: 6-phospho-beta-galactosidase; identical to Myrosinase precursor (Sinigrinase) (SP:P37702) [Arabidopsis thaliana] [At5g26000.1]	64952.6	62194.2	87480.4	57619.6	60692.1	72496.6	0.887102	0.975848	0.828717	71542.4	8008.7	63602.7	4534.51	0.897222	0.0427733	0.436958
A_84_P18401	At3g12580.1	heat shock protein 70, putative / HSP70, putative strong similarity to heat shock protein GI:425194 [Spinacia oleracea] [At3g12580.1]	99617.1	78664.9	60369.1	64490.9	59750.2	65351.2	0.647388	0.759553	1.08253	79550.3	11338.6	63197.4	1741.42	0.829823	0.130435	0.227142
A_84_P15958	At5g54940.2	eukaryotic translation initiation factor SUI1, putative similar to SP|P32911 Protein translation factor SUI1 {Saccharomyces cerevisiae}; contains Pfam profile PF01253: Translation initiation factor SUI1 [At5g54940.2]	53619.1	60692.1	60186.9	50747.1	65317.8	64952.6	0.946437	1.07622	1.07918	58166	2278.15	60339.1	4797.2	1.03394	0.0437622	0.703355
A_84_P23396	At5g06320.1	harpin-induced family protein / HIN1 family protein / harpin-responsive family protein / NDR1/HIN1-like protein 3 similar to harpin-induced protein hin1 (GI:1619321)[Nicotiana tabacum] [At5g06320.1]	49234.7	70683.9	60606.7	42489.2	67475.1	70531.2	0.862993	0.954602	1.16375	60175.1	6195.62	60165.1	8881.9	0.993783	0.0890045	0.99931
A_84_P23347	At4g36010.1	pathogenesis-related thaumatin family protein similar to receptor serine/threonine kinase PR5K [Arabidopsis thaliana] GI:1235680; contains Pfam profile PF00314: Thaumatin family [At4g36010.1]	60369.1	65317.8	31727.3	59702.1	72849.3	46975.9	0.988951	1.11531	1.48062	52471.4	10470	59842.4	7469.33	1.19496	0.147413	0.597242
A_84_P21874	At1g27730.1	zinc finger (C2H2 type) family protein (ZAT10) / salt-tolerance zinc finger protein (STZ) identical to salt-tolerance zinc finger protein GB:CAA64820 GI:1565227 from [Arabidopsis thaliana]; contains Pfam domain, PF00096: Zinc finger, C2H2 type;...	53438.2	61003.1	42489.2	56173.3	66951.8	55748.9	1.05118	1.09752	1.31207	52310.1	5374.17	59624.7	3665.61	1.15359	0.0803623	0.323752
A_84_P60290	At5g65300.1	expressed protein [At5g65300.1]	54396.3	59750.2	54133.2	54518.9	59229.9	64000.9	1.00225	0.991293	1.18229	56093.2	1830.06	59249.9	2737.24	1.05861	0.0619186	0.391994
A_84_P166453	At1g27760.1	interferon-related developmental regulator family protein / IFRD protein family contains Pfam PF05004: Interferon-related developmental regulator (IFRD); similar to IFR1 protein GI:16580630 [Gallus gallus]; similar to Interferon-related developmental...	80002.1	56662.4	34242.3	63545.1	63726.7	46648.7	0.794293	1.12467	1.36231	56968.9	13210.6	57973.5	5662.64	1.09376	0.1647	0.947635
A_84_P23850	At2g43520.1	trypsin inhibitor, putative similar to SP|P26780 Trypsin inhibitor 2 precursor (MTI-2) {Sinapis alba} [At2g43520.1]	94573.2	69314.8	37865.4	61879.3	74021.8	36250.2	0.654301	1.06791	0.957342	67251.1	16402.6	57383.8	11133	0.893184	0.123632	0.644781
A_84_P179084	At5g35735.1	auxin-responsive family protein similar to auxin-induced protein AIR12 GI:11357190 [Arabidopsis thaliana] [At5g35735.1]	55119.8	71811.8	46975.9	48254.8	64465.9	58833.9	0.875453	0.897707	1.25243	57969.2	7309.68	57184.9	4751.83	1.00853	0.122118	0.932645
A_84_P19923	At1g05680.1	UDP-glucoronosyl/UDP-glucosyl transferase family protein contains Pfam profile: PF00201 UDP-glucoronosyl and UDP-glucosyl transferase [At1g05680.1]	71544.7	46170.9	31440.3	71274.7	56249.7	42980.3	0.996226	1.21829	1.36704	49718.6	11712.2	56834.9	8173.12	1.19385	0.107741	0.644448
A_84_P217688	At1g76600.1	expressed protein [At1g76600.1]	61879.3	56527.7	45742.4	55119.8	57530.1	55673.1	0.890763	1.01773	1.2171	54716.5	4745.53	56107.6	728.919	1.04186	0.0949746	0.786403
A_84_P14827	At4g34710.1	arginine decarboxylase 2 (SPE2) identical to SP|O23141 Arginine decarboxylase 2 (EC 4.1.1.19) (ARGDC 2) (ADC 2) (ADC-N) {Arabidopsis thaliana} [At4g34710.1]	48699.1	41876.4	45345.3	54882.6	56527.7	56173.3	1.12697	1.34987	1.23879	45306.9	1969.62	55861.2	499.891	1.23854	0.0643443	0.00654367
A_84_P96456	At1g07600.1	metallothionein-like protein 1A (MT-1A) (MT-Q) (MT-2) identical to Metallothionein-like protein 1A (MT-1A) (MT-Q) (MT-2) SP:P43392 from (Arabidopsis thaliana) [At1g07600.1]	80719.4	40749.7	67248.1	63671.9	45827.9	57619.6	0.788805	1.12462	0.856821	62905.7	11740.8	55706.5	5239.18	0.923416	0.102501	0.60538
A_84_P17618	At4g24160.1	hydrolase, alpha/beta fold family protein contains Pfam profile PF00561: hydrolase, alpha/beta fold family [At4g24160.1]	55673.1	56021.8	34521.9	52718.7	65700.9	47542.3	0.946933	1.17277	1.37716	48738.9	7109.21	55320.6	5400.97	1.16562	0.124248	0.501911
A_84_P289964	At1g19020.1	expressed protein [At1g19020.1]	54882.6	66951.8	40528.3	48699.1	62194.2	51251.4	0.887332	0.92894	1.26458	54120.9	7637.31	54048.2	4139.09	1.02695	0.119421	0.993726
A_84_P133525	At3g49780.1	phytosulfokines 3 (PSK3) identical to phytosulfokines 3 (PSK3) SP:Q9M2Y0 from [Arabidopsis thaliana] [At3g49780.1]	58833.9	55054.6	38026.1	60369.1	58464.6	41304.8	1.02609	1.06194	1.08622	50638.2	6399.74	53379.5	6062.31	1.05808	0.017465	0.771353
A_84_P219668	At3g04640.1	glycine-rich protein predicted proteins, Arabidopsis thaliana [At3g04640.1]	52864.1	72390.4	40794.7	43561.3	57269.9	58191.3	0.824025	0.791126	1.42644	55349.7	9205.19	53007.5	4730.59	1.01386	0.206508	0.832055
A_84_P22572	At5g52640.1	heat shock protein 81-1 (HSP81-1) / heat shock protein 83 (HSP83) nearly identical to SP|P27323 Heat shock protein 81-1 (HSP81-1) (Heat shock protein 83) {Arabidopsis thaliana}; contains Pfam profiles PF02518: ATPase, histidine kinase-, DNA gyrase B-,...	90658.4	75877.7	34919.6	54396.3	62930.4	41691.3	0.600014	0.829367	1.19392	67151.9	16671.4	53006	6170.49	0.874435	0.172922	0.470729
A_84_P53000	At2g21620.2	universal stress protein (USP) family protein / responsive to dessication protein (RD2) strong similarity to RD2 protein [Arabidopsis thaliana] GI:15320408; contains Pfam profile PF00582: universal stress protein family; identical to cDNA RD2...	47106.1	74021.8	32980.1	47967.1	61853.1	44159.1	1.01828	0.835606	1.33896	51369.3	12038	51326.4	5376.9	1.06428	0.147116	0.997559
A_84_P20535	At4g17500.1	ethylene-responsive element-binding protein 1 (ERF1) / EREBP-2 protein identical to SP|O80337 Ethylene responsive element binding factor 1 (EREBP-2 protein) [Arabidopsis thaliana]; a false single bp exon was added to circumvent a single basepair...	51475.1	53462.3	40109.7	45742.4	55916.6	51743.2	0.888633	1.04591	1.29004	48349	4159.42	51134.1	2952.77	1.07486	0.116778	0.614099
A_84_P11431	At1g17170.1	glutathione S-transferase, putative One of three repeated putative glutathione transferases. 72% identical to glutathione transferase [Arabidopsis thaliana] (gi|4006934) [At1g17170.1]	82091.8	58288.6	31538.6	64000.9	57729.6	30332.2	0.779626	0.99041	0.961749	57306.3	14601.7	50687.6	10337.4	0.910595	0.066005	0.73017
A_84_P562774	At5g12340.1	expressed protein ; expression supported by MPSS [At5g12340.1]	43861.2	32364.7	47542.3	47922.9	43567.2	60186.9	1.0926	1.34613	1.26597	41256.1	4570.93	50559	4975.46	1.2349	0.0748175	0.240577
A_84_P11731	At3g24500.1	ethylene-responsive transcriptional coactivator, putative similar to ethylene-responsive transcriptional coactivator [Lycopersicon esculentum] gi|5669634|gb|AAD46402 [At3g24500.1]	49675.3	77274.2	38348.3	40528.3	62721.9	44793.7	0.815864	0.81168	1.16807	55099.3	11559.6	49348	6799.4	0.931873	0.118107	0.69012
A_84_P13151	At5g61820.1	expressed protein MtN19, Medicago truncatula, EMBL:MTY15367 [At5g61820.1]	59398.8	48735.8	36587.4	59138.7	51140.4	36111.8	0.995621	1.04934	0.987	48240.7	6589.73	48797	6749.77	1.01065	0.0195026	0.955803
A_84_P21381	At4g18950.1	ankyrin protein kinase, putative similar to ankyrin-kinase [Medicago truncatula] gi|18700701|gb|AAL78674 [At4g18950.1]	50183.4	41414.1	41691.3	55987.4	44390.9	43861.2	1.11566	1.07188	1.05205	44429.6	2878.03	48079.8	3956.75	1.07986	0.018791	0.497093
A_84_P159725	At1g30360.1	early-responsive to dehydration stress protein (ERD4) nearly identical to ERD4 protein (early-responsive to dehydration stress) [Arabidopsis thaliana] GI:15375406; contains Pfam profile PF02714: Domain of unknown function DUF221 [At1g30360.1]	36461.1	49722.4	45977.4	37631.4	56021.8	50183.4	1.0321	1.12669	1.09148	44053.6	3947.22	47945.6	5425.48	1.08342	0.0276017	0.592976
A_84_P155785	At3g07390.1	auxin-responsive protein / auxin-induced protein (AIR12) identical (with 7 residue gap) to auxin-induced protein AIR12 GI:11357190 [Arabidopsis thaliana] [At3g07390.1]	49368.8	42476.3	44793.7	53619.1	43635.8	45179.3	1.08609	1.0273	1.00861	45546.3	2024.96	47478.1	3102.66	1.04067	0.0233448	0.629623
A_84_P21501	At5g05410.1	DRE-binding protein (DREB2A) identical to DREB2A GI:3738230 from [Arabidopsis thaliana] ; supported by cDNA:gi_3738229_dbj_AB007790.1_AB007790 [At5g05410.1]	59138.7	62721.9	46256.8	43121.6	49363.1	49368.8	0.72916	0.787014	1.06728	56039.1	4999.35	47284.5	2081.46	0.86115	0.104408	0.181262
A_84_P13733	At3g55980.1	zinc finger (CCCH-type) family protein contains Pfam domain, PF00642: Zinc finger C-x8-C-x5-C-x3-H type (and similar) and Pfam domain, PF00023: Ankyrin repeat [At3g55980.1]	37426.4	50082.9	59702.1	30513.7	46384.7	64490.9	0.815298	0.926157	1.08021	49070.5	6450.31	47129.8	9815.46	0.940556	0.0768126	0.876774
A_84_P175491	At5g62520.1	expressed protein [At5g62520.1]	28935.8	51763.4	48254.8	29554.2	56662.4	53438.2	1.02137	1.09464	1.10742	42984.7	7097.08	46551.6	8549.52	1.07448	0.0268078	0.764272
A_84_P23698	At1g22690.1	gibberellin-responsive protein, putative similar to SP|P46688 Gibberellin-regulated protein 2 precursor {Arabidopsis thaliana}; contains Pfam profile PF02704: Gibberellin regulated protein [At1g22690.1]	39079.9	32449.2	77605.3	35802.9	46881.4	56360.8	0.916146	1.44476	0.726249	49711.5	14077.7	46348.4	5940.53	1.02905	0.214963	0.836569
A_84_P168223	At1g19770.1	purine permease-related low similarity to purine permease [Arabidopsis thaliana] GI:7620007; contains Pfam profile PF03151: Domain of unknown function, DUF250 [At1g19770.1]	36111.8	48001.6	43121.6	33521.8	40749.7	62931.7	0.928278	0.848924	1.4594	42411.6	3450.58	45734.4	8848.18	1.07887	0.191641	0.744084
A_84_P114192	At5g20010.1	Ras-related GTP-binding nuclear protein (RAN-1) identical to GTP-binding nuclear protein RAN-1 SP:P41916 from [Arabidopsis thaliana] [At5g20010.1]	42108.7	55916.6	33521.8	37426.4	55378.2	42489.2	0.888806	0.990372	1.26751	43849	6523.11	45097.9	5343.86	1.0489	0.113171	0.889425
A_84_P224429	At4g02890.1	polyubiquitin (UBQ14) identical to GI:166795; similar to N. sylvestris hexameric polyubiquitin, GenBank accession number M74101 [At4g02890.1]	45179.3	39784.2	48699.1	47542.3	41414.1	46256.8	1.0523	1.04097	0.94985	44554.2	2592.41	45071.1	1865.78	1.01437	0.0324272	0.879288
A_84_P104896	At4g40040.1	histone H3.2 identical to Histone H3.2, minor Lolium temulentum SP|P11105, nearly identical to histone H3.2 Mus pahari GI:515005; contains Pfam profile PF00125 Core histone H2A/H2B/H3/H4 [At4g40040.1]	42839.3	53158.9	56173.3	41845.8	44764.2	48254.8	0.976809	0.842082	0.859034	50723.8	4037.17	44954.9	1852.58	0.892642	0.0423671	0.263843
A_84_P23384	At5g02380.1	metallothionein protein 2B (MT-2B) identical to SWISS-PROT:Q38805 metallothionein-like protein 2B (MT-2B) [Arabidopsis thaliana] [At5g02380.1]	40528.3	63563.7	57000.8	35444.4	55642.4	42331.1	0.87456	0.875381	0.74264	53697.6	6851.78	44472.6	5928.17	0.83086	0.0441109	0.366172
A_84_P10583	At1g76180.1	dehydrin (ERD14) identical to SP|P42763 Dehydrin ERD14 {Arabidopsis thaliana} [At1g76180.1]	35151.2	36127.8	63545.1	38026.1	40056.8	54518.9	1.08179	1.10875	0.857957	44941.3	9306.13	44200.6	5192.37	1.01617	0.0794862	0.94792
A_84_P19904	At1g10370.1	glutathione S-transferase, putative (ERD9) similar to glutathione S-transferase TSI-1 [Aegilops tauschii] gi:2190992 gb:AAD10129; similar to ESTs gb|R29860, emb|Z29757, and emb|Z29758; identical to cDNA ERD9 mRNA for glutathione S-transferase,...	76684.8	48287.2	35444.4	51695.4	44641.6	36143.7	0.674129	0.924501	1.01973	53472.1	12184.1	44160.2	4495.85	0.872786	0.103062	0.513005
A_84_P13726	At3g54420.1	class IV chitinase (CHIV) almost identical to class IV chitinase from GI:2597826 [Arabidopsis thaliana] [At3g54420.1]	38718.1	36795.8	31048.7	48427.9	47825.7	36050.3	1.25078	1.29976	1.16109	35520.8	2303.91	44101.3	4029.25	1.23721	0.0406016	0.138203
A_84_P14344	At1g17860.1	trypsin and protease inhibitor family protein / Kunitz family protein similar to LeMir (miraculin homolog) GI:2654440 from [Lycopersicon esculentum], tumor-related protein [Nicotiana tabacum] GI:1762933; contains Pfam profile PF00197: Trypsin and...	60606.7	32598.6	40229.2	59398.8	34526.4	38026.1	0.98007	1.05914	0.945236	44478.1	8359.71	43983.8	7773.45	0.994815	0.0336977	0.967532
A_84_P10863	At3g48520.1	cytochrome P450 family protein similar to Cytochrome P450 94A1 (P450-dependent fatty acid omega-hydroxylase) (SP:O81117) {Vicia sativa}; contains Pfam profile: PF00067 cytochrome P450 [At3g48520.1]	39212.6	42931.6	36250.2	37682.2	48001.6	45524.4	0.960972	1.11809	1.25584	39464.8	1932.86	43736.1	3110.26	1.11164	0.0851822	0.30825
A_84_P18946	At1g09970.1	leucine-rich repeat transmembrane protein kinase, putative Similar to A. thaliana receptor-like protein kinase (gb|RLK5_ARATH). ESTs gb|ATTS0475,gb|ATTS4362 come from this gene isoform contains a TG acceptor site at intron. [At1g09970.1]	44428.1	32967.3	26938.8	55748.9	39652.9	33691.8	1.25481	1.2028	1.25068	34778.1	5129.25	43031.2	6587.59	1.2361	0.016693	0.378856
A_84_P11917	At4g13180.1	short-chain dehydrogenase/reductase (SDR) family protein similar to short-chain type dehydrogenase/reductase SP:Q08632 [Picea abies] [At4g13180.1]	38907.4	40365.7	21834.4	45179.3	49722.4	31048.7	1.1612	1.2318	1.42201	33702.5	5948.95	41983.5	5622.49	1.27167	0.0778824	0.368924
A_84_P17934	At5g04340.1	zinc finger (C2H2 type) family protein contains Pfam domain, PF00096: Zinc finger, C2H2 type [At5g04340.1]	32683.6	37222.2	21172.6	42270.6	48504.6	34521.9	1.29333	1.30311	1.6305	30359.4	4776.64	41765.7	4044.32	1.40898	0.110798	0.142475
A_84_P18196	At2g47730.1	glutathione S-transferase 6 (GST6) identical to GB:X95295. Based on identical cDNA hits, the translation is now 40 AAs longer at the N-terminal, and start of exon2 is also corrected. [At2g47730.1]	69768.6	43287.9	19891.7	48929.7	52382.1	23880.1	0.701314	1.21008	1.2005	44316.1	14407.4	41730.6	8980.74	1.0373	0.168016	0.886331
A_84_P21886	At1g55920.1	serine O-acetyltransferase, putative identical to GI:608677 from [Arabidopsis thaliana] [At1g55920.1]	50985.1	37973.3	25270.9	51082.9	41971.4	30562.1	1.00192	1.10529	1.20938	38076.4	7423.21	41205.5	5936.23	1.10553	0.0598876	0.758518
A_84_P24171	At4g00360.1	cytochrome P450, putative [At4g00360.1]	47817.9	28727.3	30121.7	57156.3	39784.2	25607.8	1.19529	1.38489	0.850145	35555.6	6144.35	40849.4	9122.83	1.14344	0.156529	0.655451
A_84_P13077	At5g42380.1	calmodulin-related protein, putative similar to regulator of gene silencing calmodulin-related protein GI:12963415 from [Nicotiana tabacum] [At5g42380.1]	41304.8	57530.1	29019.3	30754.8	43287.9	48427.9	0.744582	0.75244	1.66882	42618.1	8256.5	40823.6	5248.48	1.05528	0.306777	0.86339
A_84_P15812	At5g01380.1	expressed protein [At5g01380.1]	41423.4	41218.8	31656.2	42331.1	40887.6	37631.4	1.02191	0.991964	1.18875	38099.5	3222.19	40283.3	1389.89	1.06754	0.0612193	0.567442
A_84_P18782	At1g64380.1	AP2 domain-containing transcription factor, putative contains Pfam profile: PF00847 AP2 domain [At1g64380.1]	19999.4	21778.1	33019.1	35626.6	42717.4	42108.7	1.78138	1.96149	1.27528	24932.2	4075.91	40150.9	2268.98	1.67272	0.205406	0.0310109	1.03	0.81
A_84_P18843	At5g66400.1	dehydrin (RAB18) nearly identical to SP|P30185 Dehydrin Rab18 {Arabidopsis thaliana} [At5g66400.1]	14791.2	40993.8	27022.3	20071.4	50082.9	49234.7	1.35699	1.22172	1.822	27602.4	7569.61	39796.3	9865.5	1.4669	0.181793	0.382302
A_84_P14934	At1g01120.1	fatty acid elongase 3-ketoacyl-CoA synthase 1 (KCS1) nearly identical to GB:AAC99312 GI:4091810 from [Arabidopsis thaliana] [At1g01120.1]	74684.9	29839.7	30285.4	54133.2	31370.2	33521.8	0.724821	1.05129	1.10686	44936.7	14874.7	39675.1	7255.7	0.960991	0.11917	0.766449
A_84_P109232	At2g16630.1	proline-rich family protein contains proline-rich extensin domains, INTERPRO:IPR002965 [At2g16630.1]	64490.9	31979.2	24536.1	50985.1	44886.1	23031.9	0.790577	1.4036	0.938697	40335.4	12267.4	39634.3	8485.86	1.04429	0.184673	0.964768
A_84_P20156	At2g41430.1	dehydration-induced protein (ERD15) identical to dehydration-induced protein ERD15 GI:710626 from [Arabidopsis thaliana] [At2g41430.1]	33748.7	36443.7	54518.9	29151.6	32598.6	57000.8	0.863784	0.894491	1.04552	41570.4	6520.83	39583.6	8765.25	0.934599	0.0561659	0.864536
A_84_P12528	At2g40180.1	protein phosphatase 2C, putative / PP2C, putative contains PF00481: Protein phosphatase 2C domain; identical to protein phosphatase 2C (GI:4587992) [Arabidopsis thaliana] [At2g40180.1]	46648.7	35017.1	29531.1	43861.2	36443.7	38199.8	0.940245	1.04074	1.29355	37065.6	5046.47	39501.6	2237.99	1.09151	0.105101	0.681827
A_84_P106056	At4g24690.1	ubiquitin-associated (UBA)/TS-N domain-containing protein / octicosapeptide/Phox/Bemp1 (PB1) domain-containing protein contains Pfam profiles PF00627: Ubiquitin-associated (UBA)/TS-N domain, PF00569: Zinc finger ZZ type domain, PF00564: PB1 domain...	37285.2	51140.4	27313.3	36250.2	50712.1	30225.2	0.972241	0.991624	1.10661	38579.6	6908.68	39062.5	6078.92	1.02349	0.0419342	0.960671
A_84_P141659	At4g01360.1	expressed protein [At4g01360.1]	24442.4	46129.7	51743.2	22602.7	35459.1	58315.2	0.924731	0.768682	1.12701	40771.8	8323.92	38792.3	10443.2	0.940142	0.103728	0.889339
A_84_P611334	At2g22880.1	VQ motif-containing protein contains PF05678: VQ motif [At2g22880.1]	36920.9	33912.8	21995.2	36838.3	44071.9	34919.6	0.997762	1.29957	1.5876	30943	4557.39	38609.9	2786.6	1.29498	0.170287	0.224539
A_84_P20166	At2g39200.1	seven transmembrane MLO family protein / MLO-like protein 12 (MLO12) identical to SP|O80961 MLO-like protein 12 (AtMlo12) {Arabidopsis thaliana}, membrane protein Mlo12 [Arabidopsis thaliana] gi|14091594|gb|AAK53805; similar to MLO protein...	25065.9	30087.7	39901.7	34441.6	32449.2	48929.7	1.37404	1.07849	1.22626	31685.1	4356.55	38606.8	5193.38	1.22626	0.0853183	0.364939
A_84_P18852	At5g15870.1	glycosyl hydrolase family 81 protein similar to beta-glucan-elicitor receptor GI:1752734 from [Glycine max] [At5g15870.1]	42980.3	52382.1	29217.3	37365.1	39402.9	37365.1	0.869353	0.752222	1.27887	41526.6	6726.48	38044.3	679.291	0.966814	0.159648	0.633662
A_84_P22489	At5g22250.1	CCR4-NOT transcription complex protein, putative similar to SWISS-PROT:Q60809 CCR4-NOT transcription complex, subunit 7 (CCR4-associated factor 1, (CAF1) [Mus musculus] [At5g22250.1]	32373.6	43635.8	30952.8	31365.2	41751.9	40619.9	0.968852	0.956827	1.31232	35654.1	4011.89	37912.3	3289.85	1.07933	0.116545	0.685825
A_84_P14331	At1g76650.1	calcium-binding EF hand family protein similar to regulator of gene silencing calmodulin-related protein GI:12963415 from [Nicotiana tabacum]; contains INTERPRO:IPR002048 calcium-binding EF-hand domain [At1g76650.1]	36838.3	30920.8	49368.8	31573.8	29839.7	51082.9	0.857092	0.965036	1.03472	39042.6	5438.34	37498.8	6810.49	0.952283	0.0516721	0.868007
A_84_P22121	At3g17390.1	S-adenosylmethionine synthetase, putative similar to S-adenosylmethionine synthetase 2 (Methionine adenosyltransferase 2, AdoMet synthetase 2) [Catharanthus roseus] SWISS-PROT:Q96552 [At3g17390.1]	27253.9	27508.7	32931.7	29217.3	42931.6	40109.7	1.07204	1.56065	1.21797	29231.4	1851.59	37419.5	4181.22	1.28355	0.144813	0.14785
A_84_P250765	At2g43120.1	pirin, putative similar to SP|O00625 Pirin {Homo sapiens}; contains Pfam profile PF02678: Pirin [At2g43120.1]	40619.9	26084.8	33609.8	49234.7	28183.2	34441.6	1.21208	1.08044	1.02475	33438.2	4196.81	37286.5	6241.3	1.10576	0.0555402	0.635837
A_84_P51530	At2g22470.1	arabinogalactan-protein (AGP2) identical to gi|3883122|gb|AAC77824; supported by cDNA gi|3883121|gb|AF082299 [At2g22470.1]	34836.2	20863.9	37285.2	40619.9	23938.4	47106.1	1.16603	1.14736	1.2634	30995.1	5114.68	37221.5	6900.41	1.19226	0.0359744	0.508646
A_84_P281740	At1g78070.1	WD-40 repeat family protein contains Pfam profile PF00400: WD domain, G-beta repeat [At1g78070.1]	37036.2	38147.9	50985.1	31656.2	33668.9	45977.4	0.854737	0.882589	0.901782	42056.4	4475.85	37100.8	4476.16	0.879703	0.0136574	0.477462
A_84_P301030	At1g70490.1	ADP-ribosylation factor, putative nearly identical to ADP-ribosylation factor 1 GB:P36397 [Arabidopsis thaliana], ADP-ribosylation factor GI:166586 [Arabidopsis thaliana] [At1g70490.1]	33284.7	50400.3	26590.2	34242.3	45313.7	31538.6	1.02877	0.899076	1.1861	36758.4	7089.44	37031.5	4214	1.03798	0.0829841	0.975168
A_84_P23507	At5g49480.1	sodium-inducible calcium-binding protein (ACP1) / sodium-responsive calcium-binding protein (ACP1) identical to NaCl-inducible Ca2+-binding protein GI:2352828 from [Arabidopsis thaliana] [At5g49480.1]	45345.3	31880.2	30562.1	45524.4	35308.1	29987.7	1.00395	1.10752	0.981206	35929.2	4723.41	36940.1	4558.7	1.03089	0.0388736	0.885073
A_84_P11544	At1g33590.1	disease resistance protein-related / LRR protein-related contains leucine rich-repeat domains Pfam:PF00560, INTERPRO:IPR001611; similar to Hcr2-5D [Lycopersicon esculentum] gi|3894393|gb|AAC78596 [At1g33590.1]	36143.7	29457.2	25713.7	42980.3	35933.6	31691.6	1.18915	1.21986	1.23248	30438.2	3050.57	36868.5	3292.14	1.21383	0.0128655	0.225222
A_84_P11762	At3g28910.1	myb family transcription factor (MYB30) identical to myb-like protein GB:AJ007289 [Arabidopsis thaliana] (Plant J. 20 (1), 57-66 (1999)) [At3g28910.1]	32233.6	27645.2	31573.8	39079.9	37222.2	33929.8	1.2124	1.34643	1.07462	30484.2	1432.22	36744	1505.82	1.21115	0.0784664	0.0394655
A_84_P21407	At4g25260.1	invertase/pectin methylesterase inhibitor family protein low similarity to pectinesterase from Phaseolus vulgaris SP|Q43111, Lycopersicon esculentum SP|Q43143, Arabidopsis thaliana SP|Q42534; contains Pfam profile PF04043: Plant invertase/pectin...	46256.8	27313.4	21410.4	43695.9	45498.8	20910.4	0.944638	1.6658	0.976647	31660.2	7494.59	36701.7	7912.78	1.1957	0.235235	0.66771
A_84_P305650	At2g30500.1	kinase interacting family protein similar to kinase interacting protein 1 (GI:13936326) [Petunia integrifolia] [At2g30500.1]	27957.1	43567.2	55673.1	27313.3	36616.4	45070.3	0.976974	0.840459	0.809553	42399.1	8022.21	36333.3	5127.96	0.875662	0.0514355	0.558708
A_84_P20281	At3g22910.1	calcium-transporting ATPase, plasma membrane-type, putative / Ca(2+)-ATPase, putative (ACA13) identical to SP|Q9LIK7 Potential calcium-transporting ATPase 13, plasma membrane-type (EC 3.6.3.8) (Ca(2+)-ATPase isoform 13) {Arabidopsis thaliana}; similar...	23257.9	19116.2	56360.8	17538.1	18020.8	73023.7	0.754068	0.942699	1.29565	32911.6	11785.4	36194.2	18415.3	0.997471	0.158721	0.887923
A_84_P23980	At3g05500.1	rubber elongation factor (REF) family protein contains Pfam profile: PF05755 rubber elongation factor protein (REF) [At3g05500.1]	47967.1	49115.8	28642.1	33929.8	38721.7	35626.6	0.707356	0.788375	1.24385	41908.3	6641.41	36092.7	1402.79	0.913195	0.166976	0.439873
A_84_P21192	At3g19930.1	sugar transport protein (STP4) identical to GB:S25009 GI:16524 from [Arabidopsis thaliana] [At3g19930.1]	32980.1	32189.6	29630.8	37285.2	42356.2	27313.3	1.13054	1.31584	0.921787	31600.1	1010.76	35651.6	4418.66	1.12272	0.113819	0.421945
A_84_P18566	At4g24570.1	mitochondrial substrate carrier family protein contains Pfam profile: PF00153 mitochondrial carrier protein [At4g24570.1]	31108.7	44886.1	36143.7	29434.6	33819.7	42839.3	0.946185	0.753456	1.18525	37379.5	4024.9	35364.5	3945.96	0.96163	0.124887	0.738795
A_84_P19511	At4g24380.1	expressed protein contains Pfam profile: PF03959 domain of unknown function (DUF341) [At4g24380.1]	34757.3	25130.3	41845.8	31890.9	29457.2	43561.3	0.917532	1.17218	1.041	33911.1	4843.86	34969.8	4352.82	1.04357	0.0735212	0.878744
A_84_P281420	At5g60390.1	elongation factor 1-alpha / EF-1-alpha identical to SWISS-PROT:P13905 elongation factor 1-alpha (EF-1-alpha) [Arabidopsis thaliana] [At5g60390.1]	26850.6	39053.2	32563.7	35151.2	37555.4	31494.7	1.30914	0.961648	0.967172	32822.5	3524.97	34733.8	1761.99	1.07932	0.114922	0.653041
A_84_P22405	At4g37870.1	phosphoenolpyruvate carboxykinase [ATP], putative / PEP carboxykinase, putative / PEPCK, putative similar to phosphoenolpyruvate carboxykinase [Lycopersicon esculentum] GI:16950587, SP|Q9SLZ0 Phosphoenolpyruvate carboxykinase [ATP] (EC 4.1.1.49) (PEP...	23787.4	24288.2	28502.4	32233.6	41218.8	30285.4	1.35507	1.69707	1.06256	25526	1495.21	34579.3	3367.07	1.37157	0.183355	0.0698891
A_84_P273770	At1g28380.1	expressed protein [At1g28380.1]	28443.3	34526.4	33284.7	33374.6	29705.2	40528.3	1.17337	0.860361	1.21763	32084.8	1855.7	34536	3177.88	1.08379	0.112441	0.541805
A_84_P16882	At5g48540.1	33 kDa secretory protein-related contains Pfam PF01657: Domain of unknown function, duplicated in 33 KDa secretory proteins [At5g48540.1]	47922.9	31196.1	21558.4	38199.8	36127.8	28743.2	0.797109	1.15809	1.33327	33559.1	7701.94	34356.9	2869.9	1.09616	0.157843	0.927345
A_84_P24014	At3g16640.1	translationally controlled tumor family protein similar to translationally controlled tumor protein GB:AAD10032 from [Hevea brasiliensis] [At3g16640.1]	27815.7	54068.2	32806.7	25668.6	47089.7	29806.6	0.922809	0.870931	0.908551	38230.2	8049	34188.3	6560.38	0.900764	0.0154736	0.716926
A_84_P17328	At2g39350.1	ABC transporter family protein [At2g39350.1]	50616.7	27478.7	15326.3	49368.8	34618.3	18247.9	0.975347	1.25982	1.19063	31140.6	10350.7	34078.3	8987.88	1.14193	0.0856549	0.840789
A_84_P19888	At1g62300.1	WRKY family transcription factor similar to putative DNA-binding protein GI:7268215 from [Arabidopsis thaliana] [At1g62300.1]	26562.2	22350.7	31292.3	39361.2	30760.9	31365.2	1.48185	1.37629	1.00233	26735.1	2582.67	33829.1	2771.54	1.28682	0.145474	0.134427
A_84_P19021	At1g70520.1	protein kinase family protein contains Pfam domain, PF00069: Protein kinase domain [At1g70520.1]	29019.3	28368.4	22281.6	34105.7	39527.9	27671.2	1.17528	1.39338	1.24189	26556.4	2145.68	33768.3	3426.9	1.27018	0.0645303	0.149043
A_84_P21296	At3g55430.1	glycosyl hydrolase family 17 protein / beta-1,3-glucanase, putative similar to beta-1,3 glucanase GI:7414433 from [Pisum sativum]; contains Pfam profile PF00332: Glycosyl hydrolases family 17 [At3g55430.1]	31656.2	34239.3	32009.3	29987.7	33309.3	37865.4	0.947293	0.972838	1.18295	32634.9	808.638	33720.8	2283.4	1.03436	0.0746601	0.677166
A_84_P16173	At1g28480.1	glutaredoxin family protein contains INTERPRO Domain IPR002109, Glutaredoxin (thioltransferase) [At1g28480.1]	32931.7	52632.9	16475.6	32931.7	45029.2	22885.3	1	0.855532	1.38905	34013.4	10451.7	33615.4	6401.52	1.08153	0.159315	0.975651
A_84_P88069	At1g56580.1	expressed protein contains Pfam profile PF04398: Protein of unknown function, DUF538 [At1g56580.1]	46975.9	29169.8	43695.9	37036.2	31880.2	31727.3	0.788408	1.09292	0.726093	39947.2	5471.26	33547.9	1744.7	0.869139	0.113326	0.327571
A_84_P23624	At1g71697.1	choline kinase, putative similar to GmCK2p choline kinase gi|1438881|gb|AAC49375 [At1g71697.1]	33691.8	18578.9	34614.8	38348.3	17670.3	44592.1	1.13821	0.951094	1.28824	28961.8	5198.29	33536.9	8135.47	1.12585	0.0975208	0.660293
A_84_P14616	At3g10960.1	xanthine/uracil permease family protein contains Pfam profile: PF00860 permease family [At3g10960.1]	39361.2	24742.1	22621.8	44428.1	27598.3	28443.3	1.12873	1.11544	1.25734	28908.3	5262.13	33489.9	5474.52	1.16717	0.0452481	0.578815
A_84_P23419	At5g13200.1	GRAM domain-containing protein / ABA-responsive protein-related similar to ABA-responsive protein [Hordeum vulgare] GI:4103635; contains Pfam profile PF02893: GRAM domain [At5g13200.1]	30673.3	40056.8	19493.3	27253.9	39157.8	32373.6	0.888523	0.977557	1.66075	30074.5	5943.72	32928.4	3447.53	1.17561	0.243929	0.699198
A_84_P21212	At3g16530.1	legume lectin family protein contains Pfam domain, PF00139: Legume lectins beta domain [At3g16530.1]	27720.1	27919.8	35802.9	29531.1	26788.9	41845.8	1.06533	0.959496	1.16878	30480.9	2661.63	32721.9	4630.11	1.06454	0.060417	0.696324
A_84_P190724	At5g03380.1	heavy-metal-associated domain-containing protein similar to farnesylated protein ATFP2 [GI:4097545]; contains Pfam profile PF00403: Heavy-metal-associated domain [At5g03380.1]	33813.8	38391.1	27149.3	32009.3	27982.6	37682.2	0.946634	0.728882	1.38796	33118.1	3263.81	32558	2813.45	1.02116	0.193874	0.902865
A_84_P14292	At1g70530.1	protein kinase family protein contains Pfam domain, PF00069: Protein kinase domain [At1g70530.1]	29987.7	30907.1	23079.8	39901.7	28727.3	28200.8	1.3306	0.929474	1.22188	27991.5	2470.15	32276.6	3815.57	1.16065	0.119774	0.399193
A_84_P20472	At4g27520.1	plastocyanin-like domain-containing protein similar to PIR|JC7196 phytocyanin-related protein Pn14 {Ipomoea nil}; contains Pfam profile PF02298: Plastocyanin-like domain [At4g27520.1]	20781.3	43128.2	38718.1	19649.7	38147.9	39029.1	0.945546	0.884524	1.00803	34209.2	6833.57	32275.6	6318.06	0.946034	0.0356545	0.845561
A_84_P14320	At1g74310.1	heat shock protein 101 (HSP101) identical to heat shock protein 101 GI:6715468 GB:AAF26423 from [Arabidopsis thaliana] [At1g74310.1]	51251.4	46881.4	23486.3	38718.1	26446.9	31573.8	0.755453	0.564124	1.34435	40539.7	8619.52	32246.3	3558.29	0.887976	0.234776	0.424059
A_84_P582789	At1g80450.1	VQ motif-containing protein contains PF05678: VQ motif [At1g80450.1]	33609.8	32285.8	19117.2	33748.7	35998.6	26315.4	1.00413	1.115	1.37653	28337.6	4626.02	32020.9	2925.73	1.16522	0.110397	0.537873
A_84_P13438	At2g30490.1	trans-cinnamate 4-monooxygenase / cinnamic acid 4-hydroxylase (C4H) (CA4H) / cytochrome P450 73 (CYP73) (CYP73A5) identical to SP|P92994| Trans-cinnamate 4-monooxygenase (EC 1.14.13.11) (Cinnamic acid 4-hydroxylase) (CA4H) (C4H) (P450C4H) (Cytochrome...	30285.4	48504.6	28662.1	30121.7	39284.3	26621.7	0.994593	0.80991	0.928813	35817.3	6360.89	32009.2	3775.25	0.911105	0.0540437	0.633813
A_84_P17348	At2g47000.1	multidrug resistant (MDR) ABC transporter, putative similar to multidrug-resistant protein CjMDR1 [Coptis japonica] GI:14715462, MDR-like p-glycoprotein [Arabidopsis thaliana] GI:24324262; contains Pfam profiles PF00005: ABC transporter, PF00664: ABC...	36587.4	28183.2	15635.8	42108.7	33439.4	19803.3	1.15091	1.1865	1.26654	26802.1	6087.5	31783.8	6492	1.20131	0.0341912	0.605505
A_84_P13161	At5g64300.1	riboflavin biosynthesis protein, putative (RIBA) similar to SP|P47924 {Arabidopsis thaliana}, SP|P51695 Riboflavin biosynthesis protein ribA [Includes: GTP cyclohydrolase II (EC 3.5.4.25); 3,4-dihydroxy-2-butanone 4-phosphate synthase (DHBP synthase)]...	32009.3	21122.2	25401.7	34757.3	30907.1	28943.9	1.08585	1.46325	1.13945	26177.7	3166.71	31536.1	1707.4	1.22952	0.117887	0.210621
A_84_P97176	At5g43190.1	F-box family protein (FBX6) contains similarity to unusual floral organs (UFO) GI:4376159 from [Arabidopsis thaliana] [At5g43190.1]	38026.1	33309.3	19708.1	36920.9	32223.7	25065.9	0.970938	0.967408	1.27186	30347.8	5491.36	31403.5	3446.73	1.07007	0.100902	0.878546
A_84_P11694	At3g01830.1	calmodulin-related protein, putative similar to regulator of gene silencing calmodulin-related protein GI:12963415 from [Nicotiana tabacum]; Pfam HMM hit: EF hand [At3g01830.1]	29217.3	23668.6	36920.9	31048.7	24946.6	37730.1	1.06268	1.054	1.02192	29935.6	3842.45	31241.8	3691.54	1.0462	0.0123973	0.818416
A_84_P300490	At4g26850.1	expressed protein [At4g26850.1]	51743.2	48612.1	23575.8	41304.8	36269.7	16145.7	0.798266	0.746105	0.684841	41310.3	8913.22	31240.1	7685.88	0.74307	0.032778	0.440426
A_84_P12246	At5g21090.1	leucine-rich repeat protein, putative similar to leucine rich repeat protein (LRP) GI:1619300 from [Lycopersicon esculentum]; contains leucine rich-repeat (LRR) domains Pfam:PF00560, INTERPRO:IPR001611 [At5g21090.1]	31440.3	26304.9	23495.2	33609.8	32364.7	26850.6	1.069	1.23037	1.14281	27080.1	2326.08	30941.7	2076.9	1.14739	0.0466374	0.283305
A_84_P119812	At1g50740.1	expressed protein contains Pfam profile PF03647: Uncharacterised protein family (UPF0136) [At1g50740.1]	22583.6	38902.4	20261.8	22760.8	40993.8	28642.1	1.00785	1.05376	1.4136	27249.3	5865	30798.9	5372.76	1.1584	0.128285	0.678493
A_84_P19559	At1g15010.1	expressed protein [At1g15010.1]	22367.1	36616.4	42270.6	13051.9	28496.6	50616.7	0.583534	0.778245	1.19745	33751.3	5921.54	30721.7	10900.9	0.853075	0.181127	0.819078
A_84_P62430	At5g45350.1	proline-rich family protein contains proline rich extensin domains, INTERPRO:IPR002965 [At5g45350.1]	30225.2	35998.6	30988.3	21737.4	30997.7	39079.9	0.719183	0.861081	1.26112	32404	1810.72	30605	5010.2	0.947128	0.162251	0.752574
A_84_P22618	At5g64250.1	2-nitropropane dioxygenase family / NPD family contains Pfam profile PF03060: oxidoreductase, 2-nitropropane dioxygenase (NPD) family [At5g64250.1]	27149.3	30217.4	13777.4	41691.3	34053.4	15197.8	1.53563	1.12695	1.10309	23714.7	5046.97	30314.2	7873.22	1.25522	0.140372	0.519319
A_84_P14902	At5g11670.1	malate oxidoreductase, putative similar to NADP-dependent malic enzyme (EC 1.1.1.40) (NADP-ME) (SP|P12628) {Phaseolus vulgaris} [At5g11670.1]	28227.2	50712.1	28802.9	22519.7	35688.4	32624.7	0.797801	0.703746	1.13269	35914.1	7400.87	30277.6	3978.51	0.878078	0.130167	0.539085
A_84_P16329	At1g07890.1	L-ascorbate peroxidase 1, cytosolic (APX1) identical to SP|Q05431 L-ascorbate peroxidase, cytosolic (EC 1.11.1.11) (AP) {Arabidopsis thaliana}, L-ascorbate peroxidase [Arabidopsis thaliana] gi|16173|emb|CAA42168; strong similarity to cytosolic...	32563.7	38721.7	23712.3	27406.1	37791.7	25401.7	0.841614	0.975982	1.07124	31665.9	4356.02	30199.8	3839.78	0.962947	0.0666083	0.813115
A_84_P17256	At2g40140.1	zinc finger (CCCH-type) family protein contains Pfam domain, PF00642: Zinc finger C-x8-C-x5-C-x3-H type (and similar) and Pfam domain, PF00023: Ankyrin repeat [At2g40140.1]	24674.6	24946.6	34757.3	31538.6	21778.1	37036.2	1.27818	0.872988	1.06557	28126.1	3316.51	30117.6	4461.57	1.07225	0.117017	0.738279
A_84_P20728	At5g64750.1	AP2 domain-containing transcription factor, putative contains similarity to transcription factor [At5g64750.1]	37730.1	26050.8	19285.7	36461.1	27313.4	26562.2	0.966366	1.04847	1.3773	27688.8	5387.06	30112.2	3181.82	1.13071	0.125552	0.718235
A_84_P10673	At2g44490.1	glycosyl hydrolase family 1 protein contains Pfam PF00232 : Glycosyl hydrolase family 1 domain; TIGRFAM TIGR01233: 6-phospho-beta-galactosidase; similar to anther-specific protein ATA27 (GI:2746341) [Arabidopsis thaliana] [At2g44490.1]	24361.4	24631.8	26398.8	30410.9	26579.1	33284.7	1.24832	1.07905	1.26084	25130.7	638.849	30091.6	1942.32	1.19607	0.0586206	0.072275
A_84_P598642	At1g07135.1	glycine-rich protein [At1g07135.1]	22182.6	20690.8	50747.1	20945.2	16063.2	53196.2	0.944219	0.776344	1.04826	31206.8	9779.61	30068.2	11649.6	0.922941	0.0792135	0.943921
A_84_P163903	At2g37110.1	expressed protein contains Pfam profile PF04749: Protein of unknown function, DUF614 [At2g37110.1]	29061.4	35608.1	25909.6	26850.6	30707.3	32233.6	0.923924	0.86237	1.24408	30193	2856.31	29930.5	1601.75	1.01012	0.11832	0.939952
A_84_P11828	At3g52930.1	fructose-bisphosphate aldolase, putative similar to SP|O65735|ALF_CICAR Fructose-bisphosphate aldolase, cytoplasmic isozyme {Cicer arietinum}, cytosolic aldolase [Fragaria x ananassa] GI:10645188; contains Pfam profile PF00274 Fructose-bisphosphate...	42270.6	25832.6	18043.1	40229.2	28044.9	21172.6	0.951707	1.08564	1.17345	28715.4	7140.87	29815.6	5571.96	1.07027	0.0644707	0.909181
A_84_P19986	At1g01720.1	no apical meristem (NAM) family protein contains Pfam PF02365: No apical meristem (NAM) domain; similar to NAC domain protein NAM GB:AAD17313 GI:4325282 from [Arabidopsis thaliana] [At1g01720.1]	30410.9	30148.9	26621.7	29371.7	28930.4	31108.7	0.965826	0.959584	1.16855	29060.5	1221.76	29803.6	664.858	1.03132	0.0686375	0.621494
A_84_P21606	At5g47120.1	Bax inhibitor-1 putative / BI-1 putative SP:Q9LD45: Bax inhibitor-1 (BI-1) (AtBI-1). [Mouse-ear cress] {Arabidopsis thaliana} [At5g47120.1]	40936.3	45498.8	22719.6	26398.8	35220.6	27210.8	0.644875	0.774098	1.19768	36384.9	6958.45	29610.1	2815.03	0.872219	0.166953	0.417799
A_84_P11922	At4g18280.1	glycine-rich cell wall protein-related glycine-rich protein 1.0 precursor, Phaseolus vulgaris, PIR1:S01821 [At4g18280.1]	37365.1	21276.1	51251.4	24665.3	27645.2	36461.1	0.660117	1.29936	0.711415	36630.8	8660.93	29590.5	3541.34	0.890296	0.205066	0.493656
A_84_P10638	At1g11260.1	glucose transporter (STP1) nearly identical to glucose transporter GB:P23586 SP|P23586 from [Arabidopsis thaliana] [At1g11260.1]	23974.6	34053.4	57619.6	18088.4	38117.6	32563.7	0.754485	1.11935	0.56515	38549.2	9969.21	29589.9	5970.04	0.812993	0.162635	0.483713
A_84_P22575	At5g53560.1	cytochrome b5 isoform 1 identical to SP|Q42342 Cytochrome b5 isoform 1 [Arabidopsis thaliana] [At5g53560.1]	26043.7	25743.9	21065.1	31727.3	33564.4	22719.6	1.21823	1.30378	1.07854	24284.2	1611.91	29337.1	3351	1.20019	0.0656439	0.245772
A_84_P17389	At3g02470.1	adenosylmethionine decarboxylase family protein contains Pfam profile: PF01536 adenosylmethionine decarboxylase [At3g02470.1]	28037.3	36042.4	37426.4	26162.3	29604.9	32059.7	0.933125	0.821391	0.856605	33835.4	2926.44	29275.6	1710.37	0.870374	0.0329812	0.249759
A_84_P15783	At4g37760.1	squalene monooxygenase, putative / squalene epoxidase, putative similar to SP|O65404 (SE 1,1), SP|O65402 (SE 1,2), SP|O65403 (SE 2) [At4g37760.1]	35626.6	31066.6	28348.7	36587.4	25991.1	25201.6	1.02697	0.836625	0.888985	31680.6	2123.26	29260	3670.79	0.917527	0.0567711	0.598668
A_84_P15486	At3g05880.1	hydrophobic protein (RCI2A) / low temperature and salt responsive protein (LTI6A) identical to SP|Q9ZNQ7 Hydrophobic protein RCI2A (Low temperature and salt responsive protein LTI6A) {Arabidopsis thaliana} [At3g05880.1]	44793.7	35933.6	18207.9	32563.7	34945.1	20154.2	0.72697	0.972491	1.10689	32978.4	7815.59	29221	4585.22	0.935451	0.111226	0.699661
A_84_P117612	At4g15800.1	rapid alkalinization factor (RALF) family protein similar to RALF precursor [Nicotiana tabacum] GI:16566316 [At4g15800.1]	28502.4	26542.3	21237.6	27482.8	32507.1	27149.3	0.964227	1.22473	1.27836	25427.4	2170.01	29046.4	1733.01	1.15577	0.0970162	0.262476
A_84_P22181	At3g28210.1	zinc finger (AN1-like) family protein contains Pfam profile: PF01428 AN1-like zinc finger [At3g28210.1]	30988.3	24015.2	23283.2	33284.7	24483.8	29151.6	1.0741	1.01951	1.25204	26095.6	2455.48	28973.3	2542.16	1.11522	0.0702031	0.461211
A_84_P17485	At3g49530.1	no apical meristem (NAM) family protein contains Pfam PF02365: No apical meristem (NAM) domain; similar to NAC2 - Arabidopsis thaliana, EMBL:AF201456 [At3g49530.1]	23917.3	39652.9	39212.6	18735.7	31196.1	36752.3	0.783355	0.786728	0.937259	34260.9	5173.37	28894.7	5326.7	0.83578	0.0507484	0.509872
A_84_P143169	At4g14960.1	tubulin alpha-6 chain (TUA6) nearly identical to SP|P29511 Tubulin alpha-6 chain {Arabidopsis thaliana} [At4g14960.1]	24504.9	31482.3	21538.4	24324.8	36795.8	24829.1	0.992649	1.16878	1.15278	25841.9	2947.36	28649.9	4075.56	1.10474	0.0562329	0.606417
A_84_P20978	At1g78040.1	pollen Ole e 1 allergen and extensin family protein contains Pfam domain, PF01190: Pollen proteins Ole e I family [At1g78040.1]	23183.9	31439.8	41584.4	19670.6	31763.6	33019.1	0.848456	1.0103	0.794024	32069.4	5321.09	28151.1	4255.71	0.884259	0.0649484	0.59604
A_84_P18542	At4g18700.1	CBL-interacting protein kinase 12 (CIPK12) identical to CBL-interacting protein kinase 12 [Arabidopsis thaliana] gi|13249123|gb|AAK16687; contains Pfam profiles PF00069: Protein kinase domain and PF03822: NAF domain; identical to cDNA CBL-interacting...	20365.7	22170.4	16010.8	29019.3	35877.1	18088.4	1.42491	1.61824	1.12976	19515.6	1828.22	27661.6	5179.81	1.39097	0.142028	0.212227
A_84_P15269	At1g52890.1	no apical meristem (NAM) family protein contains Pfam PF02365: No apical meristem (NAM) domain; similar to NAM (no apical meristem) GB:CAA63101 from [Petunia x hybrida] [At1g52890.1]	25547.8	23370.9	24639.3	26562.2	26386.1	29630.8	1.0397	1.12901	1.20258	24519.3	631.266	27526.3	1053.46	1.12377	0.0470919	0.0705618
A_84_P151368	At5g42050.1	expressed protein similar to gda-1 [Pisum sativum] GI:2765418 [At5g42050.1]	31048.7	25658.4	26562.2	28802.9	19289.9	34242.3	0.92767	0.751797	1.28914	27756.4	1666.67	27445.1	4369.45	0.989535	0.158171	0.950109
A_84_P311633	At5g11070.1	expressed protein [At5g11070.1]	21359.6	38117.6	51695.4	11483.6	26930.9	43695.9	0.537631	0.706523	0.845257	37057.5	8773.24	27370.1	9301.5	0.69647	0.0889462	0.490848
A_84_P23105	At3g13110.1	serine O-acetyltransferase (SAT-1) identical to serine acetyltransferase (Sat-1) GI:1184048 [Arabidopsis thaliana] [At3g13110.1]	41152.6	22546.4	12635.1	37865.4	27566.9	15620.3	0.920123	1.22267	1.23627	25444.7	8358.86	27017.6	6427.49	1.12635	0.10319	0.88864
A_84_P15109	At1g20450.1	dehydrin (ERD10) identical to dehydrin ERD10 (Low-temperature-induced protein LTI45) [Arabidopsis thaliana] SWISS-PROT:P42759 [At1g20450.1]	14555.9	14129.2	39029.1	19307.3	22024.3	39212.6	1.32642	1.55878	1.0047	22571.4	8229.76	26848.1	6231.8	1.29664	0.160641	0.699918
A_84_P15067	At1g42990.1	bZIP transcription factor family protein contains Pfam profile: PF00170: bZIP transcription factor [At1g42990.1]	27671.2	30505.6	21737.4	25972.2	26542.3	27957.1	0.9386	0.870081	1.28613	26638.1	2583.31	26823.8	590.023	1.0316	0.128789	0.947468
A_84_P12709	At3g19240.1	expressed protein [At3g19240.1]	21453.7	33668.9	37682.2	16878.7	30217.4	33374.6	0.78675	0.897487	0.885685	30934.9	4880.13	26823.6	5055.27	0.856641	0.0351111	0.589881
A_84_P19413	At3g57530.1	calcium-dependent protein kinase, putative / CDPK, putative similar to calmodulin-domain protein kinase CDPK isoform 7 [Arabidopsis thaliana] gi|1399277|gb|AAB03247 [At3g57530.1]	23725.8	22836.8	26315.4	27608.6	18672.7	34105.7	1.16365	0.817657	1.29603	24292.7	1043.43	26795.6	4473.63	1.09245	0.142611	0.6148
A_84_P228049	At5g63160.1	speckle-type POZ protein-related contains Pfam PF00651 : BTB/POZ domain; contains Pfam PF02135 : TAZ zinc finger; similar to Speckle-type POZ protein (SP:O43791) [Homo sapiens] [At5g63160.1]	1885.56	2797.62	4445.18	2223.31	2579.8	74684.9	1.17912	0.922144	16.8013	3042.79	748.999	26496	24094.7	6.30086	5.25075	0.38569
A_84_P61100	At5g12010.1	expressed protein [At5g12010.1]	16074.3	25466.3	13337.9	35350.1	27533.6	16377.6	2.19917	1.08118	1.22789	18292.8	3672.68	26420.4	5505.1	1.50274	0.350777	0.286717
A_84_P21754	At1g23710.1	expressed protein [At1g23710.1]	18948.8	18838.9	25547.8	24598.3	22750.3	30988.3	1.29815	1.20762	1.21295	21111.8	2218.21	26112.3	2495.68	1.23957	0.0293263	0.208592
A_84_P16702	At4g30530.1	defense-related protein, putative strong similarity to defense-related protein [Brassica carinata] GI:14009290; contains Pfam profile PF00117: glutamine amidotransferase class-I [At4g30530.1]	27022.3	25991.1	21077.8	28743.2	25701.2	22393.2	1.06368	0.988847	1.06241	24697.1	1833.95	25612.5	1833.62	1.03831	0.0247352	0.741905
A_84_P528343	At5g53300.2	ubiquitin-conjugating enzyme 10 (UBC10) E2; identical to gi:297877, SP:P35133 [At5g53300.2]	24665.3	29705.2	24674.6	22816.4	27777.7	26162.3	0.925041	0.935112	1.06029	26348.3	1678.42	25585.5	1460.94	0.973483	0.0435032	0.74898
A_84_P24117	At3g51920.1	calmodulin-9 (CAM9) identical to calmodulin 9 GI:5825602 from [Arabidopsis thaliana]; contains Pfam profile PF00036: EF hand [At3g51920.1]	26621.7	24969.6	20237.6	27022.3	25832.6	23454.1	1.01505	1.03456	1.15894	23942.9	1913.09	25436.3	1048.95	1.06952	0.045064	0.531276
A_84_P17809	At5g43760.1	beta-ketoacyl-CoA synthase, putative similar to beta-ketoacyl-CoA synthase [Simmondsia chinensis][GI:1045614] [At5g43760.1]	25401.7	16886.6	24829.1	27529.2	20361.3	27482.8	1.08375	1.20577	1.10688	22372.4	2747.91	25124.4	2381.6	1.13214	0.0374179	0.491298
A_84_P15410	At2g36380.1	ABC transporter family protein related to multi drug resistance proteins and P-glycoproteins [At2g36380.1]	27406.1	23105.6	8103.93	34521.9	30322.4	9709.81	1.25965	1.31234	1.19816	19538.5	5850.52	24851.4	7667.24	1.25672	0.0329945	0.61104
A_84_P193904	At2g23090.1	expressed protein [At2g23090.1]	30562.1	25950.6	20886.6	25617.8	27374.7	21304.2	0.838223	1.05488	1.01999	25799.7	2794.09	24765.6	1803.47	0.971032	0.0671639	0.771352
A_84_P13271	At1g80840.1	WRKY family transcription factor similar to WRKY transcription factor GB:BAA87058 GI:6472585 from [Nicotiana tabacum] [At1g80840.1]	18482.6	21837.8	23257.9	22602.7	23256.1	28348.7	1.22292	1.06494	1.21888	21192.8	1415.76	24735.8	1816.26	1.16892	0.0519985	0.198745
A_84_P15935	At5g48180.1	kelch repeat-containing protein contains Pfam PF01344: Kelch motif (5 repeats) ;similar to Tip elongation aberrant protein 1 (Cell polarity protein tea1) (SP:P87061) [Schizosaccharomyces pombe] [At5g48180.1]	34105.7	33819.7	26364.8	29061.4	20468.3	24251.8	0.852099	0.605219	0.919855	31430.1	2533.97	24593.8	2486.51	0.792391	0.0956083	0.126454
A_84_P21160	At3g10720.1	pectinesterase, putative contains similarity to pectinesterase from Vitis vinifera GI:15081598, Prunus persica SP|Q43062; contains Pfam profile PF01095 pectinesterase [At3g10720.1]	22150.1	12519.2	22150.1	23833.7	19223.9	30633.8	1.07601	1.53556	1.38301	18939.8	3210.29	24563.8	3313.92	1.33153	0.135135	0.289836
A_84_P135385	At4g05020.1	NADH dehydrogenase-related similar to alternative NADH-dehydrogenase [Yarrowia lipolytica] GI:3718005, 64 kDa mitochondrial NADH dehydrogenase [Neurospora crassa] GI:4753821; contains Pfam profile PF00070: Pyridine nucleotide-disulphide oxidoreductase...	26126.9	22892.1	14964.4	27957.1	26050.8	19670.6	1.07005	1.13798	1.31449	21327.8	3315.9	24559.5	2505.63	1.17417	0.0728467	0.480248
A_84_P18309	At3g09270.1	glutathione S-transferase, putative similar to glutathione transferase GB:CAA71784 [Glycine max] [At3g09270.1]	28743.2	14405.3	25607.8	23495.2	19043.7	30952.8	0.817418	1.32199	1.20873	22918.8	4351.89	24497.2	3474.19	1.11604	0.152852	0.790891
A_84_P17585	At4g12040.1	zinc finger (AN1-like) family protein contains Pfam domains, PF01428: AN1-like Zinc finger and PF01754: A20-like zinc finger [At4g12040.1]	27210.8	19519.1	16889.2	26364.8	23370.9	23385.3	0.968909	1.19734	1.38463	21206.3	3096.73	24373.7	995.571	1.18363	0.120205	0.385334
A_84_P193424	At1g19180.1	expressed protein [At1g19180.1]	25607.8	16978.1	18725.6	26043.7	21918.2	24504.9	1.01702	1.29097	1.30864	20437.1	2634.09	24155.6	1203.67	1.20554	0.0943986	0.268481
A_84_P183724	At2g35290.1	expressed protein [At2g35290.1]	19178.1	26788.9	41423.4	11009.2	26304.9	35151.2	0.574051	0.981933	0.848582	29130.1	6527.51	24155.1	7051.6	0.801522	0.120073	0.631952
A_84_P20508	At4g35750.1	Rho-GTPase-activating protein-related contains weak similarity to Rho-GTPase-activating protein 1 (GTPase-activating protein rhoOGAP) (Rho-related small GTPase protein activator) (CDC42 GTPase-activating protein) (p50-rhoGAP) (Swiss-Prot:Q07960) [Homo...	23663.7	20361.3	26482.4	22452.9	23737.7	26043.7	0.948835	1.16582	0.983432	23502.5	1768.85	24078.1	1050.44	1.0327	0.0673082	0.793501
A_84_P68014	At4g34150.1	C2 domain-containing protein similar to calcium-dependent protein kinase [Dunaliella tertiolecta] GI:6644464; contains Pfam profile PF00168: C2 domain [At4g34150.1]	25668.6	21319.9	27095.7	22668.4	16774.9	32009.3	0.883121	0.786819	1.18134	24694.7	1736.96	23817.6	4435.16	0.950428	0.118758	0.86285
A_84_P70094	At1g07920.1	elongation factor 1-alpha / EF-1-alpha identical to GB:CAA34456 from [Arabidopsis thaliana] (Plant Mol. Biol. 14 (1), 107-110 (1990)) [At1g07920.1]	26482.4	26124.4	20980.2	27149.3	25067.3	19102.7	1.02518	0.959535	0.910511	24529	1777.42	23773.1	2411.31	0.965076	0.0332184	0.813213
A_84_P17191	At1g07160.1	protein phosphatase 2C, putative / PP2C, putative similar to protein phosphatase 2C GI:2582800 from [Medicago sativa] [At1g07160.1]	25330.7	17892.2	13867.7	27671.2	20756.8	22856.3	1.0924	1.1601	1.64817	19030.2	3357.65	23761.4	2046.67	1.30022	0.175068	0.295245
A_84_P21324	At3g62420.1	bZIP transcription factor family protein similar to common plant regulatory factor 6 GI:9650826 from [Petroselinum crispum] [At3g62420.1]	24880.8	25271.1	16397.8	23333.4	29055.1	18313.7	0.937808	1.14974	1.11684	22183.2	2894.9	23567.4	3102.97	1.06813	0.065848	0.760647
A_84_P19958	At1g05560.1	UDP-glucose transferase (UGT75B2) similar to UDP-glucose:indole-3-acetate beta-D-glucosyltransferase GI:2149127 from (Arabidopsis thaliana); identical to cDNA UDP-glucosyltransferase (UGT75B2) GI:13661274 [At1g05560.1]	33521.8	17677.9	7779.93	37730.1	24455.1	8444.18	1.12554	1.38337	1.08538	19659.9	7496.83	23543.1	8466.39	1.19809	0.0933584	0.748596
A_84_P10209	At5g25930.1	leucine-rich repeat family protein / protein kinase family protein contains similarity to Swiss-Prot:P47735 receptor-like protein kinase 5 precursor [Arabidopsis thaliana]; contains Pfam domains PF00560: Leucine Rich Repeat and PF00069: Protein kinase...	28159.9	18232.6	16526.6	32429.4	16434.4	21647.8	1.15162	0.901378	1.30988	20973	3627.05	23503.9	4709.7	1.12096	0.118916	0.692197
A_84_P135625	At4g25670.1	expressed protein [At4g25670.1]	23882.7	20992.8	15516.8	29806.6	20863.9	19538.2	1.24804	0.993861	1.25916	20130.8	2453.18	23402.9	3224.62	1.16702	0.0866397	0.464611
A_84_P18720	At5g26340.1	hexose transporter, putative strong similarity to hexose transporter, Lycopersicon esculentum, GI:5734440; contains Pfam profile PF00083: major facilitator superfamily protein [At5g26340.1]	23031.9	10267.4	21488.6	31108.7	15479.9	22825.2	1.35068	1.50767	1.0622	18262.6	4022.36	23137.9	4514.34	1.30685	0.13045	0.465267
A_84_P15440	At1g07400.1	17.8 kDa class I heat shock protein (HSP17.8-CI) similar to 17.5 kDa class I heat shock protein SP:P04793 from [Glycine max]; contains Pfam PF00011: Hsp20/alpha crystallin family [At1g07400.1]	37631.4	21742.4	19332.9	27060.2	17571.1	24732.8	0.719085	0.808146	1.27931	26235.6	5740.21	23121.3	2855.32	0.935513	0.17381	0.652549
A_84_P11755	At3g14990.1	4-methyl-5(b-hydroxyethyl)-thiazole monophosphate biosynthesis protein, putative supporting cDNA gi|11908017|gb|AF326856.1|; contains Pfam profile PF01965:DJ-1/PfpI family; identical to cDNA EST Athsr7 GI:5281061 [At3g14990.1]	13152.9	25299.7	15197.8	16720.1	31657.8	20945.2	1.2712	1.25131	1.37817	17883.5	3754.8	23107.7	4445.65	1.30023	0.0393918	0.420064
A_84_P16558	At3g53720.1	cation/hydrogen exchanger, putative (CHX20) monovalent cation:proton antiporter family 2 (CPA2) member, PMID:11500563 [At3g53720.1]	21077.8	17770.7	28935.8	23486.3	18102.9	27608.6	1.11427	1.0187	0.954131	22594.8	3311.14	23065.9	2752.08	1.02903	0.0465152	0.918129
A_84_P126431	At1g04820.1	tubulin alpha-2/alpha-4 chain (TUA4) nearly identical to SP:P29510 Tubulin alpha-2/alpha-4 chain from [Arabidopsis thaliana] [At1g04820.1]	17369.3	23054.6	19849.6	18207.9	29169.8	21237.6	1.04828	1.26525	1.06993	20091.1	1645.63	22871.8	3268.21	1.12782	0.0689992	0.489631
A_84_P10555	At1g53540.1	17.6 kDa class I small heat shock protein (HSP17.6C-CI) (AA 1-156) identical to (17.6 kDa class I heat shock protein (HSP 17.6) (AA 1-156)(SP:P13853) (GI:4376161) (Arabidopsis thaliana) (Nucleic Acids Res. 17 (19), 7995 (1989)) [At1g53540.1]	45524.4	32703.4	23426.3	19973.3	15847.2	32683.6	0.438738	0.484572	1.39516	33884.7	6406.46	22834.7	5066.44	0.772825	0.311451	0.247504
A_84_P237233	At5g05190.1	expressed protein similar to unknown protein (emb|CAB88044.1) [At5g05190.1]	25617.8	23916.1	13450.3	25607.8	25271.1	17211.4	0.99961	1.05666	1.27963	20994.7	3804.06	22696.8	2744.39	1.11197	0.0854349	0.735074
A_84_P231019	At3g44110.1	DNAJ heat shock protein, putative (J3) identical to AtJ3 [Arabidopsis thaliana] GI:2641638, strong similarity to several plant DnaJ proteins from PGR; contains Pfam profiles PF00226 DnaJ domain, PF00684 DnaJ central domain (4 repeats), PF01556 DnaJ C...	25713.7	27566.9	16065.6	26315.4	24860.1	16686.7	1.0234	0.901807	1.03866	23115.4	3565.28	22620.7	2996.62	0.987957	0.0432996	0.920528
A_84_P10598	At1g33600.1	leucine-rich repeat family protein contains leucine rich-repeat (LRR) domains Pfam:PF00560, INTERPRO:IPR001611; contains similarity to gi|9294355|dbj|BAB02252 [Arabidopsis thaliana] [At1g33600.1]	27529.2	12827.8	22301.8	28159.9	15021.1	24598.3	1.02291	1.17098	1.10297	20886.3	4302.54	22593.1	3923.14	1.09895	0.0427897	0.783995
A_84_P16192	At1g77450.1	no apical meristem (NAM) family protein contains Pfam PF02365: No apical meristem (NAM) domain; similar to GRAB1 protein GB:CAA09371, a novel member of the NAC domain family [At1g77450.1]	22169.7	18736.1	11602.6	24188.2	27478.7	15692.4	1.09105	1.46662	1.3525	17502.8	3112.17	22453.1	3511.26	1.30339	0.111164	0.350905
A_84_P137619	At5g54490.1	calcium-binding EF-hand protein, putative similar to EF-hand Ca2+-binding protein CCD1 [Triticum aestivum] GI:9255753; contains INTERPRO:IPR002048 calcium-binding EF-hand domain [At5g54490.1]	25304.1	20234.9	17440.6	20841.1	18997.1	27253.9	0.823628	0.938825	1.56268	20993.2	2301.44	22364	2502.23	1.10838	0.229571	0.707402
A_84_P22232	At1g06760.1	histone H1, putative similar to histone H1-1 GB:CAA44312 GI:16314 from [Arabidopsis thaliana]; identical to cDNA H1-1C mRNA for histone H1-1 (partial) GI:732560 [At1g06760.1]	24570.9	15266.6	18113.6	26938.8	19827.9	19573.4	1.09637	1.29878	1.0806	19317	2752.52	22113.4	2413.83	1.15858	0.0702477	0.487538
A_84_P22242	At3g55440.1	triosephosphate isomerase, cytosolic, putative strong similarity to triosephosphate isomerase, cytosolic from Petunia hybrida [SP|P48495], from Coptis japonica [SP|P21820] [At3g55440.1]	20886.6	19246.2	21675.7	19803.3	23710.7	22182.6	0.948136	1.23197	1.02338	20602.8	715.543	21898.8	1136.85	1.06783	0.0848953	0.389268
A_84_P212828	At4g30280.1	xyloglucan:xyloglucosyl transferase, putative / xyloglucan endotransglycosylase, putative / endo-xyloglucan transferase, putative similar to xyloglucan endotransglycosylase TCH4 GI:886116 from [Arabidopsis thaliana] [At4g30280.1]	7470.56	8446.18	29806.6	5946.68	7283.93	52339.7	0.796016	0.862393	1.75598	15241.1	7288.17	21856.8	15246.3	1.13813	0.309518	0.715397
A_84_P68714	At2g47710.1	universal stress protein (USP) family protein similar to ER6 protein [Lycopersicon esculentum] GI:5669654; contains Pfam profile PF00582: universal stress protein family [At2g47710.1]	29531.1	19011.6	14877.6	27868.6	20992.8	16438.6	0.943703	1.10421	1.10492	21140.1	4361.92	21766.6	3322.16	1.05095	0.053622	0.914524
A_84_P23724	At1g17180.1	glutathione S-transferase, putative Second of three repeated putative glutathione transferases. 72% identical to glutathione transferase [Arabidopsis thaliana] (gi|4006934). Location of ests 191A10T7 (gb|R90188) and 171N13T7 (gb|R65532) [At1g17180.1]	37682.2	18001.7	11287.6	32683.6	20838.1	11543.7	0.867348	1.15756	1.02269	22323.8	7920.01	21688.4	6117.35	1.01587	0.083847	0.952422
A_84_P16730	At4g37980.1	mannitol dehydrogenase, putative (ELI3-1) identical to GI:16267 [At4g37980.1]	30633.8	16291.3	16630.6	30562.1	19251.8	15222.8	0.997658	1.18172	0.915352	21185.2	4725.31	21678.9	4591.34	1.03158	0.0787428	0.94387
A_84_P12950	At4g38420.1	multi-copper oxidase type I family protein similar to pollen-specific BP10 protein [SP|Q00624][Brassica napus]; contains Pfam profile: PF00394 Multicopper oxidase [At4g38420.1]	16210.9	18341.8	28159.9	15661.2	23527.4	25818.1	0.966088	1.28272	0.916837	20904.2	3679.63	21668.9	3075.77	1.05522	0.114638	0.881046
A_84_P218898	At5g27760.1	hypoxia-responsive family protein contains Pfam profile: PF04588 hypoxia induced protein conserved region [At5g27760.1]	23877.4	18672.7	15745.1	24674.6	21585.3	18513.3	1.03338	1.15598	1.17582	19431.7	2378.09	21591.1	1778.6	1.12173	0.0445416	0.507416
A_84_P229609	At4g01950.1	phospholipid/glycerol acyltransferase family protein contains Pfam profile PF01553: Acyltransferase [At4g01950.1]	13263.4	18524.6	23609.3	11725.4	21100.3	31656.2	0.884042	1.13905	1.34083	18465.8	2986.74	21494	5756.88	1.12131	0.132163	0.664858
A_84_P21745	At1g02400.1	gibberellin 2-oxidase, putative / GA2-oxidase, putative similar to GA2ox2 [GI:4678368]; similar to dioxygenase GI:1666096 from [Marah macrocarpus]; contains PF03171 2OG-Fe(II) oxygenase superfamily domain [At1g02400.1]	14574.3	23477.7	19205.6	15728.2	18415.1	30121.7	1.07917	0.784364	1.56838	19085.8	2570.88	21421.6	4418.63	1.14397	0.228634	0.671446
A_84_P15781	At4g37370.1	cytochrome P450, putative similar to Cytochrome P450 91A1 (SP:Q9FG65 )[Arabidopsis thaliana]; cytochrome P450, Glycyrrhiza echinata, AB001379 [At4g37370.1]	24732.8	17173.9	14093.2	28662.1	18524.6	16823.6	1.15887	1.07864	1.19374	18666.6	3160.78	21336.7	3695.44	1.14375	0.0340737	0.612159
A_84_P219858	At5g13190.1	expressed protein [At5g13190.1]	19573.4	21198.1	21273.4	15921.3	18134.8	29683.1	0.813414	0.855494	1.39531	20681.6	554.531	21246.4	4266.45	1.02141	0.187347	0.901903
A_84_P287770	At3g61060.1	F-box family protein / lectin-related low similarity to PP2 lectin polypeptide [Cucurbita maxima] GI:410437; contains Pfam profile PF00646: F-box domain [At3g61060.1]	14909.2	16214.1	21511.2	16707.1	17677.9	29297.7	1.12059	1.09028	1.36197	17544.8	2018.64	21227.6	4044.78	1.19095	0.085959	0.460982
A_84_P113182	At4g39670.1	expressed protein [At4g39670.1]	27608.6	21539.9	14862.6	25304.1	18232.6	19973.3	0.91653	0.846454	1.34387	21337	3680.85	21170	2127.25	1.03562	0.155447	0.970541
A_84_P10236	At5g40780.1	lysine and histidine specific transporter, putative strong similarity to lysine and histidine specific transporter GI:2576361 from [Arabidopsis thaliana]; contains Pfam profile PF01490: Transmembrane amino acid transporter protein [At5g40780.1]	16526.6	9129.55	21589.7	20237.6	13876.7	29371.7	1.22455	1.51997	1.36045	15748.6	3617.9	21162	4496.84	1.36832	0.0853729	0.401377
A_84_P596516	At4g14450.1	expressed protein [At4g14450.1]	19670.6	13776.3	11971.2	27349.3	18064.4	17976.2	1.39037	1.31127	1.50162	15139.3	2324.76	21130	3109.77	1.40109	0.0552109	0.197722
A_84_P21022	At2g15480.1	UDP-glucoronosyl/UDP-glucosyl transferase family protein contains Pfam profile: PF00201 UDP-glucoronosyl and UDP-glucosyl transferase [At2g15480.1]	28555.9	18134.8	11949.9	31292.3	16796.8	15167.1	1.09583	0.926219	1.26922	19546.9	4845.45	21085.4	5125.1	1.09709	0.0990169	0.838002
A_84_P167973	At3g48450.1	nitrate-responsive NOI protein, putative similar to nitrate-induced NOI protein [Zea mays] GI:2642213 [At3g48450.1]	16475.6	17692.3	12088.1	21359.6	22572.3	19113.1	1.29644	1.27583	1.58115	15418.6	1701.93	21015	1013.35	1.38447	0.0985197	0.0475699
A_84_P13535	At2g38240.1	oxidoreductase, 2OG-Fe(II) oxygenase family protein similar to flavonol synthase [Citrus unshiu][gi:4126403], leucoanthocyanidin dioxygenase [Daucus carota][gi:5924383]; contains PF03171 2OG-Fe(II) oxygenase superfamily domain [At2g38240.1]	17886.1	24860.1	15838.7	15699.6	25130.3	22063.7	0.877754	1.01087	1.39303	19528.3	2730.62	20964.5	2777.34	1.09388	0.154428	0.730999
A_84_P172941	At2g18690.1	expressed protein [At2g18690.1]	21589.7	13187.2	16438.6	25401.7	13176.1	23917.3	1.17657	0.999156	1.45495	17071.8	2446.17	20831.7	3851.72	1.21022	0.132649	0.456225
A_84_P24173	At4g01070.1	UDP-glucoronosyl/UDP-glucosyl transferase family protein contains Pfam profile: PF00201 UDP-glucoronosyl and UDP-glucosyl transferase [At4g01070.1]	27313.3	10445.4	19973.3	30332.2	10415.6	21023.4	1.11053	0.99714	1.05258	19244	4882.97	20590.4	5753.51	1.05341	0.0327349	0.867068
A_84_P153675	At1g75860.1	expressed protein [At1g75860.1]	24324.8	18027.1	17423.6	20442.1	17386.7	23833.7	0.840379	0.964477	1.3679	19925.1	2206.72	20554.1	1861.93	1.05759	0.159239	0.838207
A_84_P11080	At4g17615.1	calcineurin B-like protein 1 (CBL1) identical to calcineurin B-like protein 1 (GI:3309082) [Arabidopsis thaliana] [At4g17615.1]	22994.7	18499.9	17538.1	21647.8	18887.2	21045.9	0.941427	1.02093	1.20002	19677.6	1681.65	20527	838.104	1.05412	0.0764706	0.674645
A_84_P13481	At2g23320.1	WRKY family transcription factor identical to WRKY DNA-binding protein 15 GI:13506742 from [Arabidopsis thaliana] [At2g23320.1]	21905.9	16774.9	13761.2	21214.8	22924.2	17095.3	0.96845	1.36657	1.24228	17480.7	2377.52	20411.4	1729.93	1.19244	0.1176	0.375295
A_84_P20175	At2g01180.1	phosphatidic acid phosphatase family protein / PAP2 family protein similar to phosphatidic acid phosphatase 2a2 [Cavia porcellus] GI:3641336; contains Pfam profile PF01569 PAP2 superfamily [At2g01180.1]	15028.4	17481.8	14226.6	19178.1	22546.4	19434.9	1.27612	1.28971	1.3661	15578.9	979.191	20386.5	1082.52	1.31064	0.0280058	0.0301148
A_84_P64764	At1g08880.1	histone H2A, putative Strong similarity to histone H2A Cicer arietinum SP|O65759, Picea abies SP|P35063; contains Pfam profile PF00125 Core histone H2A/H2B/H3/H4; ESTs gb|ATTS3874,gb|T46627,gb|T14194 come from this gene [At1g08880.1]	22825.2	18027.1	9214.93	28037.3	21714.6	11369.6	1.22835	1.20455	1.23382	16689.1	3985.49	20373.8	4858.04	1.22224	0.00898338	0.589103
A_84_P113062	At5g22140.1	pyridine nucleotide-disulphide oxidoreductase family protein contains Pfam profile PF00070 Pyridine nucleotide-disulphide oxidoreductase domain [At5g22140.1]	40794.7	22572.3	3878.37	33019.1	21948.6	5798.43	0.809396	0.972367	1.49507	22415.1	10657.1	20255.3	7903.39	1.09228	0.206818	0.878583
A_84_P280820	At4g34180.1	cyclase family protein contains Pfam profile: PF04199 putative cyclase [At4g34180.1]	31890.9	19556.7	11639.2	26621.7	20614.6	13526.8	0.834773	1.05409	1.16218	21028.9	5892.34	20254.3	3784.45	1.01701	0.096315	0.917255
A_84_P20671	At1g29660.1	GDSL-motif lipase/hydrolase family protein low similarity to family II lipase EXL1 [Arabidopsis thaliana] GI:15054382; contains InterPro Entry IPR001087 Lipolytic enzyme, G-D-S-L family [At1g29660.1]	15635.8	28044.9	31108.7	12775.8	24113.7	23768.7	0.817087	0.859823	0.764053	24929.8	4730.41	20219.4	3723.12	0.813654	0.0276997	0.477661
A_84_P11945	At4g24040.1	glycosyl hydrolase family protein 37 / trehalase, putative similar to trehalase 1 GMTRE1 GI:4559292 from [Glycine max] [At4g24040.1]	20539.4	16283.9	16234.8	23257.9	22619.6	14499.3	1.13236	1.38907	0.8931	17686.1	1426.76	20125.6	2819.18	1.13818	0.143204	0.483143
A_84_P21159	At3g04010.1	glycosyl hydrolase family 17 protein similar to beta-1,3-glucanase GB:S12402 [Nicotiana sp], GB:CAA03908 [Citrus sinensis], GB:S44364 [Lycopersicon esculentum] [At3g04010.1]	30176.2	19782.9	15598.4	19777.1	21198.1	19359.1	0.655386	1.07153	1.24109	21852.5	4333.59	20111.4	556.57	0.989336	0.174001	0.710617
A_84_P13833	At4g23630.1	reticulon family protein (RTNLB1) weak similarity to Nogo-C protein [Rattus norvegicus] GI:6822251; contains Pfam profile PF02453: Reticulon [At4g23630.1]	28128.6	17782.6	20088.6	25036.1	15981.1	19307.3	0.890061	0.898693	0.96111	21999.9	3135.81	20108.2	2644.46	0.916621	0.0223835	0.668637
A_84_P229799	At5g11970.1	expressed protein [At5g11970.1]	19231.9	18064.4	15611.2	19102.7	18838.9	22291.7	0.993279	1.04287	1.42793	17635.8	1066.96	20077.8	1109.57	1.15469	0.137366	0.187848
A_84_P16799	At1g18300.1	MutT/nudix family protein similar to SP|Q09790 Diadenosine 5',5'''-P1,P6-hexaphosphate hydrolase (EC 3.6.1.-) (Ap6A hydrolase) {Schizosaccharomyces pombe}; contains Pfam profile PF00293: NUDIX domain [At1g18300.1]	18247.9	20055.7	30225.2	16725.9	16137.2	27349.3	0.916593	0.804619	0.904852	22842.9	3727.83	20070.8	3643.22	0.875355	0.0355299	0.623011
A_84_P506488	At2g18440.1	expressed protein [At2g18440.1]	20476.9	17743.9	18455.1	22333.7	17590.6	20128.2	1.09068	0.991356	1.09066	18892	818.636	20017.5	1370.34	1.05756	0.0331037	0.519645
A_84_P267340	At1g67090.1	ribulose bisphosphate carboxylase small chain 1A / RuBisCO small subunit 1A (RBCS-1A) (ATS1A) identical to SP|P10795 Ribulose bisphosphate carboxylase small chain 1A, chloroplast precursor (EC 4.1.1.39) (RuBisCO small subunit 1A) {Arabidopsis...	27482.8	44764.2	50183.4	13019.7	22350.7	24639.3	0.473739	0.499298	0.490985	40810.1	6844.84	20003.2	3553.72	0.488007	0.00752699	0.0542144
A_84_P232989	At5g10450.1	14-3-3 protein GF14 lambda (GRF6) (AFT1) identical to 14-3-3 GF14lambda GI:1345595 from [Arabidopsis thaliana] [At5g10450.1]	11707.6	26446.9	28443.3	12058.9	24742.1	23079.8	1.03001	0.935536	0.811432	22199.3	5277.42	19960.3	3979.7	0.92566	0.0632917	0.75184
A_84_P16892	At1g56140.1	leucine-rich repeat family protein / protein kinase family protein contains Pfam domains PF00560: Leucine Rich Repeat and PF00069: Protein kinase domain [At1g56140.1]	14019.6	15692.1	14019.6	17632.1	23105.6	19117.2	1.25768	1.47244	1.36361	14577.1	557.499	19951.6	1634.22	1.36457	0.061998	0.035781
A_84_P16332	At2g29450.1	glutathione S-transferase (103-1A) identical to Swiss-Prot:P46421 glutathione S-transferase 103-1A [Arabidopsis thaliana] [At2g29450.1]	26162.3	14025.8	15921.3	29683.1	12519.2	17587.8	1.13457	0.892582	1.10467	18703.1	3769.51	19930	5091.3	1.04394	0.0761708	0.855871
A_84_P11451	At1g78280.1	transcription factor jumonji (jmjC) domain-containing protein contains Pfam PF00646: F-box domain; contains Pfam PF02373: jmjC domain; similar to apoptotic cell clearance receptor PtdSerR (GI:11037740) [Mus musculus] [At1g78280.1]	16878.7	24455.1	25617.8	13580.1	19144.1	27060.2	0.804569	0.782826	1.0563	22317.2	2739.89	19928.1	3911.07	0.881233	0.0877602	0.643136
A_84_P11826	At3g52500.1	aspartyl protease family protein contains Pfam PF00026: eukaryotic aspartyl protease [At3g52500.1]	18513.3	14562.1	15655.9	20128.2	25451.2	14023.8	1.08723	1.74777	0.89575	16243.8	1177.89	19867.7	3301.37	1.24358	0.258084	0.359601
A_84_P14935	At5g26030.1	ferrochelatase I identical to Swiss-Prot:P42043 ferrochelatase I, chloroplast/mitochondrial precursor (EC 4.99.1.1) (Protoheme ferro-lyase) (Heme synthetase) [Arabidopsis thaliana] [At5g26030.1]	20029.8	15881.2	16420.8	18603.3	19984.3	20980.2	0.928781	1.25836	1.27766	17443.9	1302.29	19855.9	689.14	1.15493	0.113214	0.176963
A_84_P17881	At5g62360.1	invertase/pectin methylesterase inhibitor family protein similar to pectinesterase from Arabidosis thaliana SP|Q42534, Lycopersicon esculentum SP|Q43143; contains Pfam profile PF04043: Plant invertase/pectin methylesterase inhibitor [At5g62360.1]	6051.31	6824.18	13963.4	9006.56	31066.6	19493.3	1.48837	4.55242	1.39603	8946.31	2518.46	19855.5	6370.75	2.47894	1.03709	0.186497
A_84_P11484	At1g63840.1	zinc finger (C3HC4-type RING finger) family protein similar to RING-H2 finger protein RHA1a (GI:3790554) [Arabidopsis thaliana]' similar to BRH1 RING finger protein [Arabidopsis thaliana] GI:4689366; contains Pfam profile PF00097: Zinc finger, C3HC4...	20171.2	16932.1	11243.2	20088.6	24969.6	14290.6	0.995904	1.47469	1.27104	16115.5	2609.43	19782.9	3086.55	1.24721	0.138727	0.415528
A_84_P16138	At1g30700.1	FAD-binding domain-containing protein similar to SP|P30986 reticuline oxidase precursor (Berberine-bridge-forming enzyme) (BBE) (Tetrahydroprotoberberine synthase) [Eschscholzia californica]; contains PF01565 FAD binding domain [At1g30700.1]	20874.1	10690.8	22182.6	23877.4	10117.9	25304.1	1.14388	0.946414	1.14072	17915.8	3632.2	19766.5	4841.82	1.077	0.0653015	0.775043
A_84_P17676	At4g37990.1	mannitol dehydrogenase, putative (ELI3-2) identical to GI:16269 [At4g37990.1]	29151.6	11364.4	15558.4	31691.6	12590.9	14937.8	1.08713	1.10792	0.96011	18691.5	5368.35	19740.1	6014.01	1.05172	0.0461975	0.902784
A_84_P12695	At3g25730.1	AP2 domain-containing transcription factor, putative contains Pfam profile: PF00847 AP2 domain; similar to RAV1 (DNA-binding protein) GB:BAA34250 [Arabidopsis thaliana] (Nucleic Acids Res. 27 (2), 470-478 (1999)) [At3g25730.1]	19891.7	15452.9	14274.3	22994.7	18962.4	17149.4	1.15599	1.22711	1.20142	16539.6	1710.21	19702.2	1727.44	1.19484	0.0207907	0.263135
A_84_P16609	At4g01870.1	tolB protein-related contains weak similarity to TolB protein precursor (Swiss-Prot:P44677) [Haemophilus influenzae] [At4g01870.1]	23486.3	28098.8	20013.9	20886.6	19438.6	18778.1	0.889308	0.691793	0.938249	23866.3	2341.62	19701.1	622.662	0.839783	0.0753319	0.160726
A_84_P24134	At3g55470.1	C2 domain-containing protein similar to phloem protein GI:4164539 from [Cucurbita maxima] [At3g55470.1]	20237.6	16235.3	13371.6	23575.8	19362.1	16117.3	1.16495	1.19259	1.20534	16614.8	1991.11	19685.1	2159.13	1.18763	0.0119204	0.354871
A_84_P21822	At1g21000.1	zinc-binding family protein similar to zinc-binding protein [Pisum sativum] GI:16117799; contains Pfam profile PF04640 : Protein of unknown function, DUF597 [At1g21000.1]	21172.6	19438.6	17018.3	20050.2	18190.7	20781.3	0.946989	0.935804	1.22111	19209.8	1204.67	19674.1	771.133	1.03464	0.0932953	0.761769
A_84_P24021	At3g27690.1	chlorophyll A-B binding protein (LHCB2:4) nearly identical to Lhcb2 protein [Arabidopsis thaliana] GI:4741950; similar to chlorophyll A-B binding protein 151 precursor (LHCP) GB:P27518 from [Gossypium hirsutum]; contains Pfam PF00504: Chlorophyll A-B...	17119.3	28812.1	32624.7	8646.31	25950.6	24188.2	0.505062	0.900684	0.741407	26185.3	4664.72	19595	5497.94	0.715718	0.114926	0.412413
A_84_P124681	At1g32230.1	WWE domain-containing protein / ceo protein, putative (CEO) contains Pfam domain, PF02825: WWE domain; identical to cDNA for ceo protein (ceo gene) GI:11044956 [At1g32230.1]	19649.7	17825.3	19231.9	20365.7	17951.9	20229.2	1.03644	1.0071	1.05185	18902.3	551.839	19515.6	782.826	1.0318	0.0131249	0.5568
A_84_P24062	At3g23920.1	beta-amylase, putative / 1,4-alpha-D-glucan maltohydrolase, putative similar to beta-amylase enzyme [Arabidopsis thaliana] GI:6065749, beta-amylase PCT-BMYI from [Solanum tuberosum]; contains Pfam profile PF01373: Glycosyl hydrolase family 14...	28642.1	27777.7	24110.3	24570.9	13310.9	20539.4	0.857862	0.479195	0.851894	26843.3	1389.12	19473.8	3293.87	0.72965	0.12524	0.108264
A_84_P14133	At5g19290.1	esterase/lipase/thioesterase family protein low similarity to monoglyceride lipase [Homo sapiens] GI:14594904; contains Interpro entry IPR000379 [At5g19290.1]	21538.4	24113.7	23768.7	19113.1	21027.7	17812.7	0.887393	0.872023	0.749421	23140.3	807.085	19317.8	933.702	0.836279	0.0436551	0.0363209
A_84_P12053	At5g07440.1	glutamate dehydrogenase 2 (GDH2) identical to glutamate dehydrogenase 2 (GDH 2) [Arabidopsis thaliana] SWISS-PROT:Q38946 [At5g07440.1]	20128.2	14149.2	18948.8	22034.9	19556.7	16325.1	1.09473	1.38218	0.861535	17742.1	1828.41	19305.6	1653.07	1.11281	0.150568	0.560346
A_84_P19930	At1g65820.1	microsomal glutathione s-transferase, putative similar to MGST3_HUMAN SP:O14880 [At1g65820.1]	18340.6	22133.1	14809.7	18700.3	22278.8	16420.8	1.01961	1.00659	1.10879	18427.8	2114.53	19133.3	1704.86	1.045	0.0321172	0.807876
A_84_P13211	At2g07725.1	60S ribosomal protein L5 (RPL5) identical to SP|P42793 Mitochondrial 60S ribosomal protein L5 {Arabidopsis thaliana} [At2g07725.1]	12047.3	13321.3	26850.6	15366.3	24371.4	17423.6	1.2755	1.82951	0.648909	17406.4	4736.38	19053.8	2724.35	1.2513	0.341024	0.778061
A_84_P23899	At2g29500.1	17.6 kDa class I small heat shock protein (HSP17.6B-CI) contains Pfam PF00011: Hsp20/alpha crystallin family; identified in Scharf, K-D., et al, Cell Stress & Chaperones (2001) 6: 225-237. [At2g29500.1]	34614.8	34325.6	13395.1	19434.9	17892.2	19649.7	0.561463	0.52125	1.46694	27445.1	7025.54	18992.3	553.525	0.849883	0.308745	0.296544
A_84_P15185	At1g22810.1	AP2 domain-containing transcription factor, putative Contains similarity to transcription factor (TINY) isolog T02O04.22 gb|2062174 from A. thaliana BAC gb|AC001645 [At1g22810.1]	15728.2	14916.3	9092.81	18417.9	22684.4	15745.1	1.17101	1.52078	1.73159	13245.8	2089.66	18949.1	2020.76	1.47446	0.163474	0.121276
A_84_P18633	At4g14440.1	enoyl-CoA hydratase/isomerase family protein low similarity to PhaB [Pseudomonas putida] GI:3253198, SP|P31551 Carnitine racemase {Escherichia coli}; contains Pfam profile PF00378 enoyl-CoA hydratase/isomerase family protein [At4g14440.1]	21511.2	12787.2	17952.2	25462.6	16645.1	14608.3	1.18369	1.3017	0.813734	17416.8	2532.59	18905.3	3330.93	1.09971	0.146989	0.740019
A_84_P186874	At3g54020.1	phosphatidic acid phosphatase-related / PAP2-related [At3g54020.1]	11725.4	13711.9	25304.1	13354.2	15452.9	27815.7	1.13891	1.12697	1.09926	16913.8	4234.14	18874.3	4511.57	1.12171	0.0117439	0.767202
A_84_P11861	At3g60450.1	expressed protein [At3g60450.1]	25987.6	22024.3	7567.31	22169.7	23668.6	10649.9	0.853088	1.07466	1.40736	18526.4	5597.71	18829.4	4112.55	1.1117	0.161073	0.967296
A_84_P15803	At4g16760.1	acyl-CoA oxidase (ACX1) identical to acyl-CoA oxidase [Arabidopsis thaliana] GI:3044214 [At4g16760.1]	20214.2	16007.9	14656.9	23974.6	17502.4	14829.1	1.18603	1.09336	1.01174	16959.7	1673.33	18768.7	2714.93	1.09704	0.0503449	0.600877
A_84_P22967	At2g22500.1	mitochondrial substrate carrier family protein contains Pfam profile: PF00153 mitochondrial carrier protein [At2g22500.1]	18113.6	17058.6	14072.2	20171.2	14584.6	21410.4	1.1136	0.85497	1.52147	16414.8	1210.24	18722.1	2099.45	1.16335	0.194004	0.394949
A_84_P22840	At1g68840.1	DNA-binding protein RAV2 (RAV2) / AP2 domain-containing protein RAP2.8 identical to RAV2 GI:3868859 from [Arabidopsis thaliana], AP2 domain containing protein RAP2.8 [Arabidopsis thaliana] GI:2281641; contains Pfam profile: PF00847 AP2-domain...	13625.6	13908.7	22333.7	12009.7	14320.4	29554.2	0.881409	1.0296	1.3233	16622.6	2856.69	18628.1	5503.62	1.0781	0.129848	0.762582
A_84_P13829	At4g22590.1	trehalose-6-phosphate phosphatase, putative similar to trehalose-6-phosphate phosphatase (AtTPPA) GI:2944178; contains Pfam profile PF02358: Trehalose-phosphatase [At4g22590.1]	22333.7	12721.6	17886.1	22719.6	14188.7	18948.8	1.01728	1.11533	1.05942	17647.1	2777.35	18619	2468.17	1.06401	0.0283969	0.806563
A_84_P10844	At3g43720.1	protease inhibitor/seed storage/lipid transfer protein (LTP) family protein contains Pfam protease inhibitor/seed storage/LTP family domain PF00234 [At3g43720.1]	26709.8	12624.7	20141.2	22771.6	16291.3	16755.4	0.852554	1.29043	0.831899	19825.2	4069.09	18606.1	2087.03	0.991629	0.149521	0.802966
A_84_P16611	At4g02280.1	sucrose synthase, putative / sucrose-UDP glucosyltransferase, putative strong similarity to sucrose synthase GI:6682841 from [Citrus unshiu] [At4g02280.1]	8417.68	22924.2	14574.3	12612.1	24631.8	18571.4	1.49828	1.07449	1.27426	15305.4	4203.59	18605.1	3469.84	1.28234	0.122405	0.577597
A_84_P22991	At2g37430.1	zinc finger (C2H2 type) family protein (ZAT11) contains Pfam domain, PF00096: Zinc finger, C2H2 type [At2g37430.1]	22281.6	11239.9	11369.6	25201.6	13993.3	16475.6	1.13105	1.24496	1.44909	14963.7	3659.13	18556.8	3398.77	1.27504	0.0930345	0.511641
A_84_P581722	At1g16960.1	expressed protein [At1g16960.1]	11177.4	26930.9	28128.6	9139.06	24585.7	21905.9	0.817635	0.912916	0.778779	22079	5461.72	18543.6	4765.46	0.836443	0.0398477	0.651255
A_84_P12120	At5g39050.1	transferase family protein similar to anthocyanin 5-aromatic acyltransferase from Gentiana triflora GI:4185599, malonyl CoA:anthocyanin 5-O-glucoside-6'''-O-malonyltransferase from Perilla frutescens GI:17980232, Salvia splendens GI:17980234; contains...	19849.6	12795.7	14202.3	23768.7	16978.1	14809.7	1.19744	1.32686	1.04277	15615.8	2155.45	18518.8	2698.54	1.18902	0.0821184	0.447917
A_84_P226689	At1g07940.1	elongation factor 1-alpha / EF-1-alpha identical to GB:CAA34456 from [Arabidopsis thaliana] (Plant Mol. Biol. 14 (1), 107-110 (1990)) [At1g07940.1]	21995.2	21714.6	17095.3	21023.4	18708.7	15808.8	0.95582	0.861573	0.924745	20268.3	1588.59	18513.6	1508.49	0.914046	0.0277276	0.468019
A_84_P11868	At3g62260.1	protein phosphatase 2C, putative / PP2C, putative phosphoprotein phosphatase (EC 3.1.3.16) 1A-alpha - Homo sapiens, PIR:S22423 [At3g62260.1]	23385.3	34945.1	22825.2	16010.8	16183.9	23333.4	0.684652	0.463125	1.02227	27051.8	3949.91	18509.4	2412.54	0.723348	0.162566	0.138686
A_84_P13902	At4g40030.1	histone H3.2 identical to Histone H3.2, minor Lolium temulentum SP|P11105, nearly identical to histone H3.2 Mus pahari GI:515005; contains Pfam profile PF00125 Core histone H2A/H2B/H3/H4 [At4g40030.1]	20406.3	19932.3	18864.1	18043.1	21742.4	15558.4	0.88419	1.09081	0.824766	19734.2	456.093	18448	1796.61	0.933257	0.0806246	0.525924
A_84_P15197	At1g54410.1	dehydrin family protein contains Pfam domain, PF00257: Dehydrin [At1g54410.1]	19400.7	18204.3	40936.3	14937.8	16392.8	23609.3	0.769963	0.900491	0.576733	26180.4	7386.02	18313.3	2681.11	0.749062	0.0940433	0.37338
A_84_P10496	At1g22400.1	UDP-glucoronosyl/UDP-glucosyl transferase family protein contains Pfam profile: PF00201 UDP-glucoronosyl and UDP-glucosyl transferase [At1g22400.1]	21558.4	13310.9	16878.7	21905.9	16214.1	16654.8	1.01612	1.2181	0.986736	17249.3	2388.05	18258.3	1828.27	1.07365	0.0727208	0.754133
A_84_P181994	At3g02040.1	glycerophosphoryl diester phosphodiesterase family protein contains Pfam profile PF03009: Glycerophosphoryl diester phosphodiesterase family [At3g02040.1]	21704.2	9351.3	17768.3	16341.4	13829.2	24570.9	0.752916	1.47885	1.38285	16274.6	3643.34	18247.2	3243.98	1.20487	0.227671	0.706634
A_84_P17859	At5g57560.1	xyloglucan:xyloglucosyl transferase / xyloglucan endotransglycosylase / endo-xyloglucan transferase (TCH4) identical to xyloglucan endotransglycosylase TCH4 protein GI:886116 [At5g57560.1]	9049.68	12491.3	23333.4	7189.06	14657.6	32806.7	0.794399	1.17342	1.40599	14958.1	4303.89	18217.8	7606.4	1.1246	0.178232	0.728093
A_84_P22643	At5g20150.1	SPX (SYG1/Pho81/XPR1) domain-containing protein similar to PHO1 protein [Arabidopsis thaliana] GI:20069032; contains Pfam profile PF03105: SPX domain [At5g20150.1]	19608.4	11174.2	14423.9	18482.6	18772.4	17075.8	0.942582	1.67998	1.18385	15068.8	2456.02	18110.3	523.954	1.26881	0.217066	0.292516
A_84_P550411	At5g20190.1	expressed protein [At5g20190.1]	18375.4	13919.8	14644.8	19708.1	17226.8	17297.1	1.07252	1.23758	1.18111	15646.7	1380.33	18077.3	815.628	1.16373	0.0484319	0.204102
A_84_P11342	At1g01470.1	late embryogenesis abundant protein, putative / LEA protein, putative similar to SP|P46518 Late embryogenesis abundant protein Lea14-A {Gossypium hirsutum}; contains Pfam profile PF03168: Late embryogenesis abundant protein [At1g01470.1]	17768.3	12458.4	16377.6	15990.3	14546.9	23486.3	0.899934	1.16764	1.43405	15534.8	1589.7	18007.8	2770.74	1.16721	0.154187	0.48203
A_84_P14450	At2g28900.1	mitochondrial import inner membrane translocase subunit Tim17/Tim22/Tim23 family protein contains Pfam PF02466: Mitochondrial import inner membrane translocase subunit Tim17 [At2g28900.1]	13395.1	15920.2	13648.4	14599.4	24794.8	14599.4	1.08991	1.55745	1.06968	14321.2	802.817	17997.9	3398.46	1.23901	0.159324	0.351792
A_84_P87249	At3g17800.1	expressed protein [At3g17800.1]	21410.4	13859.9	21647.8	17149.4	16327.8	20365.7	0.800985	1.17806	0.940773	18972.7	2557.31	17947.6	1232.07	0.973272	0.110058	0.736276
A_84_P92299	At1g73010.1	expressed protein similar to phosphatase, orphan 1 (GI:20196841) [Mus musculus], (GI:20196839) [Homo sapiens]; contains TIGRFAM TIGR01489: 2,3-diketo-5-methylthio-1-phosphopentane phosphatase profile; contains TIGRFAM TIGR01488: HAD-superfamily...	14737.8	9633.93	20476.9	11094.2	17008.8	25713.7	0.75277	1.76551	1.25574	14949.6	3131.9	17938.9	4245.83	1.25801	0.292355	0.60127
A_84_P16596	At3g62820.1	invertase/pectin methylesterase inhibitor family protein low similarity to pectinesterase from Arabidopsis thaliana SP|Q43867, Lycopersicon esculentum SP|Q43143; contains Pfam profile PF04043: Plant invertase/pectin methylesterase inhibitor [At3g62820.1]	16341.4	31657.8	51475.1	10374.9	19882.8	23426.3	0.634885	0.628054	0.4551	33158.1	10169.9	17894.7	3896.54	0.57268	0.0588228	0.233688
A_84_P110642	At2g36320.1	zinc finger (AN1-like) family protein contains Pfam domain, PF01428: AN1-like Zinc finger [At2g36320.1]	19973.3	14759.2	13911.8	20980.2	15931.4	16707.1	1.05041	1.07943	1.20093	16214.8	1895.12	17872.9	1569.7	1.11025	0.0461033	0.537358
A_84_P299330	At1g13930.1	expressed protein weakly similar to drought-induced protein SDi-6 (PIR:S71562) common sunflower (fragment) [At1g13930.1]	3300.81	6152.68	7614.68	7535.43	23201.9	22771.6	2.28291	3.77103	2.99048	5689.39	1266.67	17836.3	5151.94	3.01481	0.429756	0.0838983	0.92	0.5
A_84_P23233	At4g02380.1	late embryogenesis abundant 3 family protein / LEA3 family protein similar to several small proteins (~100 aa) that are induced by heat, auxin, ethylene and wounding such as Phaseolus aureus indole-3-acetic acid induced protein ARG (SW:32292);...	19946.4	10161.2	16161.7	22182.6	10743.8	20248.1	1.11211	1.05734	1.25284	15423.1	2848.8	17724.8	3534.89	1.14076	0.0582278	0.638834
A_84_P126561	At4g29670.1	thioredoxin family protein contains Pfam profile PF00085: Thioredoxin [At4g29670.1]	14310.8	14313.2	22694.7	10989.3	16007.9	25972.2	0.767903	1.1184	1.14442	17106.2	2794.23	17656.5	4403.03	1.01024	0.121402	0.921046
A_84_P21594	At5g44130.1	fasciclin-like arabinogalactan-protein, putative similar to gi_13377784_gb_AAK20861 [At5g44130.1]	14608.3	30322.4	59138.7	7779.93	15958.3	28935.8	0.532569	0.526287	0.489287	34689.8	13039	17558	6159.33	0.516048	0.0135026	0.300547
A_84_P18141	At1g55450.1	embryo-abundant protein-related similar to embryo-abundant protein GI:1350531 from [Picea glauca] [At1g55450.1]	19359.1	11627.8	15333.9	18340.6	12119.7	22034.9	0.947389	1.0423	1.437	15440.3	2232.45	17498.4	2893.09	1.14223	0.149912	0.603366
A_84_P16410	At3g03640.1	glycosyl hydrolase family 1 protein contains Pfam PF00232 : Glycosyl hydrolase family 1 domain; TIGRFAM TIGR01233: 6-phospho-beta-galactosidase; identical to beta-glucosidase GB:AAC31962 [Arabidopsis thaliana]; similar to thioglucoside glucohydrolase...	24829.1	17142.2	11619.1	18797.1	18619.3	14909.2	0.757059	1.08617	1.28317	17863.4	3830.41	17441.8	1267.37	1.04213	0.153462	0.921809
A_84_P16418	At3g09440.1	heat shock cognate 70 kDa protein 3 (HSC70-3) (HSP70-3) identical to SP|O65719 Heat shock cognate 70 kDa protein 3 (Hsc70.3) {Arabidopsis thaliana} [At3g09440.1]	24598.3	10889.3	15179.3	22419.7	11373.1	18375.4	0.911432	1.04442	1.21056	16889	4048.72	17389.4	3226.77	1.05547	0.0865268	0.927648
A_84_P22051	At2g19450.1	diacylglycerol O-acyltransferase / acyl CoA:diacylglycerol acyltransferase (DGAT) identical to gi:5050913, gi:6625553 [At2g19450.1]	24110.3	15046.3	9934.81	23031.9	18499.9	10595.1	0.955273	1.22953	1.06646	16363.8	4144.8	17375.6	3633.96	1.08375	0.0796429	0.863288
A_84_P18122	At1g75270.1	dehydroascorbate reductase, putative similar to GI:6939839 from [Oryza sativa] [At1g75270.1]	22419.7	18310.8	9641.18	19946.4	20974.8	11141.3	0.889684	1.14549	1.1556	16790.6	3766.34	17354.2	3120.59	1.06359	0.0870015	0.913813
A_84_P18500	At4g01700.1	chitinase, putative similar to peanut type II chitinase GI:1237025 from [Arachis hypogaea] [At4g01700.1]	16145.7	7834.05	15431.1	18571.4	13061.8	20050.2	1.15024	1.66731	1.29934	13136.9	2659.45	17227.8	2126.29	1.3723	0.153658	0.29585
A_84_P17326	At2g38470.1	WRKY family transcription factor contains Pfam profile: PF03106 WRKY DNA -binding domain; [At2g38470.1]	20756.8	11509.2	15404.7	17952.2	13197.7	20527.3	0.864882	1.14671	1.33254	15890.2	2680.58	17225.7	2146.83	1.11471	0.135945	0.717184
A_84_P12722	At3g25620.1	ABC transporter family protein similar to GB:AAC61893 from [Bactrocera tryoni] (Insect Mol. Biol. 6 (4), 343-356 (1997)) [At3g25620.1]	19434.9	17621.1	11341.1	20029.8	19461.2	12088.1	1.03061	1.10443	1.06587	16132.3	2452.2	17193	2557.75	1.06697	0.0213168	0.77959
A_84_P13470	At2g47890.1	zinc finger (B-box type) family protein [At2g47890.1]	20248.1	15337.8	10468.1	20841.1	17725.7	12947.8	1.02929	1.15569	1.23689	15351.3	2823.25	17171.5	2295.39	1.14062	0.0603997	0.643167
A_84_P104156	At5g64230.1	expressed protein [At5g64230.1]	28348.7	15479.9	9698.31	23725.8	17743.9	9975.68	0.836928	1.14625	1.0286	17842.3	5511.95	17148.5	3980.47	1.00393	0.0901428	0.923628
A_84_P21958	At2g43510.1	trypsin inhibitor, putative similar to SP|P26780 Trypsin inhibitor 2 precursor (MTI-2) {Sinapis alba} [At2g43510.1]	22452.9	11013.4	11740.3	25270.9	14080.9	12078.1	1.12551	1.27852	1.02877	15068.9	3697.98	17143.3	4104.74	1.14427	0.0727057	0.726373
A_84_P23712	At1g59860.1	17.6 kDa class I heat shock protein (HSP17.6A-CI) similar to 17.5 kDa class I heat shock protein SP:P04793 from [Glycine max] [At1g59860.1]	28906.1	19075.4	11614.7	19285.7	14982.6	17119.3	0.667185	0.785437	1.47394	19865.4	5007.19	17129.2	1242.22	0.97552	0.251536	0.623928
A_84_P17014	At1g01550.1	expressed protein [At1g01550.1]	17952.2	9866.43	17717.7	19092.3	12412.3	19777.1	1.06351	1.25803	1.11623	15178.8	2657.03	17093.9	2349.12	1.14593	0.0580839	0.617861
A_84_P16606	At4g01250.1	WRKY family transcription factor contains Pfam profile: PF03106 WRKY DNA -binding domain [At4g01250.1]	9560.93	14880.9	18603.3	9545.43	16039.6	25668.6	0.998379	1.07786	1.37978	14348.4	2623.85	17084.5	4683.58	1.15201	0.116177	0.637118
A_84_P556555	At5g02490.1	heat shock cognate 70 kDa protein 2 (HSC70-2) (HSP70-2) identical to SP|P22954 Heat shock cognate 70 kDa protein 2 (Hsc70.2) {Arabidopsis thaliana} [At5g02490.1]	14354.2	14686.9	17119.3	15222.8	13338.4	22539.9	1.06051	0.908184	1.31664	15386.8	871.56	17033.7	2806.33	1.09511	0.119173	0.605076
A_84_P11498	At1g80460.1	glycerol kinase, putative similar to glycerol kinase (ATP:glycerol 3-phosphotransferase, Glycerokinase, GK)[Mycobacterium tuberculosis] Swiss-Prot:O69664 [At1g80460.1]	21675.7	14080.9	12864.1	21488.6	15912.4	13382.9	0.991367	1.13007	1.04034	16206.9	2756.87	16928	2394.35	1.05392	0.0406123	0.853083
A_84_P19170	At2g29420.1	glutathione S-transferase, putative [At2g29420.1]	23426.3	14546.9	9784.18	22519.7	16475.3	11665.6	0.961299	1.13256	1.19229	15919.1	3997.46	16886.8	3140.07	1.09538	0.0692235	0.85829
A_84_P54290	At3g19970.1	expressed protein [At3g19970.1]	18745.9	15667.1	13121.2	17917.1	16409.9	16234.8	0.955784	1.04742	1.2373	15844.7	1626.15	16853.9	533.961	1.08017	0.0828994	0.587129
A_84_P18180	At2g31880.1	leucine-rich repeat transmembrane protein kinase, putative [At2g31880.1]	15404.7	18150.4	11762.9	17018.3	19498.4	14039.1	1.10475	1.07427	1.1935	15106	1849.95	16851.9	1578.18	1.12417	0.0357631	0.512462
A_84_P13563	At2g28930.1	protein kinase (APK1b) identical to protein kinase APK1B [Arabidopsis thaliana] SWISS-PROT:P46573 [At2g28930.1]	12562.9	13829.2	10898.4	15820.4	21276.1	13126.7	1.25929	1.53849	1.20446	12430.2	848.634	16741.1	2397.13	1.33408	0.103424	0.165273
A_84_P14710	At3g56710.1	sigA-binding protein identical to SigA binding protein [Arabidopsis thaliana] gi|6980074|gb|AAF34713; contains Pfam PF05678: VQ motif [At3g56710.1]	23609.3	14320.4	5272.37	20573.4	19716.8	9743.43	0.871412	1.37683	1.84802	14400.7	5293.57	16677.9	3476.04	1.36542	0.28198	0.737338
A_84_P55880	At5g13440.1	ubiquinol-cytochrome C reductase iron-sulfur subunit, mitochondrial, putative / Rieske iron-sulfur protein, putative similar to ubiquinol--cytochrome-c reductase from Solanum tuberosum [SP|P37841], Nicotiana tabacum [SP|P51132] [SP|P51133] [At5g13440.1]	18207.9	17502.4	13593.9	16906.3	20149.1	12867.9	0.928513	1.15121	0.946594	16434.8	1434.94	16641.1	2106.06	1.00877	0.0714114	0.939359
A_84_P22153	At3g30775.1	proline oxidase, mitochondrial / osmotic stress-responsive proline dehydrogenase (POX) (PRO1) (ERD5) nearly identical to SP|P92983 Proline oxidase, mitochondrial precursor (EC 1.5.3.-) (Osmotic stress- induced proline dehydrogenase) [Arabidopsis...	15611.2	15021.1	10445.3	18313.7	17058.6	14062.1	1.17311	1.13564	1.34626	13692.5	1632.52	16478.1	1261.19	1.21834	0.0648675	0.248263
A_84_P17504	At3g53730.1	histone H4 identical to histone H4 from Lycopersicon esculentum GI:297150, Lolium temulentum SP|P02308, Acropora formosa GI:455652, Citrus jambhiri GI:16797797 [At3g53730.1]	22063.7	10429.7	7607.31	23426.3	16570.2	9320.56	1.06176	1.58875	1.22521	13366.9	4424.07	16439	4072.51	1.29191	0.155742	0.636325
A_84_P15989	At5g62350.1	invertase/pectin methylesterase inhibitor family protein / DC 1.2 homolog (FL5-2I22) similar to SP|Q42534 Pectinesterase 2 precursor (EC 3.1.1.11) (Pectin methylesterase 2) (PE 2) {Arabidopsis thaliana}; contains Pfam profile PF04043: Plant...	9396.31	10709.2	12612.1	14310.8	17621.1	17369.3	1.52302	1.64542	1.3772	10905.8	933.501	16433.7	1063.94	1.51521	0.0775261	0.0174604
A_84_P13790	At4g08950.1	phosphate-responsive protein, putative (EXO) similar to phi-1 (phosphate-induced gene) [Nicotiana tabacum] GI:3759184; contains Pfam profile PF04674: Phosphate-induced protein 1 conserved region [At4g08950.1]	7662.18	13993.3	30633.8	4417.93	20183.2	24674.6	0.576589	1.44235	0.805468	17429.8	6850.32	16425.2	6142.05	0.941468	0.259008	0.918316
A_84_P501178	At2g23810.1	senescence-associated family protein similar to senescence-associated protein 5 [Hemerocallis hybrid cultivar] gi|3551954|gb|AAC34855 [At2g23810.1]	17095.3	13571.7	18571.4	14133.3	12335.4	22150.1	0.826736	0.90891	1.1927	16412.8	1483.1	16206.3	3016.87	0.976114	0.110858	0.953957
A_84_P191014	At1g53210.1	sodium/calcium exchanger family protein / calcium-binding EF hand family protein contains Pfam profiles: PF01699 sodium/calcium exchanger protein, PF00036 EF hand [At1g53210.1]	15838.7	19661.9	19113.1	13467.6	16897.3	18043.1	0.850295	0.859392	0.944017	18204.6	1193.5	16136	1374.59	0.884568	0.0298403	0.319283
A_84_P243315	At3g50900.1	expressed protein [At3g50900.1]	21737.4	12084.1	11585.6	20476.9	15215.2	12688.7	0.942012	1.25911	1.09522	15135.7	3304.01	16126.9	2294.03	1.09878	0.0915561	0.817474
A_84_P21219	At3g19580.1	zinc finger (C2H2 type) protein 2 (AZF2) identical to Cys2/His2-type zinc finger protein 2 [Arabidopsis thaliana] gi|6009885|dbj|BAA85107 [At3g19580.1]	17018.3	16137.2	11996.3	15898.9	17142.2	14862.6	0.934225	1.06228	1.23893	15050.6	1548.18	15967.9	658.973	1.07848	0.0883321	0.614613
A_84_P111252	At5g47730.1	SEC14 cytosolic factor, putative / polyphosphoinositide-binding protein, putative similar to polyphosphoinositide binding protein SEC14 homolog Ssh1p (GI:2739044) {Glycine max} [At5g47730.1]	16092.7	12650.3	10666.3	19726.6	15046.3	12886.6	1.22581	1.1894	1.20816	13136.4	1585.21	15886.5	2018.73	1.20779	0.0105113	0.344324
A_84_P594418	At2g17660.1	nitrate-responsive NOI protein, putative similar to nitrate-induced NOI protein [Zea mays] GI:2642213 [At2g17660.1]	9765.18	7099.68	20635.6	8939.06	9174.05	29434.6	0.915401	1.29218	1.4264	12500.1	4139.85	15849.2	6793.01	1.21133	0.152952	0.695392
A_84_P12790	At3g56360.1	expressed protein unknown protein 110K5.12 - Sorghum bicolor, TREMBL:AF124045_5 [At3g56360.1]	14937.8	19984.3	21045.9	10734.7	16524.9	20071.4	0.718625	0.826895	0.953697	18656	1884.19	15777	2721.11	0.833072	0.0679295	0.433469
A_84_P89769	At2g35930.1	U-box domain-containing protein similar to immediate-early fungal elicitor protein CMPG1 [Petroselinum crispum] GI:14582200; contains Pfam profile PF04564: U-box domain [At2g35930.1]	15197.8	10596.8	20071.4	15516.8	12770.8	19026.4	1.02099	1.20516	0.947936	15288.7	2735.47	15771.3	1810.32	1.05803	0.0765275	0.890138
A_84_P92929	At5g19240.1	expressed protein [At5g19240.1]	17273.9	11089.6	17525.3	15745.1	9772.68	21790.1	0.911492	0.881251	1.24335	15296.3	2104.61	15769.3	3469.14	1.01203	0.115988	0.912819
A_84_P285350	At1g07930.1	elongation factor 1-alpha / EF-1-alpha identical to GB:CAA34456 from [Arabidopsis thaliana] (Plant Mol. Biol. 14 (1), 107-110 (1990)) [At1g07930.1]	17632.1	15417.7	12303.2	18113.6	16283.9	12681.8	1.02731	1.05619	1.03077	15117.6	1545.61	15693.1	1595.6	1.03809	0.0091032	0.808385
A_84_P10992	At4g21990.1	5'-adenylylsulfate reductase (APR3) / PAPS reductase homolog (PRH26) identical to 5'-adenylylsulfate reductase [Arabidopsis thaliana] GI:2738760; identical to cDNA PAPS reductase homolog (PRH26) GI:1710113 [At4g21990.1]	22621.8	14937.9	13413.3	19400.7	13464.2	14185.3	0.85761	0.901342	1.05755	16991	2849.59	15683.4	1870.27	0.938835	0.0606873	0.720769
A_84_P306860	At5g10695.1	expressed protein [At5g10695.1]	16420.8	15931.4	15860.7	12382.3	15417.7	19178.1	0.754062	0.967752	1.20916	16071	176.105	15659.3	1965.48	0.976991	0.131456	0.844959
A_84_P16337	At2g27580.1	zinc finger (AN1-like) family protein contains Pfam domains, PF01428: AN1-like Zinc finger and PF01754: A20-like zinc finger [At2g27580.1]	16686.7	15358.1	10986.4	17587.8	14708.7	14574.3	1.054	0.957718	1.32658	14343.7	1721.92	15623.6	982.87	1.11277	0.110461	0.553745
A_84_P21166	At3g09830.1	protein kinase, putative similar to protein kinase [Lophopyrum elongatum] gi|13022177|gb|AAK11674 [At3g09830.1]	13777.4	15714.3	12481.7	16583.4	15794.2	14423.9	1.20367	1.00508	1.15561	13991.1	939.276	15600.5	630.87	1.12145	0.0598158	0.227991
A_84_P292744	At5g42570.1	expressed protein low similarity to SP|P51572 B-cell receptor-associated protein 31 (6C6-AG tumor-associated antigen) (DXS1357E) {Homo sapiens} [At5g42570.1]	11700.1	6517.18	15399.9	17801.6	7352.55	21558.4	1.52149	1.12818	1.3999	11205.7	2576.11	15570.8	4249.85	1.34986	0.116264	0.429348
A_84_P274730	At1g73965.1	CLE13 CLAVATA3/ESR-Related 13 (CLE13) [At1g73965.1]	19102.7	9793.3	8234.81	20261.8	13881.6	12398.3	1.06068	1.41745	1.5056	12376.9	3392.84	15513.9	2412.26	1.32791	0.136017	0.493053
A_84_P11733	At3g14690.1	cytochrome P450, putative similar to GB:Q05047 from [Catharanthus roseus] [At3g14690.1]	18889.2	17635.4	6624.68	18247.9	20690.8	7379.68	0.966052	1.17326	1.11397	14383.1	3896.05	15439.5	4091.13	1.08443	0.0616116	0.86077
A_84_P256200	At3g06760.1	drought-responsive family protein similar to drought-induced mRNA, Di19 [Arabidopsis thaliana] gi|469110|emb|CAA55321 [At3g06760.1]	16065.6	12927.4	14953.4	16092.7	12575.3	17387.6	1.00169	0.972761	1.16278	14648.8	918.615	15351.8	1437.71	1.04574	0.0591113	0.701415
A_84_P530576	At3g09340.1	amino acid transporter family protein low similarity to vesicular GABA transporter [Rattus norvegicus] GI:2587061; belongs to INTERPRO:IPR002422 amino acid/polyamine transporter, family II [At3g09340.1]	16823.6	6731.93	8465.62	21589.7	11113.6	13110.3	1.2833	1.65087	1.54865	10673.7	3115.39	15271.2	3211.4	1.49428	0.109537	0.362237
A_84_P195184	At5g01710.1	expressed protein [At5g01710.1]	14133.3	13015.4	15028.4	15302.6	14665.2	15635.8	1.08273	1.12675	1.04042	14059.1	582.288	15201.2	284.744	1.0833	0.0249254	0.152851
A_84_P23996	At3g04730.1	auxin-responsive protein / indoleacetic acid-induced protein 16 (IAA16) identical to SP|O24407 Auxin-responsive protein IAA16 (Indoleacetic acid-induced protein 16) {Arabidopsis thaliana} [At3g04730.1]	21883.3	13464.2	10118.1	20154.2	12881.9	12484.7	0.920984	0.956756	1.23391	15155.2	3499.99	15173.6	2492.92	1.03722	0.0988864	0.996782
A_84_P13913	At1g19380.1	expressed protein [At1g19380.1]	7938.43	14657.6	16906.3	8270.31	14615.3	22333.7	1.04181	0.997118	1.32103	13167.4	2693.88	15073.1	4066.19	1.11998	0.101346	0.715936
A_84_P54170	At3g57450.1	expressed protein [At3g57450.1]	12498.1	14505.4	14737.8	12047.3	14474.6	18417.9	0.963934	0.997871	1.24971	13913.8	711.025	14979.9	1856.32	1.0705	0.0901352	0.620158
A_84_P137639	At5g01350.1	expressed protein [At5g01350.1]	15516.8	17571.1	13692.4	15197.8	14528.3	14964.4	0.979442	0.826832	1.0929	15593.4	1120.32	14896.8	196.201	0.96639	0.0770835	0.573344
A_84_P22722	At1g08830.1	superoxide dismutase [Cu-Zn] (SODCC) / copper/zinc superoxide dismutase (CSD1) identical to SWISS-PROT: P24704 [At1g08830.1]	23283.2	15078.7	12514.7	20194.9	13130.1	11273.2	0.867361	0.87077	0.900797	16958.8	3247.64	14866.1	2717.82	0.879642	0.0106227	0.647083
A_84_P17141	At1g50590.1	pirin, putative similar to SP|O00625 Pirin {Homo sapiens}; contains Pfam profile PF02678: Pirin [At1g50590.1]	16654.8	8933.43	8480.18	18735.7	13215.8	12498.1	1.12495	1.47937	1.4738	11356.1	2652.56	14816.5	1970.53	1.35937	0.117223	0.354109
A_84_P280220	At2g32210.1	expressed protein [At2g32210.1]	12267.3	13531.4	13145.1	12721.2	11642.9	19999.4	1.037	0.860436	1.52144	12981.3	373.998	14787.8	2624.32	1.13963	0.197595	0.53296
A_84_P23620	At2g07675.1	ribosomal protein S12 mitochondrial family protein [At2g07675.1]	12392.2	9645.8	30754.8	9926.81	8441.43	25987.6	0.801054	0.87514	0.844992	17597.6	6626.2	14785.3	5617.54	0.840395	0.0215099	0.762353
A_84_P531425	At2g46240.1	IQ domain-containing protein / BAG domain-containing protein contains Pfam profiles PF00612: IQ calmodulin-binding motif, PF02179: BAG (Apoptosis regulator Bcl-2 protein) domain [At2g46240.1]	18864.1	21027.7	12416.4	11424.6	14686.9	18113.6	0.605626	0.698457	1.45884	17436.1	2586.36	14741.7	1931.14	0.920973	0.270264	0.450816
A_84_P21946	At1g73540.1	MutT/nudix family protein low similarity to SP|Q09790 Diadenosine 5',5'''-P1,P6-hexaphosphate hydrolase (EC 3.6.1.-) (Ap6A hydrolase) {Schizosaccharomyces pombe}; contains Pfam profile PF00293: NUDIX domain [At1g73540.1]	16161.7	15981.1	19777.1	10898.4	11509.2	21704.2	0.674338	0.720176	1.09744	17306.6	1236.33	14703.9	3504.56	0.830652	0.13405	0.522304
A_84_P98486	At2g23120.1	expressed protein [At2g23120.1]	13819.2	6350.12	21023.4	19493.3	5727.8	18864.1	1.4106	0.902	0.897287	13730.9	4236.05	14695.1	4487.3	1.06996	0.170324	0.883412
A_84_P167943	At3g15210.1	ethylene-responsive element-binding factor 4 (ERF4) identical to ethylene responsive element binding factor 4 SP:O80340 from [Arabidopsis thaliana] [At3g15210.1]	10386.7	16434.4	14072.2	11080.9	15527.6	17331.3	1.06684	0.944819	1.2316	13631.1	1759.71	14646.6	1857.32	1.08109	0.0830927	0.711704
A_84_P137419	At1g21010.1	expressed protein [At1g21010.1]	12731.3	9027.3	15222.8	13648.4	13206.3	17018.3	1.07204	1.46293	1.11795	12327.1	1799.87	14624.3	1203.76	1.21764	0.123359	0.348539
A_84_P12615	At2g32240.1	expressed protein contains Pfam profile: PF04508 viral A-type inclusion protein repeat [At2g32240.1]	15366.3	18962.4	12190.7	17075.8	12347.9	14331.1	1.11125	0.651179	1.17557	15506.5	1956.09	14584.9	1370.71	0.979334	0.165125	0.719273
A_84_P15802	At4g16500.1	cysteine protease inhibitor family protein / cystatin family protein similar to SP|Q06445 Cysteine proteinase inhibitor (Cystatin) {Vigna unguiculata}; contains Pfam profile PF00031: Cystatin domain [At4g16500.1]	12688.7	14335.3	12731.3	11989.2	15244.7	16489.3	0.944872	1.06344	1.29518	13251.8	541.91	14574.4	1341.61	1.10116	0.102869	0.412382
A_84_P10196	At5g22300.1	nitrilase 4 (NIT4) identical to SP|P46011 Nitrilase 4 (EC 3.5.5.1) {Arabidopsis thaliana} [At5g22300.1]	21065.1	9515.8	10700.9	19538.2	11741.8	12392.2	0.927516	1.23393	1.15805	13760.6	3668.22	14557.4	2497.46	1.1065	0.092132	0.866234
A_84_P21537	At5g17850.1	cation exchanger, putative (CAX8) similar to sodium/calcium exchanger protein [Mus musculus] gi|13925661|gb|AAK49407; Ca2+:Cation Antiporter (CaCA) Family member PMID:11500563 [At5g17850.1]	15620.3	14488.4	13173.6	14804.1	14365.6	14383.4	0.947744	0.991519	1.09184	14427.4	706.974	14517.7	143.281	1.01037	0.0426515	0.90647
A_84_P18540	At4g18170.1	WRKY family transcription factor similar to DNA-binding protein 2 GI:4322940 from [Nicotiana tabacum]; contains Pfam profile: PF03106 WRKY DNA -binding domain [At4g18170.1]	16051.6	15753.6	11908.6	15448.7	13859.9	14202.3	0.962441	0.879797	1.19261	14571.2	1334.11	14503.6	482.747	1.01162	0.09359	0.96429
A_84_P16813	At5g19140.1	auxin/aluminum-responsive protein, putative strong similarity to auxin down-regulated protein ARG10 [Vigna radiata] GI:2970051, wali7 (aluminum-induced protein) [Triticum aestivum] GI:451193 [At5g19140.1]	9655.93	13233.8	13010.9	12534.7	15753.6	15083.3	1.29813	1.1904	1.15928	11966.9	1157.27	14457.2	980.529	1.21594	0.0420679	0.175976
A_84_P21743	At1g33811.1	GDSL-motif lipase/hydrolase family protein similar to family II lipases EXL3 GI:15054386, EXL1 GI:15054382, EXL2 GI:15054384 from [Arabidopsis thaliana]; contains Pfam profile PF00657: GDSL-like Lipase/Acylhydrolase [At1g33811.1]	15431.1	19144.1	55119.8	6818.93	12213.3	24324.8	0.441897	0.637969	0.441308	29898.3	12656.2	14452.3	5176.03	0.507058	0.0654556	0.321793
A_84_P12314	At1g23200.1	pectinesterase family protein contains Pfam profile: PF01095 pectinesterase [At1g23200.1]	15326.3	7312.18	7744.18	23283.2	9284.68	10762.6	1.51916	1.26976	1.38976	10127.6	2602.37	14443.5	4440.4	1.39289	0.0720153	0.448901
A_84_P256760	At5g17190.1	expressed protein similar to unknown protein (gb|AAF26109.1) [At5g17190.1]	20013.9	19461.2	15661.2	12731.3	14916.3	15611.2	0.636122	0.766465	0.996807	18378.8	1368.13	14419.6	867.652	0.799798	0.105446	0.0709143
A_84_P272830	At3g54480.1	SKP1 interacting partner 5 (SKIP5) identical to GP:14348816 SKP1-interacting partner 5 {Arabidopsis thaliana} [At3g54480.1]	15295.1	17583.4	10783.6	16074.3	15078.7	12058.9	1.05095	0.857551	1.11826	14554	1997.6	14404	1207.23	1.00892	0.07814	0.951822
A_84_P92089	At1g19310.1	zinc finger (C3HC4-type RING finger) family protein contains Pfam profile: PF00097 zinc finger, C3HC4 type (RING finger) [At1g19310.1]	12338.1	11603.1	14122.4	12088.1	12032.4	19038.9	0.979737	1.03701	1.34813	12687.8	748.015	14386.5	2326.28	1.12163	0.114454	0.525238
A_84_P584025	At4g08555.1	expressed protein [At4g08555.1]	18778.1	10369.6	7240.31	18889.2	13689.3	10575.3	1.00592	1.32014	1.46062	12129.3	3444.92	14384.6	2425.06	1.26223	0.134417	0.620797
A_84_P503984	At3g12510.1	expressed protein [At3g12510.1]	19113.1	13807.8	8641.18	16397.8	14243.3	12484.7	0.857937	1.03154	1.4448	13854	3023.06	14375.3	1131.53	1.11142	0.174056	0.879536
A_84_P23525	At5g54770.1	thiazole biosynthetic enzyme, chloroplast (ARA6) (THI1) (THI4) identical to SP|Q38814 Thiazole biosynthetic enzyme, chloroplast precursor (ARA6) {Arabidopsis thaliana} [At5g54770.1]	12832.4	31266.4	22885.3	8356.31	20303.7	14445.4	0.651187	0.649376	0.63121	22328.1	5328.73	14368.5	3449.12	0.643924	0.00637863	0.278142
A_84_P18807	At5g58070.1	lipocalin, putative similar to temperature stress-induced lipocalin [Triticum aestivum] GI:18650668 [At5g58070.1]	20573.4	14607.2	12113.7	14176.1	15313.6	13593.9	0.689047	1.04836	1.1222	15764.8	2509.77	14361.2	504.968	0.9532	0.133786	0.612674
A_84_P13719	At3g53150.1	UDP-glucoronosyl/UDP-glucosyl transferase family protein contains Pfam profile: PF00201 UDP-glucoronosyl and UDP-glucosyl transferase [At3g53150.1]	14170.6	11876.3	7145.31	17095.3	15692.1	10091.8	1.2064	1.32129	1.41237	11064.1	2068.28	14293.1	2139.33	1.31335	0.0595914	0.338885
A_84_P17737	At5g10960.1	CCR4-NOT transcription complex protein, putative similar to SWISS-PROT:Q9UFF9 CCR4-NOT transcription complex, subunit 8 (CAF1-like protein, CALIFp) [Homo sapiens] [At5g10960.1]	16489.3	13215.8	14937.8	16755.4	13605.9	12385.2	1.01614	1.02952	0.829116	14881	945.406	14248.8	1301.89	0.958258	0.0646864	0.714446
A_84_P82929	At2g35390.1	ribose-phosphate pyrophosphokinase 1 / phosphoribosyl diphosphate synthetase 1 (PRSI) identical to phosphoribosyl diphosphate synthetase 1 (ribose-phosphate pyrophosphokinase 1 (PRS I) [Arabidopsis thaliana] GI:633140, SP|Q42581 [At2g35390.1]	14644.8	13206.3	9388.93	15333.9	15095.6	12281.9	1.04706	1.14306	1.30813	12413.3	1568.19	14237.1	980.023	1.16608	0.0762394	0.379848
A_84_P155905	At2g38360.1	prenylated rab acceptor (PRA1) family protein weak similarity to prenylated Rab acceptor 1 (PRA1) [Homo sapiens] GI:4877285; contains Pfam profile PF03208: Prenylated rab acceptor (PRA1) [At2g38360.1]	17976.2	11277.9	8562.06	17657.2	12330.7	12580.2	0.982254	1.09335	1.46929	12605.4	2797.5	14189.3	1735.41	1.18163	0.147363	0.65555
A_84_P20148	At2g30870.1	glutathione S-transferase, putative supported by cDNA GI:443698 GB:D17673 [At2g30870.1]	13846.7	8045.43	14920.9	11542.4	9469.55	21511.2	0.833588	1.17701	1.44168	12271	2135.43	14174.4	3716.88	1.15076	0.17603	0.679987
A_84_P19544	At4g31550.2	WRKY family transcription factor contains Pfam profile: PF03106 WRKY DNA -binding domain [At4g31550.2]	13987.3	9115.43	12832.4	14997.2	10695.9	16786.9	1.0722	1.17339	1.30816	11978.4	1469.79	14160	1807.46	1.18458	0.0683469	0.40205
A_84_P20493	At4g32300.1	lectin protein kinase family protein contains Pfam domains, PF01453: Lectin (probable mannose binding) and PF00069: Protein kinase domain [At4g32300.1]	11830.1	9395.68	11224.1	14656.9	13015.4	14644.8	1.23896	1.38526	1.30477	10816.6	731.68	14105.7	545.158	1.30966	0.0423039	0.0226622
A_84_P20068	At2g05540.1	glycine-rich protein [At2g05540.1]	15881.2	8557.55	35350.1	14023.8	9943.93	18290.4	0.883046	1.16201	0.517409	19929.6	7994.83	14086.1	2409.63	0.854153	0.186639	0.522601
A_84_P11724	At3g16150.1	L-asparaginase, putative / L-asparagine amidohydrolase, putative similar to Swiss-Prot:P30364 L-asparaginase (EC 3.5.1.1) (L-asparagine amidohydrolase) [Lupinus angustifolius] [At3g16150.1]	17075.8	9673.8	13608.1	13987.3	12013.3	16185.8	0.81913	1.24184	1.18943	13452.6	2138.19	14062.1	1205.08	1.08347	0.133031	0.816083
A_84_P14960	At5g40370.1	glutaredoxin, putative similar to glutaredoxin [Ricinus communis] SWISS-PROT:P55143 [At5g40370.1]	17387.6	13297.9	10091.8	17731.3	13036.8	11267.9	1.01977	0.980363	1.11654	13592.4	2111.24	14012	1928.48	1.03889	0.0404575	0.890439
A_84_P97696	At5g17000.1	NADP-dependent oxidoreductase, putative strong similarity to probable NADP-dependent oxidoreductase (zeta-crystallin homolog) P1 [SP|Q39172][gi:886428] and P2 [SP|Q39173][gi:886430], Arabidopsis thaliana [At5g17000.1]	18088.4	14432.7	7919.81	18290.4	13741.7	9965.56	1.01117	0.952127	1.25831	13480.3	2973.8	13999.2	2406.63	1.07387	0.093782	0.898652
A_84_P255170	At5g42010.1	WD-40 repeat family protein contains Pfam PF00400: WD domain, G-beta repeat; similar to WD-repeat protein 5 (WD repeat protein BIG-3) (SP: Q9UGP9) [Homo sapiens] [At5g42010.1]	11544.9	11491.4	9011.56	17886.1	11442.7	12648.3	1.54926	0.995758	1.40357	10682.6	835.684	13992.3	1977.72	1.31619	0.165646	0.198045
A_84_P22053	At2g41100.1	touch-responsive protein / calmodulin-related protein 3, touch-induced (TCH3) identical to calmodulin-related protein 3, touch-induced SP:P25071 from [Arabidopsis thaliana] [At2g41100.1]	9796.56	8605.18	17801.6	7549.56	7924.68	26482.4	0.770634	0.92092	1.48765	12067.8	2887.45	13985.6	6249.38	1.05973	0.218311	0.794376
A_84_P10085	At4g30600.1	signal recognition particle receptor alpha subunit family protein similar to Signal recognition particle receptor alpha subunit (SR-alpha) (Docking protein alpha) (DP-alpha) (SP:P08240) [Homo sapiens}; similar to Signal recognition particle receptor...	12775.8	11762.9	11483.6	13920.4	14049.8	13963.4	1.08959	1.19441	1.21595	12007.4	392.561	13977.9	38.0399	1.16665	0.0390279	0.00751119
A_84_P190124	At2g28910.1	CAX-interacting protein 4 (CAXIP4) contains Pfam domain PF00098: Zinc knuckle; identical to cDNA CAX-interacting protein 4 GI:27651998 [At2g28910.1]	14548.3	17263.6	14836.7	13529.1	13888.1	14354.2	0.92994	0.804472	0.967479	15549.5	861.054	13923.8	238.861	0.900631	0.0492852	0.142979
A_84_P16057	At1g45145.1	thioredoxin H-type 5 (TRX-H-5) (TOUL) identical to SP|Q39241 Thioredoxin H-type 5 (TRX-H-5) {Arabidopsis thaliana}; identical to cDNA (TOUL) mRNA for thioredoxin GI:992965 [At1g45145.1]	15487.2	20468.3	10028.1	12190.7	15700.6	13867.7	0.787147	0.767067	1.38289	15327.8	3014.89	13919.6	1013.55	0.979034	0.20201	0.680845
A_84_P11150	At5g24590.1	turnip crinkle virus-interacting protein / TCV-interacting protein (TIP) contains Pfam PF02365: No apical meristem (NAM) domain; similar to NAC2 (GI:6456751) {Arabidopsis thaliana}; identical to cDNA TIP mRNA, GI:9408600 [At5g24590.1]	8603.56	14982.6	21790.1	8779.18	12259.7	20713.9	1.02041	0.818264	0.950614	15125.4	3807.28	13917.6	3543.59	0.929764	0.0592794	0.827769
A_84_P13157	At1g55210.1	disease resistance response protein-related/ dirigent protein-related smimilar to dirigent protein [Thuja plicata] gi|6694699|gb|AAF25360; similar to pathogenesis-related protein [Pisum sativum] gi|4585273|gb|AAD25355 [At1g55210.1]	25006.3	16311.1	7074.87	16325.1	16736.9	8590.68	0.652838	1.02611	1.21425	16130.7	5177.15	13884.2	2649.44	0.9644	0.164978	0.718953
A_84_P19207	At2g40340.1	AP2 domain-containing transcription factor, putative (DRE2B) Similar to DRE2B (GP:3738232) [Arabidopsis thaliana] [At2g40340.1]	19726.6	13176.1	8605.81	14155.2	14382.7	13048.1	0.71757	1.09158	1.51619	13836.1	3227.2	13862	412.223	1.10845	0.230697	0.994045
A_84_P17247	At2g31570.1	glutathione peroxidase, putative [At2g31570.1]	20088.6	11929.1	11091.1	16786.9	15127.9	9639.06	0.835646	1.26816	0.869084	14369.6	2869.71	13851.3	2159.89	0.990963	0.138933	0.892249
A_84_P17591	At4g13510.1	ammonium transporter 1, member 1 (AMT1.1) identical to SP|P54144 High affinity ammonium transporter (AtAMT1;1) {Arabidopsis thaliana} [At4g13510.1]	18193.8	10082.1	7612.18	21065.1	10369.6	10106.6	1.15781	1.02852	1.32768	11962.7	3196.11	13847.1	3609.8	1.17134	0.0866261	0.715841
A_84_P115912	At4g17970.1	expressed protein contains Pfam profile PF01027: Uncharacterized protein family UPF0005 [At4g17970.1]	10737.2	23444.4	20442.1	7485.68	15575.1	18455.1	0.697174	0.664339	0.902798	18207.9	3834.59	13838.6	3283.46	0.75477	0.0746184	0.435587
A_84_P15121	At1g19110.1	inter-alpha-trypsin inhibitor heavy chain-related similar to SP|Q61704 Inter-alpha-trypsin inhibitor heavy chain H3 precursor {Mus musculus}; contains Pfam profile PF00092: von Willebrand factor type A domain [At1g19110.1]	18656.3	11202.8	9983.31	16992.3	13617.7	10904.9	0.910808	1.21556	1.09232	13280.8	2710.71	13838.3	1760.73	1.07289	0.0885087	0.871439
A_84_P11232	At5g54810.1	tryptophan synthase, beta subunit 1 (TSB1) identical to SP|P14671 [At5g54810.1]	11963.4	14665.2	13876.1	14779.1	12787.2	13792.6	1.23535	0.871942	0.993982	13501.6	802.091	13786.3	575.014	1.03376	0.106776	0.787308
A_84_P16108	At1g09940.1	glutamyl-tRNA reductase 2 / GluTR (HEMA2) identical to glutamyl-tRNA reductase 2, chloroplast [SP|P49294] [At1g09940.1]	8333.93	8162.43	15060.6	10039.1	14313.2	16878.7	1.2046	1.75354	1.12072	10519	2271.33	13743.6	1994.86	1.35962	0.198444	0.346204
A_84_P232439	At4g31800.1	WRKY family transcription factor [At4g31800.1]	12466.2	8825.49	9926.81	14185.3	12447.2	14465.3	1.1379	1.41037	1.4572	10406.2	1077.96	13699.3	631.239	1.33516	0.0995483	0.0578094
A_84_P12637	At3g09390.1	metallothionein protein, putative (MT2A) identical to Swiss-Prot:P25860 metallothionein-like protein 2A (MT-2A) (MT-K) (MT-1G) [Arabidopsis thaliana] [At3g09390.1]	17801.6	13061.8	10595.1	14644.8	13479.8	12912.6	0.82267	1.032	1.21873	13819.5	2114.55	13679.1	509.885	1.02447	0.114396	0.951626
A_84_P21382	At4g19200.1	proline-rich family protein contains proline rich extensin domains, INTERPRO:IPR002965 [At4g19200.1]	15558.4	9364.93	14997.2	13830.3	9161.93	17917.1	0.888927	0.978323	1.19469	13306.8	1977.61	13636.4	2529.25	1.02065	0.0907691	0.923178
A_84_P10152	At5g04760.1	myb family transcription factor contains Pfam profile: PF00249 myb-like DNA-binding domain [At5g04760.1]	12660.3	12259.7	12281.9	12113.7	14892.6	13819.2	0.956824	1.21476	1.12516	12400.6	129.992	13608.5	809.08	1.09892	0.0756072	0.214504
A_84_P10724	At2g30020.1	protein phosphatase 2C, putative / PP2C, putative similar to protein phosphatase 2C (GI:4587992){Arabidopsis thaliana} [At2g30020.1]	12912.6	14615.3	13933.1	11158.8	14562.1	14984.4	0.864183	0.996357	1.07546	13820.3	494.763	13568.4	1210.97	0.978666	0.0616283	0.856696
A_84_P17100	At1g14000.1	protein kinase family protein / ankyrin repeat family protein contains Pfam profiles: PF00069 protein kinase domain, PF00023 ankyrin repeat [At1g14000.1]	15083.3	9141.93	11544.9	15611.2	12701.6	12303.2	1.035	1.38937	1.06568	11923.4	1725.53	13538.6	1042.63	1.16335	0.113358	0.467914
A_84_P19526	At4g27500.1	expressed protein non-consensus GA donor splice site at exon 6 [At4g27500.1]	10983.4	10196.9	13152.9	11996.3	14822.4	13777.4	1.09222	1.45362	1.04748	11444.4	883.907	13532.1	825.005	1.19777	0.128573	0.159316
A_84_P296494	At3g18780.1	actin 2 (ACT2) identical to SP|Q96292 Actin 2 {Arabidopsis thaliana}; nearly identical to SP|Q96293 Actin 8 [Arabidopsis thaliana] GI:1669387 and to At1g49240 [At3g18780.1]	13297.7	11394.4	13837.8	16051.6	11111.7	13278.4	1.20709	0.975185	0.959576	12843.3	741.028	13480.6	1429.6	1.04729	0.0800315	0.712491
A_84_P15360	At1g11310.1	seven transmembrane MLO family protein / MLO-like protein 2 (MLO2) idenctical to membrane protein Mlo2 [Arabidopsis thaliana] gi|14091574|gb|AAK53795; similar to Mlo [Hordeum vulgare subsp. vulgare] gi|1877221|emb|CAB06083 SWISS-PROT:P93766 [At1g11310.1]	11602.6	10426.7	10871.2	14718.8	12746.2	12901.3	1.26858	1.22246	1.18674	10966.8	342.797	13455.4	633.273	1.22593	0.0236886	0.0259135
A_84_P255020	At2g41420.1	proline-rich family protein contains proline rich extensin domains, INTERPRO:IPR002965 [At2g41420.1]	12346.9	11596.7	16185.8	11773.1	11364.4	16992.3	0.953521	0.979973	1.04983	13376.5	1421.27	13376.6	1811.7	0.99444	0.0287271	0.999959
A_84_P15819	At5g03030.1	DNAJ heat shock N-terminal domain-containing protein contains Pfam profile PF00226 DnaJ domain; DNAJ domain-containing protein, Homo sapiens, EMBL:AF126743 [At5g03030.1]	19038.9	10117.9	8618.93	16526.6	11902.8	11597.2	0.86804	1.17641	1.34555	12591.9	3252.42	13342.2	1594.63	1.13	0.139784	0.846033
A_84_P210768	At5g19230.1	expressed protein [At5g19230.1]	14221.2	8125.18	12702.8	14574.3	8785.43	16630.6	1.02483	1.08126	1.3092	11683.1	1832.14	13330.1	2348.58	1.13843	0.0869259	0.60975
A_84_P21845	At1g10650.1	expressed protein [At1g10650.1]	11996.3	13689.3	14514.3	12938.2	13807.8	13185.3	1.07851	1.00866	0.908435	13400	741.14	13310.4	258.717	0.998535	0.0493576	0.914682
A_84_P96976	At3g10985.1	wound-responsive protein-related similar to SP|P20144 Wound-induced protein 1 {Solanum tuberosum} [At3g10985.1]	7292.31	11662.4	18313.7	8755.31	7716.8	23283.2	1.20062	0.661681	1.27135	12422.8	3204.23	13251.8	5024.66	1.04455	0.192522	0.896092
A_84_P63834	At5g59690.1	histone H4 identical to histone H4 from Lycopersicon esculentum GI:297150, Lolium temulentum SP|P02308, Acropora formosa GI:455652, Citrus jambhiri GI:16797797 [At5g59690.1]	16725.9	11828.9	8134.93	15598.4	13531.4	10365.2	0.93259	1.14393	1.27416	12229.9	2488.1	13165	1521.78	1.11689	0.0995243	0.764557
A_84_P164393	At3g17410.1	serine/threonine protein kinase, putative similar to Pto kinase interactor 1 GB:AAC61805 from [Lycopersicon esculentum] [At3g17410.1]	14468.6	9800.43	10382.2	15326.3	11277.9	12847.2	1.05928	1.15076	1.23743	11550.4	1468.72	13150.5	1178.46	1.14916	0.0514315	0.443345
A_84_P13399	At1g17840.1	ABC transporter family protein similar to ABC transporter GI:10280532 from [Homo sapiens] [At1g17840.1]	18313.7	12978.1	12392.2	17259.8	13281.1	8829.49	0.942454	1.02335	0.712505	14561.3	1883.8	13123.5	2434.9	0.892769	0.0931077	0.664765
A_84_P14643	At3g48140.1	senescence-associated protein, putative similar to B12D protein [Ipomoea batatas] GB:AAD22104 [At3g48140.1]	16311.7	12316.2	12097.2	14737.8	12721.6	11830.1	0.903512	1.03291	0.977918	13575	1369.79	13096.5	860.073	0.971448	0.0374949	0.782056
A_84_P271340	At3g09350.1	armadillo/beta-catenin repeat family protein contains Pfam profile: PF00514 armadillo/beta-catenin-like repeat [At3g09350.1]	21488.6	12125.7	8679.43	17273.9	10429.7	11445.6	0.803867	0.860132	1.3187	14097.9	3826.91	13049.7	2132.37	0.994232	0.163044	0.822664
A_84_P22342	At4g22780.1	ACT domain-containing protein (ACR7) low similarity to uridylyltransferase SP|P56884 from Rhizobium meliloti; contains Pfam ACT domain PF01842 [At4g22780.1]	11323.3	12476.9	12452.1	11982.2	11152.6	15838.7	1.05819	0.893854	1.27197	12084.1	380.463	12991.1	1443.77	1.07467	0.109464	0.576315
A_84_P65264	At3g15356.1	legume lectin family protein contains Pfam domain, PF00139: Legume lectins beta domain [At3g15356.1]	14984.4	7767.68	13920.4	12660.3	8473.93	17812.7	0.844897	1.09092	1.27961	12224.2	2249.32	12982.3	2700.69	1.07181	0.125854	0.839769
A_84_P188574	At5g02020.1	expressed protein [At5g02020.1]	14259.6	7271.68	9411.56	15381.4	10789.3	12575.3	1.07868	1.48374	1.33616	10314.3	2067.1	12915.3	1336.49	1.29952	0.118359	0.350245
A_84_P310923	At1g22885.1	expressed protein [At1g22885.1]	11614.7	8381.05	8700.68	13152.9	14859.9	10660.6	1.13244	1.77304	1.22526	9565.47	1028.75	12891.1	1219.3	1.37691	0.199868	0.105467
A_84_P187904	At1g17620.1	expressed protein [At1g17620.1]	9865.56	10288.9	15083.3	8753.68	12149.3	17731.3	0.887297	1.18081	1.17556	11745.9	1673.16	12878.1	2617.11	1.08122	0.0969747	0.73395
A_84_P18125	At1g75280.1	isoflavone reductase, putative identical to SP|P52577 Isoflavone reductase homolog P3 (EC 1.3.1.-) {Arabidopsis thaliana}; contains Pfam profile PF02716: isoflavone reductase [At1g75280.1]	27060.2	10824.2	7634.56	17561.3	12084.1	8799.93	0.648972	1.11639	1.15264	15173	6014.5	12815.1	2555.47	0.97267	0.162187	0.736487
A_84_P172791	At2g16900.1	expressed protein [At2g16900.1]	16325.1	8805.93	8144.93	18641.7	8618.62	11177.4	1.14191	0.978729	1.37232	11092	2623.49	12812.6	3006.7	1.16432	0.11417	0.688551
A_84_P11525	At1g79040.1	photosystem II 10 kDa polypeptide identical to photosystem II 10 kDa polypeptide, chloroplast [precursor] SP:P27202 from [Arabidopsis thaliana]; contains Pfam profile: PF04725 photosystem II 10 kDa polypeptide PsbR [At1g79040.1]	17784.3	23527.4	27671.2	8963.93	13256.8	16092.7	0.504036	0.563462	0.581568	22994.3	2866.52	12771.1	2072.17	0.549689	0.0234171	0.0445495
A_84_P522375	At1g59910.1	formin homology 2 domain-containing protein / FH2 domain-containing protein contains formin homology 2 domain, Pfam:PF02128 [At1g59910.1]	8618.93	9332.3	13354.2	11249.8	11856.3	15179.3	1.30524	1.27046	1.13667	10435.1	1473.98	12761.8	1221.36	1.23746	0.0513842	0.291026
A_84_P23645	At1g23550.1	expressed protein [At1g23550.1]	15167.1	7237.93	13126.7	14791.2	9311.43	14176.1	0.975218	1.28648	1.07994	11843.9	2377.11	12759.6	1733.18	1.11388	0.091441	0.771154
A_84_P19190	At2g45070.1	sec61beta family protein similar to SP|P52870 Protein transport protein SEC61 beta 1 subunit {Saccharomyces cerevisiae}; contains Pfam profile PF03911: Sec61beta family [At2g45070.1]	18571.4	13029.6	12575.3	13413.3	11835.9	12791.9	0.722255	0.908391	1.01723	14725.4	1927.47	12680.4	458.752	0.882624	0.08612	0.360312
A_84_P576622	At2g32200.1	hypothetical protein [At2g32200.1]	12938.2	8114.37	11009.2	12562.9	7211.18	18193.8	0.970997	0.888693	1.6526	10687.2	1401.79	12656	3170.75	1.17076	0.242088	0.600474
A_84_P581767	At1g31340.1	ubiquitin family protein contains INTERPRO:IPR000626 ubiquitin domain [At1g31340.1]	13974.1	9935.93	11033.6	14406.8	12606.7	10898.4	1.03097	1.2688	0.987753	11647.8	1205.49	12637.3	1012.9	1.09584	0.087374	0.563831
A_84_P18223	At2g32800.1	protein kinase family protein contains dual protein kinase domains, Pfam:PF00069 [At2g32800.1]	13911.8	13161.1	12487.8	14331.1	9962.68	13529.1	1.03014	0.756982	1.08338	13186.9	411.276	12607.6	1342.57	0.956833	0.101101	0.701086
A_84_P11054	At4g36040.1	DNAJ heat shock N-terminal domain-containing protein (J11) identical to dnaJ heat shock protein J11 [Arabidopsis thaliana] GI:9843641; contains Pfam profile PF00226 DnaJ domain [At4g36040.1]	14718.8	11261.2	9396.31	13371.6	10794.3	13580.1	0.908467	0.958541	1.44525	11792.1	1559.24	12582	895.858	1.10409	0.171195	0.683173
A_84_P169583	At1g64950.1	cytochrome P450, putative similar to cytochrome P450 89A2 (CYPLXXXIX) (SP:Q42602) [Arabidopsis thaliana];similar to cytochrome P450 (GI:438242) [Solanum melongena] [At1g64950.1]	16948.4	9120.18	8651.56	18008.1	10785.3	8772.31	1.06252	1.18258	1.01396	11573.4	2690.92	12521.9	2803.96	1.08635	0.0501132	0.819189
A_84_P10373	At5g58290.1	26S proteasome AAA-ATPase subunit (RPT3) identical to 26S proteasome AAA-ATPase subunit RPT3 GI:6652882 from [Arabidopsis thaliana] [At5g58290.1]	16906.3	10582.9	11188.4	15241.6	11065.9	11091.1	0.901531	1.04564	0.991297	12892.6	2014.47	12466.2	1387.71	0.979489	0.0420174	0.870094
A_84_P13072	At5g40850.1	urophorphyrin III methylase (UPM1) identical to urophorphyrin III methylase (GI:1146165) [Arabidopsis thaliana]; similar to s-adenosyl-L-methionine-dependent uroporphyrinogen III methyltransferase (GI:1490606) [Arabidopsis thaliana]; similar to...	13051.9	10213.6	9313.43	12338.1	13297.9	11760.4	0.945305	1.30199	1.26274	10859.6	1126.52	12465.5	448.386	1.17001	0.112923	0.255967
A_84_P15965	At5g56980.1	expressed protein non-consensus CG donor splice site at exon 1, GA donor splice site at exon 3 [At5g56980.1]	11639.2	7618.93	8202.31	13593.9	13105.7	10692.6	1.16795	1.72015	1.3036	9153.47	1254.21	12464.1	896.894	1.39723	0.166139	0.0983037
A_84_P18573	At4g26080.1	protein phosphatase 2C ABI1 / PP2C ABI1 / abscisic acid-insensitive 1 (ABI1) nearly identical to SP|P49597 Protein phosphatase 2C ABI1 (EC 3.1.3.16) (PP2C) (Abscisic acid- insensitive 1) {Arabidopsis thaliana} [At4g26080.1]	17225.3	8815.68	11555.1	19038.9	6566.18	11773.1	1.10529	0.74483	1.01887	12532	2476.31	12459.4	3616.89	0.956328	0.108652	0.987575
A_84_P11914	At4g12400.1	stress-inducible protein, putative similar to sti (stress inducible protein) [Glycine max] GI:872116; contains Pfam profile PF00515 TPR Domain [At4g12400.1]	18098.1	15700.6	7480.93	15251.9	12307.1	9750.81	0.842739	0.783861	1.30342	13759.8	3214.84	12436.6	1589.36	0.976674	0.164256	0.730845
A_84_P23929	At2g18700.1	glycosyl transferase family 20 protein / trehalose-phosphatase family protein similar to trehalose-6-phosphate synthase SL-TPS/P [Selaginella lepidophylla] GI:4100325; contains Pfam profiles PF00982: Glycosyltransferase family 20, PF02358:...	13382.9	11113.6	10825.9	15060.6	9793.3	12382.3	1.12536	0.881204	1.14376	11774.1	808.67	12412.1	1520.6	1.05011	0.084619	0.729867
A_84_P18347	At3g17810.1	dihydroorotate dehydrogenase family protein / dihydroorotate oxidase family protein low similarity to SP|Q12882 Dihydropyrimidine dehydrogenase [NADP+] precursor (EC 1.3.1.2) (DPD) (DHPDHase) (Dihydrouracil dehydrogenase) (Dihydrothymine...	15310.1	10183.6	7953.81	14920.9	13914.2	8370.18	0.974584	1.36634	1.05235	11149.1	2177.76	12401.8	2036.64	1.13109	0.119749	0.695989
A_84_P19709	At1g29340.1	armadillo/beta-catenin repeat family protein / U-box domain-containing protein contains Pfam domain, PF00514: Armadillo/beta-catenin-like repeats and Pfam, PF04564: U-box domain [At1g29340.1]	13278.4	12412.3	11510.8	13777.4	9117.8	14190.4	1.03758	0.734578	1.23279	12400.5	510.303	12361.9	1626.42	1.00165	0.14494	0.983007
A_84_P280830	At5g04750.1	F1F0-ATPase inhibitor protein, putative similar to F1F0-ATPase inhibitor protein [Oryza sativa (japonica cultivar-group)] gi|5106371|dbj|BAA81661 [At5g04750.1]	7888.93	21379.1	14791.2	7172.93	17082.9	12822.1	0.90924	0.79905	0.866872	14686.4	3894.62	12359.3	2870.11	0.858387	0.0320908	0.655639
A_84_P19995	At1g68530.1	very-long-chain fatty acid condensing enzyme (CUT1) identical to very-long-chain fatty acid condensing enzyme (CUT1) GB:AF129511 (required for cuticular wax biosynthesis and pollen fertility: Millar,A.A., et al., Plant Cell (1999)) [At1g68530.1]	14779.1	17029.2	19026.4	11361.4	12795.7	12562.9	0.768752	0.751397	0.660288	16944.9	1226.84	12240	444.4	0.726813	0.0336373	0.022643
A_84_P95606	At3g23590.1	expressed protein [At3g23590.1]	9799.31	9339.68	13019.7	11387.6	9249.05	16074.3	1.16208	0.990297	1.23462	10719.6	1157.69	12237	2015.54	1.129	0.0724425	0.549484
A_84_P305710	At5g16990.1	NADP-dependent oxidoreductase, putative strong similarity to probable NADP-dependent oxidoreductase (zeta-crystallin homolog) P1 [SP|Q39172][gi:886428] and P2 [SP|Q39173][gi:886430], Arabidopsis thaliana [At5g16990.1]	16992.3	16570.2	5925.87	18193.8	11745.9	6572.56	1.07071	0.70886	1.10913	13162.8	3620.51	12170.8	3361.48	0.962899	0.127503	0.850654
A_84_P191624	At5g41810.2	expressed protein [At5g41810.2]	5039.81	9962.68	12058.9	9040.31	14100.1	13337.9	1.79378	1.41529	1.10606	9020.47	2080.29	12159.4	1575	1.43838	0.198862	0.295308
A_84_P20221	At3g02880.1	leucine-rich repeat transmembrane protein kinase, putative contains Pfam profiles: PF00069 Eukaryotic protein kinase domain, PF00560 Leucine Rich Repeat (5 copies) [At3g02880.1]	12303.2	8704.8	9859.31	13675.8	9627.68	13076.4	1.11157	1.10602	1.3263	10289.1	1060.76	12126.6	1261.4	1.1813	0.0725212	0.327349
A_84_P10773	At3g22370.1	alternative oxidase 1a, mitochondrial (AOX1A) identical to GB:Q39219 [SP|Q39219] from [Arabidopsis thaliana] [At3g22370.1]	16354.6	10543.2	7044.93	15655.9	11166.4	9545.43	0.957283	1.05911	1.35494	11314.2	2714.97	12122.6	1827.59	1.12378	0.119259	0.817068
A_84_P14863	At4g36990.1	heat shock factor protein 4 (HSF4) / heat shock transcription factor 4 (HSTF4) identical to heat shock transcription factor 4 (HSF4) SP:Q96320 from [Arabidopsis thaliana] [At4g36990.1]	8772.31	13130.1	10884.7	10825.9	12686.6	12832.4	1.2341	0.966223	1.17894	10929	1258.17	12115	645.895	1.12642	0.0816677	0.448902
A_84_P11046	At4g34410.1	AP2 domain-containing transcription factor, putative ethylene-responsive element binding protein homolog, Stylosanthes hamata, U91857 [At4g34410.1]	9413.43	10827.9	15145	8402.93	10223.1	17657.2	0.892653	0.944138	1.16588	11795.5	1723.83	12094.4	2830.59	1.00089	0.0838215	0.932465
A_84_P20451	At4g23010.1	UDP-galactose transporter-related contains weak similarity to UDP-galactose transporter related isozyme 1 (GI:1669562) [Mus musculus] [At4g23010.1]	12481.7	6900.55	7600.81	17211.4	8642.93	10374.9	1.37894	1.2525	1.36498	8994.35	1755.35	12076.4	2615.73	1.33214	0.0400229	0.383275
A_84_P18591	At4g29950.1	microtubule-associated protein identical to microtubule-associated protein GI:5032258 from [Arabidopsis thaliana]; similar to TBC1 domain family member 5 (Swiss-Prot:Q92609) [Homo sapiens]; contains Pfam profile PF00566: TBC domain [At4g29950.1]	11505.6	8769.18	8075.06	14190.4	11974.2	10039.1	1.23335	1.36548	1.24322	9449.93	1047.16	12067.9	1199.31	1.28069	0.0424949	0.175459
A_84_P19209	At2g38290.1	ammonium transporter 2 (AMT2) identical to SP|Q9M6N7 Ammonium transporter 2 (AtAMT2) {Arabidopsis thaliana} [At2g38290.1]	14836.7	10517.8	9040.31	15179.3	8776.68	12213.4	1.02309	0.834459	1.351	11464.9	1738.99	12056.5	1849.94	1.06952	0.150908	0.82721
A_84_P216248	At1g69890.1	expressed protein contains Pfam profile: PF04601 protein of unknown function (DUF569 [At1g69890.1]	10106.6	9395.68	11046.4	10778.9	9645.8	15699.6	1.06653	1.02662	1.42123	10182.9	478.057	12041.4	1858.08	1.17146	0.125416	0.38755
A_84_P12730	At1g34370.1	zinc finger (C2H2 type) family protein contains Pfam domain, PF00096: Zinc finger, C2H2 type [At1g34370.1]	15921.3	10479.2	9082.93	14836.7	10966.1	10286.8	0.931876	1.04646	1.13254	11827.8	2086.06	12029.8	1417.05	1.03696	0.058122	0.939993
A_84_P13402	At1g13440.1	glyceraldehyde 3-phosphate dehydrogenase, cytosolic, putative / NAD-dependent glyceraldehyde-3-phosphate dehydrogenase, putative very strong similarity to SP|P25858 Glyceraldehyde 3-phosphate dehydrogenase, cytosolic (EC 1.2.1.12) {Arabidopsis...	11009.2	14778.3	22668.4	8309.81	14205.1	13557.6	0.754807	0.96121	0.598081	16152	3435.1	12024.1	1866.55	0.771366	0.105153	0.350585
A_84_P10318	At5g62470.1	myb family transcription factor (MYB96) contains Pfam profile: PF00249 myb-like DNA-binding domain [At5g62470.1]	9919.31	12505.7	16117.3	8772.31	11264.1	15860.7	0.884367	0.900715	0.984078	12847.4	1797.35	11965.7	2076.09	0.923053	0.030875	0.764211
A_84_P261500	At5g64130.1	expressed protein [At5g64130.1]	11483.6	8465.68	16707.1	11614.7	8011.93	16223.2	1.01142	0.946401	0.971038	12218.8	2407.31	11949.9	2376.3	0.976286	0.0189514	0.940472
A_84_P17294	At2g20960.1	expressed protein pEARLI 4 gene product [Arabidopsis thaliana] GI:871782 [At2g20960.1]	9332.93	10484.9	11654.2	10210.4	11929.1	13692.4	1.09402	1.13773	1.17489	10490.7	670.093	11944	1005.19	1.13555	0.0233714	0.295316
A_84_P565532	At5g48385.1	expressed protein [At5g48385.1]	12927.8	12335.4	11629.1	12097.2	12534.8	11100.1	0.935749	1.01616	0.95451	12297.4	375.398	11910.7	424.544	0.968807	0.0242892	0.532429
A_84_P16888	At1g29670.1	GDSL-motif lipase/hydrolase family protein similar to family II lipase EXL1 GI:15054382 from [Arabidopsis thaliana]; contains Pfam profile: PF00657 Lipase/Acylhydrolase with GDSL-like motif [At1g29670.1]	9884.18	4363.18	8939.06	11529.1	10899.3	13297.7	1.16641	2.49802	1.48759	7728.81	1704.79	11908.7	717.899	1.71734	0.401198	0.0867128	0.93	0.31
A_84_P11483	At1g74020.1	strictosidine synthase family protein similar to strictosidine synthase [Rauvolfia serpentina][SP|P15324]; contains strictosidine synthase domain PF03088 [At1g74020.1]	11404.8	7443.18	6673.49	14202.3	12428.9	9092.81	1.24529	1.66984	1.36253	8507.16	1465.76	11908	1497.81	1.42589	0.126585	0.179955
A_84_P17332	At2g01850.1	xyloglucan:xyloglucosyl transferase / xyloglucan endotransglycosylase / endo-xyloglucan transferase (EXGT-A3) identical to endoxyloglucan transferase [Arabidopsis thaliana] GI:5533313 [At2g01850.1]	9068.81	10497.8	12711.8	12575.3	11662.4	11387.6	1.38666	1.11094	0.895825	10759.5	1059.75	11875.1	358.984	1.13114	0.14205	0.37516
A_84_P174131	At5g14730.1	expressed protein [At5g14730.1]	10734.7	14038.6	4343.06	14548.3	14405.3	6590.31	1.35526	1.02612	1.51744	9705.43	2845.77	11848	2629.16	1.29961	0.144533	0.609712
A_84_P14748	At1g17420.1	lipoxygenase, putative similar to lipoxygenase gi:1495804 [Solanum tuberosum], gi:1654140 [Lycopersicon esculentum] [At1g17420.1]	10649.9	16524.9	12791.9	9244.37	10972.1	15251.9	0.868021	0.66397	1.19231	13322.3	1716.57	11822.8	1785.64	0.9081	0.153829	0.577593
A_84_P17189	At1g25560.1	AP2 domain-containing transcription factor, putative similar to DNA-binding protein RAV2 GI:3868859 from [Arabidopsis thaliana] [At1g25560.1]	6542.18	6279.68	12660.3	9799.31	8351.55	17225.3	1.49787	1.32993	1.36058	8494.06	2084.5	11792.1	2748.58	1.39612	0.0516336	0.393188
A_84_P13539	At1g07570.1	protein kinase (APK1a) identical to Protein kinase APK1A from [Arabidopsis thaliana] SWISS-PROT:Q06548 [At1g07570.1]	14176.1	9300.8	13185.3	13963.4	11072.3	10324.8	0.985001	1.19047	0.783054	12220.7	1487.71	11786.8	1109.48	0.986174	0.117612	0.826629
A_84_P522891	At5g08660.1	expressed protein contains Pfam domain PF05003: protein of unknown function (DUF668) [At5g08660.1]	9419.56	9271.55	12033.2	11629.1	10536.3	13121.2	1.23457	1.13641	1.09042	10241.4	896.894	11762.2	749.153	1.1538	0.0425104	0.263038
A_84_P156085	At4g21620.1	glycine-rich protein [At4g21620.1]	9822.93	13727.4	20539.4	9075.87	10928.3	15269.6	0.923947	0.796093	0.743426	14696.6	3131.31	11757.9	1835.45	0.821155	0.0535974	0.463556
A_84_P22565	At1g29690.1	expressed protein [At1g29690.1]	10013.8	11195.9	11773.1	10303.6	11879.4	13090.6	1.02894	1.06105	1.11191	10994.3	517.765	11757.8	806.831	1.0673	0.0241551	0.470342
A_84_P237173	At1g10585.1	expressed protein [At1g10585.1]	11510.8	6879.93	8941.56	16654.8	10580.4	8006.68	1.44688	1.53787	0.895446	9110.76	1339.49	11747.3	2563.77	1.2934	0.200703	0.413606
A_84_P12939	At4g34990.1	myb family transcription factor (MYB32) similar to myb DNA-binding protein GI:19052 from [Hordeum vulgare] [At4g34990.1]	12383.7	10148.3	8116.37	12681.8	12948.7	9580.56	1.02407	1.27595	1.1804	10216.1	1232.35	11737	1080.98	1.16014	0.0734128	0.406038
A_84_P167773	At1g68300.1	universal stress protein (USP) family protein similar to ER6 protein [Lycopersicon esculentum] GI:5669654; contains Pfam profile PF00582: universal stress protein family [At1g68300.1]	15333.9	11872.9	8507.31	14170.6	10026.7	10989.3	0.924131	0.844499	1.29175	11904.7	1970.74	11728.8	1252.08	1.02013	0.137743	0.943572
A_84_P10049	At4g22820.1	zinc finger (AN1-like) family protein contains Pfam domains, PF01428: AN1-like Zinc finger and PF01754: A20-like zinc finger [At4g22820.1]	10778.9	9188.55	10557.9	11585.6	10317.2	13102.6	1.07483	1.12283	1.24102	10175.1	497.401	11668.4	805.136	1.14623	0.0493784	0.18973
A_84_P270470	At3g54000.1	expressed protein [At3g54000.1]	5442.68	10670.9	17331.3	4416.06	12978.1	17538.1	0.811375	1.21621	1.01193	11148.3	3440.24	11644.1	3846.27	1.01317	0.116866	0.928086
A_84_P11132	At5g15230.1	gibberellin-regulated protein 4 (GASA4) / gibberellin-responsive protein 4 identical to SP|P46690 Gibberellin-regulated protein 4 precursor {Arabidopsis thaliana} [At5g15230.1]	8941.56	11611.4	36461.1	5237.81	14847.4	14804.1	0.585782	1.27869	0.406024	19004.7	8762.15	11629.8	3196	0.756832	0.266039	0.473348
A_84_P13713	At3g51660.1	macrophage migration inhibitory factor family protein / MIF family protein contains Pfam profile: PF01187 Macrophage migration inhibitory factor family(MIF) [At3g51660.1]	13692.4	17082.9	10904.9	9655.93	12491.3	12660.3	0.705202	0.731216	1.16097	13893.4	1786.26	11602.5	974.513	0.865796	0.147778	0.3232
A_84_P22948	At2g01450.1	mitogen-activated protein kinase, putative / MAPK, putative (MPK17) mitogen-activated protein kinase (MAPK)(AtMPK17), PMID:12119167 [At2g01450.1]	8370.18	7372.24	14133.3	9025.93	9196.93	16526.6	1.07834	1.24751	1.16933	9958.58	2107.15	11583.1	2472.2	1.16506	0.0488802	0.643254
A_84_P237243	At5g02770.1	expressed protein [At5g02770.1]	8477.31	13704.7	12308.8	9308.81	13800.7	11629.1	1.09809	1.007	0.944775	11496.9	1562.66	11579.5	1296.93	1.01662	0.0445173	0.969511
A_84_P177914	At1g59124.1	disease resistance protein (CC-NBS-LRR class), putative / PRM1 homolog, putative domain signature CC-NBS-LRR exists, suggestive of a disease resistance protein; identical to cDNA RXF10 mRNA for PRM1 homolog, partial cds GI:6520172; contains Pfam...	12575.3	11741.8	13263.4	13048.1	8694.05	12927.8	1.03759	0.740436	0.974695	12526.8	439.924	11556.6	1431.71	0.917575	0.0904115	0.55244
A_84_P20100	At2g05710.1	aconitate hydratase, cytoplasmic, putative / citrate hydro-lyase/aconitase, putative nearly identical to SP|P49608 Aconitate hydratase, cytoplasmic (EC 4.2.1.3) (Citrate hydro-lyase) (Aconitase) {Cucurbita maxima}; contains Pfam profiles PF00330:...	9841.81	10246.1	10892.9	14689.6	10774.6	9167.06	1.49257	1.05158	0.84156	10326.9	306.116	11543.7	1639.94	1.12857	0.191831	0.506186
A_84_P14472	At2g37040.1	phenylalanine ammonia-lyase 1 (PAL1) nearly identical to SP|P35510 [At2g37040.1]	14632.9	15274.8	12688.7	10333.8	11448.8	12721.2	0.706202	0.749522	1.00256	14198.8	777.465	11501.3	689.675	0.819429	0.0924164	0.0603278
A_84_P256230	At5g18150.1	expressed protein similar to unknown protein (emb|CAB87627.1) [At5g18150.1]	12097.2	7837.43	9373.18	10776.1	8746.68	14953.4	0.890791	1.11601	1.59534	9769.26	1245.53	11492.1	1827.15	1.20072	0.207749	0.479447
A_84_P528136	At4g23190.1	protein kinase family protein contains Pfam PF00069: Protein kinase domain [At4g23190.1]	10640.3	9167.99	8242.81	13625.6	11050.1	9696.06	1.28056	1.20529	1.17631	9350.37	698.08	11457.2	1152.47	1.22072	0.0310692	0.192946
A_84_P58170	At5g67250.1	SKP1 interacting partner 2 (SKIP2) identical to SKP1 interacting partner 2 GI:10716949 from [Arabidopsis thaliana] [At5g67250.1]	10609.4	15575.1	17075.8	8407.93	10889.3	15060.6	0.792496	0.69915	0.881982	14420.1	1953.97	11452.6	1940.99	0.791209	0.0527829	0.341919
A_84_P110752	At3g13520.1	arabinogalactan-protein (AGP12) identical to gi|10880501|gb|AAG24280 [At3g13520.1]	16707.1	24519.7	12927.8	9796.56	13029.6	11505.6	0.586372	0.531392	0.889985	18051.5	3413.14	11443.9	933.795	0.66925	0.111503	0.135251
A_84_P18332	At3g04120.1	glyceraldehyde-3-phosphate dehydrogenase, cytosolic (GAPC) / NAD-dependent glyceraldehyde-3-phosphate dehydrogenase identical to SP|P25858 Glyceraldehyde 3-phosphate dehydrogenase, cytosolic (EC 1.2.1.12) {Arabidopsis thaliana} [At3g04120.1]	20910.4	9600.43	6210.43	17784.3	10190.2	6351.81	0.850499	1.06143	1.02276	12240.4	4444.09	11442.1	3359.12	0.978231	0.0648339	0.892977
A_84_P15510	At3g21630.1	protein kinase family protein contains protein kinase domain, Pfam:PF00069 [At3g21630.1]	10860.6	10033.6	7289.56	12385.2	12284.2	9597.43	1.14038	1.22431	1.3166	9394.56	1079.24	11422.3	912.882	1.2271	0.0508889	0.224748
A_84_P18701	At5g18310.1	expressed protein predicted proteins, Drosophila melanogaster [At5g18310.1]	11163.1	6218.18	10235.4	12741.9	10088.8	11287.6	1.14144	1.62247	1.10279	9205.56	1517.5	11372.8	767.076	1.2889	0.167157	0.271473
A_84_P16504	At3g20670.1	histone H2A, putative strong similarity to histone H2A GB:AAF64418 GI:7595337 from Arabidopsis thaliana, Triticum aestivum GI:536892; contains Pfam profile PF00125 Core histone H2A/H2B/H3/H4 [At3g20670.1]	11341.1	11879.4	10163.9	11654.2	10656.7	11801.9	1.02761	0.89707	1.16116	11128.1	506.535	11370.9	359.664	1.02861	0.0762373	0.715853
A_84_P15968	At5g57800.1	CER1 protein, putative (WAX2) similar to maize glossy1 homolog GI:2213643 from [Oryza sativa]; contains Pfam profile PF01598: Sterol desaturase [At5g57800.1]	12083.1	6832.05	13321.9	13792.6	11491.4	8784.56	1.14148	1.68199	0.659406	10745.7	1989.23	11356.2	1447.27	1.16096	0.295355	0.816222
A_84_P14670	At3g54200.1	expressed protein hin1 protein, Nicotiana tabacum, PIR:T03265 [At3g54200.1]	15222.8	12362.7	12676.3	11132.2	10615.2	12308.8	0.731283	0.858647	0.971009	13420.6	905.641	11352.1	501.116	0.853646	0.069248	0.116313
A_84_P15467	At3g01290.1	band 7 family protein similar to hypersensitive-induced response protein [Zea mays] GI:7716470; contains Pfam profile PF01145: SPFH domain / Band 7 family [At3g01290.1]	13467.6	4873.8	9540.56	12688.7	6575.05	14791.2	0.942167	1.34906	1.55035	9293.97	2483.86	11351.6	2464.21	1.28052	0.17888	0.588066
A_84_P18627	At4g39090.1	cysteine proteinase RD19a (RD19A) / thiol protease identical to cysteine proteinase RD19a, thiol protease SP:P43296, GI:435618 from [Arabidopsis thaliana] [At4g39090.1]	10595.1	8841.18	13974.1	11112.2	9520.55	13420.2	1.04881	1.07684	0.960364	11136.8	1506.29	11351	1132.04	1.02867	0.0350994	0.914966
A_84_P15627	At3g57020.1	strictosidine synthase family protein similar to strictosidine synthase [Rauvolfia serpentina][SP|P15324] [At3g57020.1]	15692.4	6253.05	11495.4	16185.8	6173.05	11676.7	1.03144	0.987206	1.01577	11147	2730.48	11345.2	2895.18	1.01147	0.0129487	0.962665
A_84_P16341	At2g31360.1	delta 9 desaturase (ADS2) identical to delta 9 acyl-lipid desaturase (ADS2) GI:2970036 from [Arabidopsis thaliana] [At2g31360.1]	12009.7	10406.3	7379.68	13337.9	11627.8	8985.43	1.1106	1.11738	1.21759	9931.89	1357.45	11317.1	1266.03	1.14852	0.0345892	0.496995
A_84_P88639	At1g79160.1	expressed protein [At1g79160.1]	12016.2	8138.3	7425.56	12867.9	12170.1	8892.93	1.07088	1.4954	1.19761	9193.35	1426.34	11310.3	1225.36	1.25463	0.125821	0.323227
A_84_P12676	At3g24520.1	heat shock transcription factor family protein contains Pfam profile: PF00447 HSF-type DNA-binding domain [At3g24520.1]	7333.81	17635.4	20874.1	5403.56	10346.8	18153.1	0.736801	0.586708	0.869647	15281.1	4082.14	11301.1	3711.27	0.731052	0.0817281	0.510581
A_84_P15422	At2g23450.1	protein kinase family protein contains protein kinase domain, Pfam:PF00069 [At2g23450.1]	10427.3	8598.8	10518.2	13128.2	9393.68	11377.4	1.25903	1.09244	1.08169	9848.1	625.197	11299.8	1078.77	1.14439	0.0574037	0.309016
A_84_P18501	At1g12110.1	nitrate/chlorate transporter (NRT1.1) (CHL1) identical to nitrate/chlorate transporter SP:Q05085 from [Arabidopsis thaliana]; contains Pfam profile: PF00854 POT family [At1g12110.1]	15060.6	8986.68	8041.43	18817.2	8232.05	6829.06	1.24943	0.916028	0.849234	10696.2	2199.16	11292.8	3783.95	1.0049	0.123779	0.898167
A_84_P10205	At5g24930.1	zinc finger (B-box type) family protein similar to CONSTANS-like protein 1 GI:4091804 from [Malus x domestica] [At5g24930.1]	9887.93	13756.1	20910.4	10531.3	6477.8	16856.9	1.06507	0.470906	0.806149	14851.5	3228.72	11288.7	3020.03	0.780707	0.171991	0.465492
A_84_P24015	At3g17700.1	cyclic nucleotide-binding transporter 1 / CNBT1 (CNGC20) identical to cyclic nucleotide-binding transporter 1 (CNBT1) GI:8131898 from [Arabidopsis thaliana]; member of the cyclic nucleotide-gated channel (CNGC) family- see PMID:11500563 [At3g17700.1]	9983.31	9957.93	8592.74	11619.1	12458.4	9765.18	1.16385	1.25111	1.13645	9511.33	459.35	11280.9	795.647	1.1838	0.0345705	0.12638
A_84_P14519	At3g03680.1	C2 domain-containing protein contains INTERPRO:IPR000008 C2 domain [At3g03680.1]	12580.2	11454.3	10286.8	12325.9	11675.8	9812.31	0.97979	1.01934	0.953873	11440.4	662.077	11271.3	753.274	0.984333	0.0190341	0.874295
A_84_P16357	At2g36530.1	enolase identical to SWISS-PROT:P25696 enolase (EC 4.2.1.11) (2-phosphoglycerate dehydratase)(2-phospho-D- glycerate hydro-lyase) [Arabidopsis thaliana] [At2g36530.1]	12725.9	12673.3	10912.4	12281.9	11202.8	10316.7	0.965111	0.883969	0.945406	12103.9	595.923	11267.1	568.23	0.931495	0.0244345	0.367003
A_84_P11438	At1g78000.1	sulfate transporter (Sultr1;2) identical to sulfate transporter Sultr1;2 [Arabidopsis thaliana] GI:7768660; contaisn Pfam profiles PF00916: Sulfate transporter family and PF01740: STAS domain; contains TIGRfam profile TIGR00815: sulfate permease...	8182.43	2541.18	14023.8	14445.4	6595.05	12711.8	1.76542	2.59527	0.906445	8249.14	3314.92	11250.8	2381.04	1.75571	0.487547	0.502868
A_84_P296824	At3g15450.1	expressed protein similar to auxin down-regulated protein ARG10 [Vigna radiata] GI:2970051, wali7 (aluminum-induced protein) [Triticum aestivum] GI:451193 [At3g15450.1]	6557.56	13664.3	22452.9	4158.81	10148.3	19400.7	0.634201	0.742687	0.86406	14224.9	4597.15	11235.9	4433.43	0.746983	0.0663894	0.664141
A_84_P20026	At1g20100.1	expressed protein [At1g20100.1]	10796.7	10723.6	9202.43	10818.8	11310.3	11529.1	1.00205	1.05472	1.25283	10240.9	519.658	11219.4	210.01	1.1032	0.076344	0.155779
A_84_P12278	At1g12320.1	expressed protein [At1g12320.1]	15658.6	7153.3	8166.93	16161.7	7312.18	10129.8	1.03213	1.02221	1.24034	10326.3	2682.15	11201.2	2610.2	1.09823	0.0711156	0.826631
A_84_P18291	At2g27500.1	glycosyl hydrolase family 17 protein similar to glucan endo-1,3-beta-glucosidase precursor SP:P52409 from [Triticum aestivum] [At2g27500.1]	13314.3	7758.3	7783.68	13321.9	9694.93	10520.4	1.00057	1.24962	1.3516	9618.76	1847.79	11179.1	1097.6	1.2006	0.104255	0.508037
A_84_P99076	At3g24100.1	four F5 family protein / 4F5 family protein contains Pfam PF04419: 4F5 protein family [At3g24100.1]	12711.8	14708.7	13110.3	10871.2	10033.6	12603.2	0.855204	0.682152	0.961319	13510.3	610.15	11169.3	756.616	0.832891	0.081357	0.0736796
A_84_P23764	At1g76900.1	F-box family protein / tubby family protein similar to Tubby protein (SP:P50586) {Mus musculus}; similar to Chain A, C-Terminal Domain Of Mouse Brain Tubby Protein (GI:6730158) [Mus musculus]; similar to Tubby related protein 1 (Tubby-like protein 1)...	9703.56	12170.1	12973.4	8907.43	11459.1	12973.4	0.917955	0.941578	1	11615.7	983.788	11113.3	1186.42	0.953178	0.0243841	0.760798
A_84_P11045	At4g34230.1	cinnamyl-alcohol dehydrogenase, putative similar to cinnamyl alcohol dehydrogenase, Nicotiana tabacum [SP|P30359], Populus deltoides, PATCHX:G288753 [At4g34230.1]	16223.2	30037.9	13102.6	9202.43	12856.7	11243.2	0.56724	0.428015	0.858091	19787.9	5203.59	11100.8	1057.29	0.617782	0.126698	0.177176
A_84_P282320	At3g53500.1	zinc knuckle (CCHC-type) family protein contains Pfam domain PF00098: Zinc knuckle [At3g53500.1]	9634.81	11264.1	10039.1	11224.1	11318.2	10700.9	1.16495	1.00481	1.06593	10312.6	489.812	11081.1	191.994	1.07856	0.0466589	0.217915
A_84_P17357	At3g10300.2	calcium-binding EF hand family protein low similarity to SP|P12815 Programmed cell death protein 6 (Probable calcium-binding protein ALG-2) {Mus musculus}; contains INTERPRO:IPR002048 calcium-binding EF-hand domain [At3g10300.2]	7986.18	10995.3	13987.3	7552.81	10847.2	14836.7	0.945734	0.986528	1.06072	10989.6	1732.38	11078.9	2105.86	0.997662	0.0336584	0.975447
A_84_P149788	At3g12740.1	LEM3 (ligand-effect modulator 3) family protein / CDC50 family protein Similar to GI:4585976; GI:4966357; GI:4835763; GI:9757735 from [Arabidopsis thaliana] [At3g12740.1]	12069.2	8457.05	7616.81	13482.1	10981.7	8740.56	1.11706	1.29852	1.14754	9381.01	1365.79	11068.1	1369.43	1.18771	0.0561015	0.432286
A_84_P12187	At5g57710.1	heat shock protein-related contains similarity to 101 kDa heat shock protein; HSP101 [Triticum aestivum] gi|11561808|gb|AAC83689 [At5g57710.1]	10163.9	7771.55	8407.93	13837.8	10450.9	8900.56	1.36146	1.34477	1.05859	8781.14	715.386	11063.1	1457.76	1.25494	0.0982929	0.232641
A_84_P10284	At5g54170.1	expressed protein weak similarity to SP|Q9UKL6 Phosphatidylcholine transfer protein (PC-TP) {Homo sapiens} [At5g54170.1]	12383.7	6303.93	10531.3	15269.6	5960.3	11856.4	1.23303	0.94549	1.12583	9739.66	1799.17	11028.8	2719.03	1.10145	0.0838963	0.71274
A_84_P165923	At3g07560.1	glycine-rich protein [At3g07560.1]	17731.3	8678.05	8772.31	14877.6	9079.93	9032.56	0.839056	1.04631	1.02967	11727.2	3002.17	10996.7	1940.49	0.971677	0.0664846	0.848046
A_84_P203998	At1g13990.1	expressed protein [At1g13990.1]	12534.7	7809.93	9180.68	12886.6	9408.55	10568.9	1.02807	1.20469	1.15121	9841.76	1403.4	10954.7	1022.37	1.12799	0.0522909	0.556424
A_84_P17828	At5g48570.1	peptidyl-prolyl cis-trans isomerase, putative / FK506-binding protein, putative similar to rof1 [Arabidopsis thaliana] GI:1373396 [At5g48570.1]	16755.4	9428.55	10102.2	12752.9	9199.18	10892.9	0.761122	0.975672	1.07828	12095.4	2338.12	10948.3	1026.25	0.938357	0.093436	0.67654
A_84_P11601	At2g39660.1	protein kinase, putative similar to protein kinase gi|166809|gb|AAA18853 [At2g39660.1]	15898.9	9875.8	7865.93	15399.9	8618.62	8794.18	0.968614	0.8727	1.11801	11213.6	2413.47	10937.6	2231.75	0.986441	0.0713733	0.937125
A_84_P11659	At2g39400.1	hydrolase, alpha/beta fold family protein similar to monoglyceride lipase from [Homo sapiens] GI:14594904, [Mus musculus] GI:2632162; contains Pfam profile PF00561: hydrolase, alpha/beta fold family [At2g39400.1]	12274.8	5191.55	10852.4	12791.9	6522.3	13482.1	1.04213	1.25633	1.24231	9439.6	2163.35	10932.1	2213.88	1.18026	0.0691817	0.654881
A_84_P15945	At5g51070.1	ATP-dependent Clp protease ATP-binding subunit (ClpD), (ERD1) SAG15/ERD1; identical to ERD1 protein GI:497629, SP:P42762 from [Arabidopsis thaliana]; contains Pfam profile PF02861: Clp amino terminal domain [At5g51070.1]	10199.7	13638.3	7888.93	11495.4	12252.2	9002.31	1.12704	0.898365	1.14113	10575.6	1670.31	10916.6	981.779	1.05551	0.0786784	0.868844
A_84_P12965	At4g16190.1	cysteine proteinase, putative contains similarity to papain-like cysteine proteinase isoform I GI:7381219 from [Ipomoea batatas] [At4g16190.1]	8878.31	14528.3	7999.68	9518.31	14607.2	8449.18	1.07209	1.00543	1.05619	10468.8	2045.56	10858.2	1899.72	1.04457	0.0201004	0.89579
A_84_P12854	At4g11220.1	reticulon family protein (RTNLB2) similar to SP|Q64548 Reticulon 1 (Neuroendocrine-specific protein) {Rattus norvegicus}; contains Pfam profile PF02453: Reticulon [At4g11220.1]	14406.8	10359.8	9812.31	13297.7	9397.68	9852.43	0.923014	0.907129	1.00409	11526.3	1448.9	10849.3	1231.23	0.944744	0.0300248	0.739767
A_84_P15836	At5g07870.1	transferase family protein similar to anthranilate N-hydroxycinnamoyl/benzoyltransferase, Dianthus caryophyllus [gi:2239091]; contains Pfam transferase family domain PF002458 [At5g07870.1]	20308.2	10450.9	3761.43	14354.2	13187.2	4923.18	0.706818	1.26182	1.30886	11506.8	4805.72	10821.5	2968.35	1.0925	0.193318	0.909281
A_84_P602187	At1g05575.1	expressed protein [At1g05575.1]	9196.43	12149.3	6753.43	9818.93	13585.1	9025.93	1.06769	1.11818	1.3365	9366.39	1559.97	10810	1406.3	1.17412	0.0824855	0.529654
A_84_P143109	At1g79920.1	heat shock protein 70, putative / HSP70, putative contains Pfam profile: PF00012 Heat shock hsp70 proteins; similar to heat-shock proteins GB:CAA94389, GB:AAD55461 [Arabidopsis thaliana] [At1g79920.1]	14274.3	12307.1	9822.93	12635.1	8851.68	10940.7	0.885161	0.719236	1.11379	12134.8	1287.89	10809.1	1094.15	0.906062	0.114376	0.476637
A_84_P256150	At5g12120.1	ubiquitin-associated (UBA)/TS-N domain-containing protein contains Pfam profile PF00627: UBA/TS-N domain [At5g12120.1]	12752.9	9465.18	9118.93	11602.6	9929.18	10860.6	0.909795	1.04902	1.19099	10445.7	1157.95	10797.4	484.092	1.04994	0.0811752	0.793172
A_84_P22605	At5g61210.1	SNAP25 homologous protein SNAP33 (SNAP33) (SNAP33B) / synaptosomal-associated protein SNAP25-like 1 / snap25a identical to SNAP25 homologous protein SNAP33 (AtSNAP33) (Synaptosomal-associated protein SNAP25-like 1) (SNAP-25 like protein 1) (Snap25a)...	9658.56	9146.68	10333.8	9703.56	9505.05	13051.9	1.00466	1.03918	1.26303	9713.01	343.774	10753.5	1150.64	1.10229	0.0809863	0.435129
A_84_P20382	At3g63310.1	expressed protein low similarity to N-methyl-D-aspartate receptor-associated protein [Drosophila melanogaster] GI:567104; contains Pfam profile PF01027: Uncharacterized protein family UPF0005 [At3g63310.1]	14423.9	10580.4	6557.56	12498.1	11418.2	8333.93	0.866481	1.07918	1.27089	10520.6	2271.02	10750.1	1247.63	1.07218	0.116795	0.933705
A_84_P19203	At2g04400.1	indole-3-glycerol phosphate synthase (IGPS) nearly identical to SP|P49572 [At2g04400.1]	12847.2	8419.68	8381.06	14454.3	9610.43	8171.31	1.1251	1.14142	0.974973	9882.64	1482.31	10745.3	1900.44	1.0805	0.0529724	0.738474
A_84_P17582	At4g11280.1	1-aminocyclopropane-1-carboxylate synthase 6 / ACC synthase 6 (ACS6) identical to GI:3746125 [At4g11280.1]	9373.18	9249.05	15728.2	6010.43	6356.05	19849.6	0.641237	0.687211	1.26204	11450.1	2139.32	10738.7	4556.53	0.863495	0.199713	0.894436
A_84_P14471	At2g36950.1	heavy-metal-associated domain-containing protein nearly identical to farnesylated protein ATFP2 [GI:4097545] Pfam profile PF00403: Heavy-metal-associated domain [At2g36950.1]	13580.1	17349.2	11665.6	8630.12	12140.9	11398.9	0.635499	0.699798	0.977144	14198.3	1669.58	10723.3	1068.3	0.770814	0.104822	0.154447
A_84_P11589	At2g39770.1	GDP-mannose pyrophosphorylase (GMP1) identical to GDP-mannose pyrophosphorylase from Arabidopsis thaliana [GI:3598958]; updated per Conklin PL et al, PNAS 1999, 96(7):4198-203 [At2g39770.1]	10129.8	9505.05	6977.81	11682.7	11844.4	8634.18	1.1533	1.24612	1.23738	8870.89	963.57	10720.4	1044.17	1.21226	0.0295914	0.262913
A_84_P17005	At1g71500.1	Rieske [2Fe-2S] domain-containing protein contains Pfam profile PF00355: iron-sulfur cluster-binding protein, rieske family [At1g71500.1]	9101.06	10045.3	10374.9	10434.7	12234.3	9424.43	1.14654	1.21791	0.908385	9840.43	381.737	10697.8	821.74	1.09094	0.0935764	0.397603
A_84_P15485	At3g11820.1	syntaxin 121 (SYP121) / syntaxin-related protein (SYR1) contains Pfam profiles: PF00804 syntaxin and PF05739: SNARE domain; identical to cDNA syntaxin-related protein At-SYR1 (At-Syr1) GI:4206788, SP|Q9ZSD4 Syntaxin 121 (AtSYP121) (Syntaxin-related...	14964.4	10972.1	10129.8	9723.74	10426.7	11884.2	0.64979	0.950294	1.17319	12022.1	1491.12	10678.2	636.218	0.924425	0.151645	0.453726
A_84_P62700	At5g06530.1	ABC transporter family protein [At5g06530.1]	11665.6	14188.7	16354.6	10324.8	11726.3	9926.81	0.885068	0.826455	0.606975	14069.6	1354.91	10659.3	545.731	0.772833	0.0846373	0.0798379
A_84_P10377	At2g07698.1	ATP synthase alpha chain, mitochondrial, putative very strong similarity to SP|P23413 ATP synthase alpha chain, mitochondrial (EC 3.6.3.14) {Brassica campestris}; contains Pfam profiles PF00006: ATP synthase alpha/beta family nucleotide-binding...	10365.2	4915.49	15699.6	14062.1	5172.05	12667.3	1.35666	1.05219	0.806858	10326.7	3113.15	10633.8	2760.4	1.07191	0.159021	0.944712
A_84_P16917	At5g58720.1	PRLI-interacting factor, putative similar to PRLI-interacting factor N [Arabidopsis thaliana] GI:11139276; contains Pfam profile PF01713: Smr domain [At5g58720.1]	6925.93	11055.1	11445.6	8171.31	10303.4	13379.6	1.17981	0.932011	1.16897	9808.85	1445.86	10618.1	1511.7	1.0936	0.0808549	0.718558
A_84_P15201	At1g65840.1	amine oxidase family protein similar to polyamine oxidase SP:O64411 [Zea mays]; contains Pfam profile PF01593 amine oxidase, flavin-containing [At1g65840.1]	7637.93	6036.8	6746.43	10073.8	12185.1	9560.18	1.31892	2.01846	1.41707	6807.06	463.198	10606.3	803.158	1.58482	0.218665	0.0148798
A_84_P174401	At4g16820.1	lipase class 3 family protein similar to DEFECTIVE IN ANTHER DEHISCENCE1 [Arabidopsis thaliana] GI:16215706; contains Pfam profile PF01764: Lipase [At4g16820.1]	11377.4	6780.8	8477.31	10788.3	8928.55	11982.2	0.94822	1.31674	1.41344	8878.51	1342.01	10566.3	888.465	1.22613	0.141733	0.3535
A_84_P283680	At3g07090.1	expressed protein [At3g07090.1]	15246.7	12090.1	8223.18	11177.4	10082.1	10409.2	0.733103	0.833913	1.26583	11853.3	2030.98	10556.2	324.643	0.944283	0.163388	0.562504
A_84_P18933	At1g24170.1	glycosyl transferase family 8 protein contains Pfam profile: PF01501 glycosyl transferase family 8 [At1g24170.1]	8571.68	11244.4	10518.2	8609.18	9885.3	13032.2	1.00437	0.879129	1.23901	10111.4	797.91	10508.9	1314.33	1.04084	0.105478	0.808779
A_84_P11807	At3g47800.1	aldose 1-epimerase family protein similar to ALDOSE 1-EPIMERASE PRECURSOR GB:P05149 [SP|P05149] from [Acinetobacter calcoaceticus]; contains Pfam profile PF01263 Aldose 1-epimerase [At3g47800.1]	8963.93	10679.8	12016.2	7422.68	13914.2	10077	0.828061	1.30286	0.838619	10553.3	883.376	10471.3	1884.29	0.989845	0.156535	0.970458
A_84_P17413	At3g25230.1	peptidyl-prolyl cis-trans isomerase / FK506-binding protein (ROF1) identical to rotamase FKBP (ROF1) GB:U49453 [Arabidopsis thaliana] (Mol. Gen. Genet. 252 (5), 510-517 (1996)) [At3g25230.1]	14829.1	9860.43	9230.81	12223.7	9289.93	9884.18	0.824306	0.942142	1.07078	11306.8	1770.5	10465.9	895.461	0.945744	0.0711742	0.693513
A_84_P152118	At1g52200.1	expressed protein similar to PGPS/D12 [Petunia x hybrida] GI:4105794; contains Pfam profile PF04749: Protein of unknown function, DUF614 [At1g52200.1]	12702.8	3515.05	12752.9	14093.2	3796.68	13497.7	1.10945	1.08012	1.0584	9656.93	3070.97	10462.5	3337.35	1.08266	0.0147931	0.867649
A_84_P516574	At4g13615.1	four F5 protein-related / 4F5 protein-related contains weak hit to Pfam profile PF04419: 4F5 protein family; contains non-consensus AT-AC splice sites at intron 1 [At4g13615.1]	10374.9	12330.7	13467.6	9743.43	10543.2	10951.7	0.939132	0.855036	0.81319	12057.7	903.136	10412.8	354.835	0.869119	0.037032	0.165275
A_84_P291894	At1g78830.1	curculin-like (mannose-binding) lectin family protein similar to S glycoprotein [Brassica rapa] GI:2351186; contains Pfam profile PF01453: Lectin (probable mannose binding) [At1g78830.1]	9573.56	4867.3	6318.06	13608.1	7984.68	9619.43	1.42142	1.64047	1.52253	6919.64	1391.48	10404.1	1670.06	1.52814	0.0632969	0.184212
A_84_P12443	At1g80440.1	kelch repeat-containing F-box family protein similar to SP|Q9ER30 Kelch-related protein 1 (Sarcosin) {Rattus norvegicus}; contains Pfam profiles PF01344: Kelch motif, PF00646: F-box domain [At1g80440.1]	10912.4	5992.8	9124.43	10796.7	8419.68	11989.2	0.989393	1.40496	1.31396	8676.56	1437.72	10401.8	1049.17	1.23611	0.126123	0.387259
A_84_P23302	At1g17290.1	alanine aminotransferase, putative similar to alanine aminotransferase from Panicum miliaceum [SP|P34106], GB:AAC62456 GI:3694807 from [Zea mays], GI:4730884 from Oryza sativa [At1g17290.1]	11924.2	9998.68	9020.18	10884.7	8670.55	11614.7	0.912824	0.86717	1.28763	10314.3	853.041	10390	885.16	1.02254	0.133199	0.953897
A_84_P132075	At2g37970.1	SOUL heme-binding family protein weak similarity to SOUL protein [Mus musculus] GI:4886906; contains Pfam profile PF04832: SOUL heme-binding protein [At2g37970.1]	18797.1	9492.43	9818.93	15122.9	6570.3	9450.93	0.804537	0.692163	0.962521	12702.8	3048.58	10381.4	2512.38	0.81974	0.0784152	0.588349
A_84_P19631	At5g11520.1	aspartate aminotransferase, chloroplast / transaminase A (ASP3) (YLS4) identical to SP|P46644 Aspartate aminotransferase, chloroplast precursor (EC 2.6.1.1) (Transaminase A) {Arabidopsis thaliana}; identical to cDNA YLS4 mRNA for aspartate...	17211.4	7510.18	6176.68	14589.6	10096.3	6452.31	0.847667	1.34435	1.04462	10299.4	3477.37	10379.4	2353.28	1.07888	0.144399	0.985719
A_84_P171153	At2g37940.1	expressed protein [At2g37940.1]	11256.4	8546.68	10210.4	11188.4	8730.55	11188.4	0.993959	1.02151	1.09578	10004.5	788.985	10369.1	819.292	1.03709	0.0304081	0.764584
A_84_P18650	At5g01410.1	stress-responsive protein, putative similar to ethylene-inducible protein HEVER [Hevea brasiliensis] SWISS-PROT:Q39963 [At5g01410.1]	20261.8	11578.2	8592.74	12947.8	9146.68	8958.93	0.639025	0.789993	1.04262	13477.6	3499.88	10351.1	1299.46	0.823878	0.117732	0.449465
A_84_P290014	At4g37120.1	expressed protein [At4g37120.1]	10015.9	9093.55	9301.31	9812.31	10813.3	10348.4	0.97967	1.18912	1.11258	9470.26	279.347	10324.7	289.207	1.09379	0.0611879	0.10078
A_84_P13021	At5g14640.1	protein kinase family protein similar to glycogen synthase kinase-3 homolog MsK-3 SP:P51139 from [Medicago sativa]; contains Pfam profile PF00069: Protein kinase domain [At5g14640.1]	12249.9	7675.18	7202.06	13128.2	8546.68	9253.31	1.0717	1.11355	1.28481	9042.39	1609.58	10309.4	1424.1	1.15669	0.0651927	0.587184
A_84_P12877	At4g20860.1	FAD-binding domain-containing protein simlar to SP|P30986 reticuline oxidase precursor (Berberine-bridge-forming enzyme) (BBE) (Tetrahydroprotoberberine synthase) [Eschscholzia californica]; contains PF01565 FAD binding domain [At4g20860.1]	12612.1	6698.68	10013.8	13512.2	7014.49	10386.7	1.07138	1.04715	1.03724	9774.85	1711.22	10304.5	1876.19	1.05192	0.01014	0.844977
A_84_P20272	At3g20500.1	calcineurin-like phosphoesterase family protein contains Pfam profile: PF00149 calcineurin-like phosphoesterase [At3g20500.1]	12410.7	10317.2	11094.2	9180.68	9052.8	12514.7	0.73974	0.87745	1.12804	11274	610.994	10249.4	1133.25	0.915077	0.11366	0.47068
A_84_P12951	At4g38620.1	myb family transcription factor (MYB4) contains Pfam profile: PF00249 myb-like DNA-binding domain [At4g38620.1]	6076.06	11726.3	4733.24	10102.2	14432.7	6158.81	1.66262	1.2308	1.30118	7511.87	2142.58	10231.2	2389.33	1.3982	0.133763	0.444529
A_84_P15451	At1g44760.1	universal stress protein (USP) family protein contains Pfam profile PF00582: universal stress protein family [At1g44760.1]	5321.93	15606.9	13439.3	5265.06	12098.9	13314.3	0.989313	0.775228	0.990699	11456.1	3130.24	10226.1	2505.21	0.918413	0.0715938	0.77432
A_84_P13219	At1g56070.1	elongation factor 2, putative / EF-2, putative similar to ELONGATION FACTOR 2 GB:O14460 from [Schizosaccharomyces pombe] [At1g56070.1]	10039.1	8980.05	9871.31	10557.9	10497.8	9610.93	1.05169	1.16901	0.973623	9630.14	328.63	10222.2	306.138	1.06477	0.0567827	0.257827
A_84_P17515	At3g56050.1	protein kinase family protein contains Pfam domain, PF00069: Protein kinase domain [At3g56050.1]	10700.9	7647.43	8656.68	11762.9	8805.93	10077	1.09924	1.15149	1.16407	9001.68	898.19	10215.3	856.409	1.13827	0.0198473	0.383498
A_84_P11743	At3g27090.1	expressed protein similar to gda-1 [Pisum sativum] GI:2765418 [At3g27090.1]	9965.56	14822.4	15295.1	8381.06	11293.6	10852.4	0.841002	0.761923	0.709539	13361	1703.2	10175.7	906.303	0.770821	0.0382102	0.174081
A_84_P234563	At2g25250.1	expressed protein [At2g25250.1]	8605.81	11902.8	14589.6	7621.81	8592.18	14274.3	0.885659	0.721862	0.978392	11699.4	1730.35	10162.8	2074.77	0.861971	0.0749951	0.59992
A_84_P309203	At1g76070.1	expressed protein [At1g76070.1]	14689.6	8957.05	7137.18	14665.9	6437.18	9373.18	0.998392	0.718671	1.31329	10261.3	2275.62	10158.8	2407.69	1.01012	0.171751	0.9768
A_84_P19211	At2g24520.1	ATPase, plasma membrane-type, putative / proton pump, putative strong similarity to P-type H(+)-transporting ATPase from [Phaseolus vulgaris] GI:758250, [Lycopersicon esculentum] GI:1621440, SP|Q03194 {Nicotiana plumbaginifolia}, [Solanum tuberosum]...	11224.1	6173.05	11112.2	15404.7	6049.87	9020.18	1.37247	0.980044	0.811738	9503.1	1665.33	10158.2	2759.8	1.05475	0.166123	0.848859
A_84_P55660	At3g56880.1	VQ motif-containing protein contains PF05678: VQ motif [At3g56880.1]	11773.1	12244.1	8752.56	9501.31	8916.05	11934.8	0.807038	0.728195	1.36358	10923.2	1093.82	10117.4	924.281	0.966271	0.199954	0.60367
A_84_P13322	At1g21680.1	expressed protein similar to TolB protein precursor (SP:Q9ZDM5) {Rickettsia prowazekii}; ESTs gb|N96028, gb|F14286, gb|T20680, gb|F14443, gb|AA657300 and gb|N65244 come from this gene [At1g21680.1]	14082.3	7863.68	6594.18	14039.1	9633.93	6609.06	0.996929	1.22512	1.00226	9513.39	2313.67	10094	2157.16	1.07477	0.0751907	0.863294
A_84_P20136	At2g30110.1	ubiquitin activating enzyme 1 (UBA1) E1; identical to GB:U80808 [At2g30110.1]	10825.9	9196.93	7439.43	11971.2	9986.3	8286.31	1.10579	1.08583	1.11384	9154.1	977.833	10081.3	1064.79	1.10182	0.00832464	0.556202
A_84_P21825	At1g13210.1	haloacid dehalogenase-like hydrolase family protein similar to Potential phospholipid-transporting ATPase (EC 3.6.3.1) (Chromaffin granule ATPase) from {Homo sapiens} SP|Q9Y2Q0, {Mus musculus} SP|P98200, {Bos taurus} SP|Q29449; contains InterPro...	9167.06	6469.74	6926.81	11341.1	9135.43	9729.06	1.23715	1.41202	1.40455	7521.2	833.438	10068.5	658.944	1.35124	0.0570855	0.0745537
A_84_P19570	At4g38550.1	expressed protein [At4g38550.1]	6790.18	6513.43	9147.81	9318.06	8557.55	12325.9	1.37228	1.31383	1.34742	7483.81	835.827	10067.2	1150.52	1.34451	0.016936	0.143438
A_84_P14403	At2g46500.1	phosphatidylinositol 3- and 4-kinase family protein / ubiquitin family protein contains INTERPRO:IPR000626 ubiquitin domain [At2g46500.1]	11273.2	7085.43	10140.2	11445.6	6780.8	11971.2	1.01529	0.957007	1.18057	9499.6	1250.61	10065.8	1649.52	1.05096	0.0669551	0.797974
A_84_P15082	At5g13180.1	no apical meristem (NAM) family protein contains Pfam PF02365: No apical meristem (NAM) domain; hypothetical protein SENU5, senescence up-regulated - Lycopersicon esculentum, EMBL:Z75524 [At5g13180.1]	17037.9	10858.8	6886.18	13379.6	10288.9	6493.81	0.785281	0.94752	0.94302	11594.3	2953.54	10054.1	1991.21	0.89194	0.0533455	0.687747
A_84_P20350	At3g55410.1	2-oxoglutarate dehydrogenase E1 component, putative / oxoglutarate decarboxylase, putative / alpha-ketoglutaric dehydrogenase, putative similar to SP|P20967 2-oxoglutarate dehydrogenase E1 component, mitochondrial precursor (EC 1.2.4.2)...	10456.9	7859.3	6563.31	13076.4	9431.93	7616.81	1.2505	1.2001	1.16051	8293.18	1144.74	10041.7	1605.28	1.2037	0.0260405	0.425264
A_84_P15340	At2g06050.1	12-oxophytodienoate reductase (OPR3) / delayed dehiscence1 (DDE1) nearly identical to DELAYED DEHISCENCE1 [GI:7688991] and to OPR3 [GI:10242314]; contains Pfam profile PF00724:oxidoreductase, FAD/FMN-binding; identical to cDNA OPDA-reductase homolog...	9934.81	14738.7	8518.18	8722.06	11603.1	9789.31	0.877929	0.787252	1.14922	11063.9	1882.35	10038.1	840.927	0.938135	0.108742	0.644918
A_84_P109712	At1g65980.1	peroxiredoxin type 2, putative strong similarity to type 2 peroxiredoxin [Brassica rapa subsp. pekinensis] GI:4928472; contains Pfam profile: PF00578 AhpC/TSA (alkyl hydroperoxide reductase and thiol-specific antioxidant) family [At1g65980.1]	8480.18	12119.7	10766.3	8562.68	10379.2	11094.2	1.00973	0.856391	1.03045	10455.4	1062.07	10012	753.488	0.965524	0.0548939	0.750625
A_84_P11777	At3g25610.1	haloacid dehalogenase-like hydrolase family protein similar to Potential phospholipid-transporting ATPase (EC 3.6.3.1) from Mus musculus [SP|P98200, SP|P70704], {Bos taurus} SP|Q29449; contains InterPro accession IPR005834: Haloacid dehalogenase-like...	12281.9	8158.93	4908.31	12346.9	10944.4	6690.49	1.00529	1.34141	1.3631	8449.72	2133.54	9993.95	1700.63	1.2366	0.115822	0.601647
A_84_P16449	At3g22840.1	chlorophyll A-B binding family protein / early light-induced protein (ELIP) identical to early light-induced protein; ELIP [Arabidopsis thaliana] GI:1872544; contains Pfam profile: PF00504 chlorophyll A-B binding protein; identical to cDNA early...	13963.4	9994.3	6162.93	9573.56	11341.1	9059.81	0.685616	1.13475	1.47005	10040.2	2251.93	9991.47	690.896	1.09681	0.227239	0.984479
A_84_P22384	At4g32060.1	calcium-binding EF hand family protein contains INTERPRO:IPR002048 calcium-binding EF-hand domain [At4g32060.1]	6318.06	11418.2	14462.1	6913.18	8366.68	14689.6	1.09419	0.732751	1.01573	10732.8	2375.82	9989.81	2387.04	0.947559	0.109766	0.836204
A_84_P22878	At1g62400.1	protein kinase, putative similar to protein kinase gi|170047|gb|AAA34002; contains protein kinase domain, Pfam:PF00069 [At1g62400.1]	7462.56	7586.8	12810.7	8182.43	10246.1	11473.3	1.09646	1.35051	0.895605	9286.68	1762.37	9967.26	960.166	1.11419	0.131619	0.75158
A_84_P10753	At3g06420.1	autophagy 8h (APG8h) identical to autophagy 8h [Arabidopsis thaliana] GI:19912165; contains Pfam profile PF02991: Microtubule associated protein 1A/1B, light chain 3; supporting cDNA gi|19912164|dbj|AB073182.1| [At3g06420.1]	11330.9	8813.43	7007.18	10737.2	10065.9	9085.68	0.947599	1.14211	1.29662	9050.51	1253.78	9962.93	479.52	1.12878	0.100975	0.533985
A_84_P11931	At4g20460.1	NAD-dependent epimerase/dehydratase family protein similar to UDP-galactose 4-epimerase from Cyamopsis tetragonoloba GI:3021357 [EMBL:AJ005082], Bacillus subtilis SP|P55180; contains Pfam profile PF01370 NAD dependent epimerase/dehydratase family...	9202.43	4582.68	8473.43	12459.1	7510.18	9911.68	1.35389	1.63882	1.16974	7419.51	1433.94	9960.33	1428.84	1.38748	0.13645	0.277749
A_84_P103496	At5g05140.1	transcription elongation factor-related low similarity to transcription elongation factor TFIIS.h [Mus musculus] GI:3288547, elongin A [Mus musculus] GI:6009624 [At5g05140.1]	10776.1	7011.8	7642.43	11369.6	7761.68	10743.1	1.05508	1.10694	1.40571	8476.76	1163.97	9958.1	1113	1.18924	0.109265	0.409719
A_84_P10305	At5g59730.1	exocyst subunit EXO70 family protein leucine zipper-containing protein, Lycopersicon esculentum, PIR:S21495 contains Pfam domain PF03081: Exo70 exocyst complex subunit; [At5g59730.1]	5286.06	10639.8	11080.9	7717.18	6858.05	15295.1	1.45991	0.644566	1.3803	9002.26	1862.46	9956.76	2680.64	1.16159	0.259534	0.784506
A_84_P18213	At2g41380.1	embryo-abundant protein-related similar to embryo-abundant protein [Picea glauca] GI:1350531 [At2g41380.1]	12325.9	5236.05	7709.56	12491.1	7331.05	9997.68	1.0134	1.40011	1.29679	8423.85	2077.6	9939.93	1489.84	1.23677	0.115599	0.585075
A_84_P11981	At4g31860.1	protein phosphatase 2C, putative / PP2C, putative protein phosphatase 2C, Schizosaccharomyces pombe, PIR2:S54297 [At4g31860.1]	13200.9	6856.93	5902.56	13898.4	9443.05	6417.56	1.05284	1.37715	1.08725	8653.47	2290.36	9919.68	2172.65	1.17241	0.102851	0.708857
A_84_P17926	At1g03590.1	protein phosphatase 2C family protein / PP2C family protein similar to protein phosphatase-2C; PP2C (GI:3643088) [Mesembryanthemum crystallinum]; contains Pfam PF00481 : Protein phosphatase 2C domain; [At1g03590.1]	8926.18	6658.68	8665.93	10940.7	10517.8	8270.31	1.22568	1.57956	0.954347	8083.6	716.409	9909.6	828.686	1.2532	0.181008	0.170856
A_84_P14864	At4g37260.1	myb family transcription factor (MYB73) contains Pfam profile: PF00249 myb-like DNA-binding domain [At4g37260.1]	6195.56	8583.55	10841.8	7478.99	9027.3	13200.9	1.20715	1.0517	1.2176	8540.31	1341.43	9902.41	1708.75	1.15882	0.0536438	0.564664
A_84_P18674	At5g07920.1	diacylglycerol kinase 1 (DGK1) identical to diacylglycerol kinase 1 (Diglyceride kinase 1, DGK 1, DAG kinase 1) [Arabidopsis thaliana] SWISS-PROT:Q39017 [At5g07920.1]	6945.43	7681.05	11924.2	6897.43	10690.8	12097.2	0.993089	1.39184	1.01451	8850.22	1551.58	9895.14	1552.86	1.13315	0.129495	0.658903
A_84_P16390	At2g45820.1	DNA-binding protein, putative identical to DNA-binding protein gi|601843|gb|AAA57124 [Arabidopsis thaliana]; contains Pfam domain, PF03766: Remorin, N-terminal region; contains Pfam domain, PF03763: Remorin, C-terminal region [At2g45820.1]	9545.43	4111.55	15366.3	10220.7	4942.05	14372.2	1.07074	1.20199	0.935305	9674.43	3249.61	9844.97	2728.72	1.06935	0.076989	0.969867
A_84_P276610	At3g12570.1	expressed protein [At3g12570.1]	10208.9	7727.55	7443.56	10064.8	10313.2	9147.81	0.985882	1.3346	1.22896	8460.01	878.293	9841.93	354.391	1.18315	0.103239	0.2183
A_84_P15931	At5g47230.1	ethylene-responsive element-binding factor 5 (ERF5) identical to SP|O80341 Ethylene responsive element binding factor 5 (AtERF5) [Arabidopsis thaliana] [At5g47230.1]	8553.56	6895.68	5566.43	10609.4	6998.55	11891.7	1.24035	1.01492	2.13632	7005.22	864.046	9833.22	1464.87	1.46386	0.342468	0.17168
A_84_P236133	At1g70420.1	expressed protein [At1g70420.1]	9253.31	8393.68	4223.24	12648.3	9844.18	6913.18	1.3669	1.17281	1.63694	7290.08	1553.37	9801.89	1655.72	1.39221	0.134579	0.330625
A_84_P21398	At4g23270.1	protein kinase family protein contains Pfam PF00069: Protein kinase domain [At4g23270.1]	7303.93	7266.3	7301.43	9679.81	10128.1	9540.56	1.32529	1.39384	1.30667	7290.56	12.1471	9782.81	177.243	1.34193	0.026504	0.000149816
A_84_P17183	At1g67070.1	phosphomannose isomerase, putative (DIN9) contains Pfam profile: PF01238 phosphomannose isomerase type I ;similar to phosphomannose isomerase GI:10834550 from [Arabidopsis thaliana]; identical to cDNA phosphomannose isomerase (din9) partial cds...	11361.4	6816.68	4742.06	14259.6	8487.43	6583.43	1.25508	1.2451	1.38831	7640.06	1954.69	9776.81	2307.78	1.29616	0.0461622	0.518849
A_84_P228509	At4g15470.1	expressed protein low similarity to N-methyl-D-aspartate receptor-associated protein [Drosophila melanogaster] GI:567104; contains Pfam profile PF01027: Uncharacterized protein family UPF0005 [At4g15470.1]	13209.7	6434.55	9641.18	11404.8	8075.93	9784.18	0.863367	1.25509	1.01483	9761.81	1956.74	9754.97	961.075	1.04443	0.114044	0.997649
A_84_P17816	At5g45430.1	protein kinase, putative contains similarity to male germ cell-associated kinase [Homo sapiens] gi|23268497|gb|AAN16405 [At5g45430.1]	7507.68	7970.68	10409.2	8718.68	9732.93	10737.2	1.1613	1.22109	1.03151	8629.18	899.98	9729.6	582.693	1.13797	0.055957	0.362729
A_84_P17984	At1g60730.1	aldo/keto reductase family protein contains Pfam profile PF00248: oxidoreductase, aldo/keto reductase family [At1g60730.1]	10286.8	5418.8	5949.43	12514.7	8193.8	8480.18	1.21658	1.51211	1.42538	7218.35	1541.86	9729.56	1395.01	1.38469	0.0877045	0.293674
A_84_P23343	At4g35110.1	expressed protein [At4g35110.1]	10091.8	5381.18	14632.9	10199.7	5946.8	13015.3	1.01069	1.10511	0.889453	10035.3	2670.9	9720.6	2054.51	1.00175	0.0624155	0.930081
A_84_P18100	At1g69930.1	glutathione S-transferase, putative similar to glutathione transferase GB:CAA09188 [Alopecurus myosuroides] [At1g69930.1]	7002.43	5794.8	4978.56	10719.8	11055.1	7346.43	1.53087	1.90775	1.47561	5925.26	587.873	9707.1	1184.29	1.63808	0.135777	0.045915
A_84_P287150	At5g56010.1	heat shock protein, putative strong similarity to SP|P55737 Heat shock protein 81-2 (HSP81-2) {Arabidopsis thaliana}; contains Pfam profiles PF02518: ATPase, histidine kinase-, DNA gyrase B-, and HSP90-like domain protein, PF00183: Hsp90 protein...	11654.2	9668.05	10106.6	9320.56	9065.55	10719.8	0.799761	0.937681	1.06068	10476.3	602.408	9701.97	514.213	0.932707	0.0753615	0.383624
A_84_P290124	At2g22860.1	phytosulfokines 2 (PSK2) identical to phytosulfokines 2 (PSK2) from [Arabidopsis thaliana] [At2g22860.1]	6381.18	9443.05	8182.43	7331.93	8412.37	13354.2	1.14899	0.890852	1.63206	8002.22	888.467	9699.49	1853.77	1.22397	0.217226	0.455401
A_84_P23730	At1g53910.1	AP2 domain-containing protein RAP2.12 (RAP2.12) identical to AP2 domain containing protein GI:2281649 from [Arabidopsis thaliana] [At1g53910.1]	11158.8	7491.43	8067.18	11091.1	8715.93	9288.93	0.993929	1.16345	1.15145	8905.81	1138.7	9698.64	715.589	1.10294	0.0546173	0.5872
A_84_P24032	At3g23280.1	zinc finger (C3HC4-type RING finger) family protein / ankyrin repeat family protein contains Pfam profile: PF00097 zinc finger, C3HC4 type (RING finger) and Pfam profile: PF00023 ankyrin repeat [At3g23280.1]	12901.3	9238.93	8097.56	10260.7	9907.93	8883.68	0.795321	1.07241	1.09708	10079.3	1448.98	9684.1	412.96	0.988271	0.0967376	0.806061
A_84_P16226	At1g14540.1	anionic peroxidase, putative similar to lignin forming anionic peroxidase [Nicotiana sylvestris] SWISS-PROT: Q02200 [At1g14540.1]	3627.93	3303.3	12271.1	4205.81	3224.8	21573.4	1.15928	0.976236	1.75807	6400.76	2936.64	9668.01	5959.44	1.29787	0.236094	0.64864
A_84_P11537	At1g16670.1	protein kinase family protein contains protein kinase domain, Pfam:PF00069; similar to receptor-like serine/threonine kinase GI:2465923 from [Arabidopsis thaliana] [At1g16670.1]	5946.68	6477.8	9332.93	8298.68	10253.2	10445.3	1.39551	1.58282	1.11919	7252.47	1051.47	9665.72	685.767	1.36584	0.134658	0.126921
A_84_P582300	At4g30210.1	NADPH-cytochrome p450 reductase, putative / NADPH-ferrihemoprotein reductase, putative similar to NADPH-cytochrome P450 oxydoreductase from [Populus balsamifera subsp. trichocarpa x Populus deltoides] GI:13183564, GI:13183566 [At4g30210.1]	9559.43	5402.3	8021.68	11934.8	7027.3	10004.2	1.24848	1.3008	1.24714	7661.14	1213.52	9655.43	1427.37	1.26548	0.0176655	0.347105
A_84_P10491	At1g53920.1	GDSL-motif lipase/hydrolase family protein similar to Anther-specific proline-rich proteins SP|P40603 SP|P40602 from {Arabidopsis thaliana}; contains Pfam profile PF00657: GDSL-like Lipase/Acylhydrolase [At1g53920.1]	9501.31	5870.18	9246.31	10243.1	7780.3	10912.4	1.07807	1.32539	1.18019	8205.93	1170.19	9645.26	952.291	1.19455	0.071757	0.3941
A_84_P95456	At4g39730.1	lipid-associated family protein contains PLAT/LH2 (Polycystin-1, Lipoxygenase, Alpha-Toxin/Lipoxygenase homology) domain Pfam:PF01477 [At4g39730.1]	13898.4	7609.93	8081.93	10672.1	10482.1	7776.43	0.76786	1.37742	0.9622	9863.43	2022.1	9643.51	935.151	1.03583	0.179774	0.926116
A_84_P16673	At4g24340.1	phosphorylase family protein contains Pfam PF01048: Phosphorylase family [At4g24340.1]	12308.8	4948.93	6733.68	14423.9	6700.55	7800.93	1.17184	1.35394	1.15849	7997.14	2216.54	9641.81	2412.07	1.22809	0.0630424	0.642004
A_84_P24127	At3g53990.1	universal stress protein (USP) family protein contains Pfam PF00582: universal stress protein family [At3g53990.1]	6942.37	4757.05	12325.9	6123.06	6434.55	16341.4	0.881984	1.35263	1.32578	8008.45	2249.03	9633.01	3355.41	1.1868	0.152604	0.708118
A_84_P16512	At3g12120.1	omega-6 fatty acid desaturase, endoplasmic reticulum (FAD2) / delta-12 desaturase identical to omega-6 fatty acid desaturase, endoplasmic reticulum (FAD2) SP:P46313 [Arabidopsis thaliana (Mouse-ear cress)] (Plant Cell 6:147-158(1994)) [At3g12120.1]	7491.93	9074.3	9111.18	10028.1	8921.43	9919.31	1.33851	0.983153	1.0887	8559.14	533.71	9622.93	352.153	1.13679	0.105364	0.171509
A_84_P533131	At2g22010.1	zinc finger (C3HC4-type RING finger) family protein contains Pfam profile: PF00097 zinc finger, C3HC4 type (RING finger) [At2g22010.1]	8381.06	6405.18	10452.4	12069.2	6913.05	9833.93	1.44005	1.07929	0.940827	8412.89	1168.45	9605.39	1492.83	1.15339	0.148801	0.563456
A_84_P95766	At2g17120.1	peptidoglycan-binding LysM domain-containing protein contains Pfam profile PF01476: LysM domain; supporting cDNA gi|16226688|gb|AF428464.1|AF428464 [At2g17120.1]	15269.6	6376.18	6158.81	15167.1	6832.05	6668.93	0.993287	1.0715	1.08283	9268.18	3001.34	9556.01	2805.92	1.0492	0.0281491	0.947512
A_84_P14973	At5g44290.1	protein kinase family protein contains Pfam domain, PF00069: Protein kinase domain [At5g44290.1]	9359.81	6740.18	8444.18	10515.9	8502.18	9624.68	1.12352	1.26142	1.1398	8181.39	767.552	9547.6	582.596	1.17491	0.0435069	0.229227
A_84_P123242	At5g40460.1	expressed protein [At5g40460.1]	9318.06	4090.55	7762.31	9607.81	7888.3	11022.6	1.0311	1.92842	1.42001	7056.97	1549.71	9506.22	906.205	1.45984	0.2598	0.244185
A_84_P12313	At1g61250.1	secretory carrier membrane protein (SCAMP) family protein (SC3) contains Pfam domain, PF04144: SCAMP family [At1g61250.1]	10672.1	7916.8	6005.24	10568.9	10334.4	7552.81	0.990337	1.30538	1.2577	8198.04	1354.51	9485.39	968.66	1.18447	0.0980387	0.482621
A_84_P19886	At1g22930.1	T-complex protein 11 contains Pfam PF05794: T-complex protein 11 [At1g22930.1]	9926.81	9576.68	11158.8	9841.81	8664.93	9934.81	0.991437	0.904795	0.890311	10220.8	479.788	9480.51	408.675	0.928848	0.0315729	0.30533
A_84_P97916	At4g29780.1	expressed protein [At4g29780.1]	9353.93	4270.43	12491.1	11201.9	4201.8	13015.3	1.19756	0.98393	1.04197	8705.14	2395.16	9473.01	2687.09	1.07449	0.063778	0.841508
A_84_P120852	At4g13345.1	TMS membrane family protein / tumour differentially expressed (TDE) family protein contains Pfam domain, PF03348: TMS membrane protein/tumour differentially expressed protein (TDE) [At4g13345.1]	8805.81	7187.18	11424.6	11963.4	7231.93	9196.43	1.35858	1.00623	0.804971	9139.18	1234.53	9463.93	1372.4	1.05659	0.161787	0.8689
A_84_P208778	At5g13100.1	expressed protein [At5g13100.1]	9679.81	11334.3	9006.56	9822.93	7888.3	10635.4	1.01479	0.695967	1.18085	10006.9	691.578	9448.89	814.782	0.963869	0.142271	0.629165
A_84_P95636	At1g19910.1	vacuolar ATP synthase 16 kDa proteolipid subunit 2 / V-ATPase 16 kDa proteolipid subunit 2 (AVAP2) (AVA-P2) identical to SP|Q39039 Vacuolar ATP synthase 16 kDa proteolipid subunit 2 (EC 3.6.3.14) (V-ATPase 16 kDa proteolipid subunit 2 {Arabidopsis...	13529.1	10774.6	9085.68	11287.6	8968.93	8081.93	0.83432	0.832418	0.889524	11129.8	1294.93	9446.14	955.651	0.852087	0.0187265	0.354549
A_84_P13872	At4g32190.1	centromeric protein-related low similarity to SP|Q02224 Centromeric protein E (CENP-E protein) {Homo sapiens} [At4g32190.1]	9852.43	7034.18	7860.31	9697.18	7586.8	11046.4	0.984242	1.07856	1.40534	8248.97	836.447	9443.47	1006.73	1.15605	0.127586	0.413074
A_84_P15076	At5g20270.1	expressed protein contains Pfam domain, PF03006: Uncharacterised protein family (Hly-III / UPF0073) [At5g20270.1]	13709.1	8615.68	9655.93	11505.6	8736.68	8063.68	0.839267	1.01404	0.835101	10660.2	1553.71	9435.31	1053.2	0.896137	0.0589656	0.54963
A_84_P15685	At4g10040.1	cytochrome c, putative similar to cytochrome c [Pumpkin, Winter squash] SWISS-PROT:P00051 [At4g10040.1]	17259.8	8027.05	8047.06	13403.1	6835.8	7977.31	0.776547	0.851596	0.991332	11111.3	3074.26	9405.39	2025.81	0.873158	0.0629334	0.667203
A_84_P17732	At5g09810.1	actin 7 (ACT7) / actin 2 identical to SP|P53492 Actin 7 (Actin-2) {Arabidopsis thaliana} [At5g09810.1]	8226.81	9267.8	9284.68	8863.43	10626.9	8702.06	1.07738	1.14665	0.937249	8926.43	349.846	9397.47	616.491	1.05376	0.0615921	0.542705
A_84_P14594	At3g27260.1	DNA-binding bromodomain-containing protein contains bromodomain, INTERPRO:IPR001487 [At3g27260.1]	8210.81	8297.43	8453.56	10004.2	9806.05	8364.81	1.21842	1.18182	0.989501	8320.6	71.0269	9391.68	516.613	1.12991	0.0709958	0.109198
A_84_P13078	At5g42650.1	allene oxide synthase (AOS) / hydroperoxide dehydrase / cytochrome P450 74A (CYP74A) identical to Allene oxide synthase, chloroplast precursor (Hydroperoxide dehydrase) (Cytochrome P450 74A) (SP:Q96242) {Arabidopsis thaliana} [At5g42650.1]	9118.93	16327.8	7973.81	9859.31	9326.93	8941.56	1.08119	0.57123	1.12137	11140.2	2614.79	9375.93	266.062	0.924596	0.177063	0.538831
A_84_P92689	At5g16970.1	NADP-dependent oxidoreductase, putative (P1) identical to probable NADP-dependent oxidoreductase P1, zeta-crystallin homolog [SP|Q39172][gi:886428], Arabidopsis thaliana; similar to allyl alcohol dehydrogenase [Nicotiana tabacum] GI:6692816; contains...	23575.8	8851.68	4455.06	15808.8	7647.43	4583.31	0.670552	0.863952	1.02879	12294.2	5781.84	9346.51	3350.03	0.854431	0.103523	0.681921
A_84_P86089	At4g25030.1	expressed protein [At4g25030.1]	10080.2	9079.93	9560.93	9965.56	7418.05	10635.4	0.988629	0.816973	1.11238	9573.68	288.818	9339.68	980.08	0.972662	0.0856509	0.830087
A_84_P509078	At1g69900.1	expressed protein contains Pfam profile: PF04601 protein of unknown function (DUF569 [At1g69900.1]	6673.49	6458.8	10420.3	7162.68	8118.8	12702.8	1.0733	1.25701	1.21904	7850.87	1286.21	9328.1	1709.78	1.18312	0.0559918	0.527892
A_84_P153078	At4g37830.1	cytochrome c oxidase-related contains weak similarity to cytochrome c oxidase polypeptide VIa-liver, mitochondrial precursor (EC 1.9.3.1) (Swiss-Prot:P10818) [Rattus norvegicus] [At4g37830.1]	10871.2	11949.8	12175.4	8437.62	10670.9	8874.31	0.776146	0.892979	0.72887	11665.5	402.451	9327.62	683.383	0.799332	0.0487722	0.042061
A_84_P200884	At5g13750.1	transporter-related [At5g13750.1]	10970.4	5502.68	5330.06	14221.2	7851.3	5813.18	1.29632	1.42681	1.09064	7267.72	1852.03	9295.22	2532.28	1.27126	0.0978504	0.553318
A_84_P157795	At3g21070.1	ATP-NAD kinase family protein contains Pfam domain, PF01513: ATP-NAD kinase [At3g21070.1]	8364.81	9283.55	9950.18	8751.43	6860.18	12271.1	1.04622	0.73896	1.23325	9199.51	459.583	9294.22	1585.39	1.00614	0.144089	0.956997
A_84_P14251	At1g65720.1	expressed protein [At1g65720.1]	14589.6	7616.8	8522.31	12459.1	7366.3	8030.12	0.853975	0.967112	0.942247	10242.9	2189	9285.18	1598.5	0.921112	0.034327	0.741676
A_84_P16595	At3g62660.1	glycosyl transferase family 8 protein low similarity to glycosyl transferase lgtC - Neisseria gonorrhoeae, EMBL:AF208062; contains Pfam glycosyl transferase family 8 domain PF01501 [At3g62660.1]	6609.06	6760.18	6945.43	9552.56	11949.8	6331.18	1.44537	1.76768	0.911561	6771.56	97.2696	9277.85	1627.76	1.37487	0.249641	0.199112
A_84_P174511	At5g16110.1	expressed protein hypothetical protein T26J14.6 - Arabidopsis thaliana, EMBL:AC011915 [At5g16110.1]	9597.43	8568.68	7935.68	11661.9	6838.18	9318.06	1.21511	0.798044	1.1742	8700.6	484.219	9272.72	1392.68	1.06245	0.13273	0.717764
A_84_P10224	At5g37770.1	touch-responsive protein / calmodulin-related protein 2, touch-induced (TCH2) identical to calmodulin-related protein 2,touch-induced SP:P25070 from [Arabidopsis thaliana] [At5g37770.1]	7439.43	5536.3	14259.6	7738.56	5400.18	14665.9	1.04021	0.975412	1.0285	9078.43	2648.18	9268.22	2781.99	1.01471	0.0199356	0.962959
A_84_P16794	At1g18390.1	protein kinase family protein contains protein kinase domain, Pfam:PF00069 [At1g18390.1]	9032.56	6341.8	6706.99	10649.9	7670.93	9465.68	1.17906	1.20958	1.41132	7360.45	842.673	9262.18	865.962	1.26665	0.072866	0.190626
A_84_P103796	At3g51890.1	expressed protein protein At2g40060 - Arabidopsis thaliana, EMBL:AF002109 [At3g51890.1]	13482.1	8154.55	7986.18	10928.7	8224.12	8603.56	0.810609	1.00853	1.07731	9874.26	1804.55	9252.12	845.408	0.965482	0.0799408	0.770485
A_84_P23164	At3g50260.1	AP2 domain-containing transcription factor, putative EREBP-3 homolog, Stylosanthes hamata, EMBL:U91982 [At3g50260.1]	8538.43	6696.93	7938.43	10298.4	6627.05	10796.7	1.20613	0.989566	1.36005	7724.6	542.241	9240.72	1314.73	1.18525	0.107458	0.346462
A_84_P23116	At3g23820.1	NAD-dependent epimerase/dehydratase family protein similar to nucleotide sugar epimerase from Vibrio vulnificus GI:3093975 [PID:g3093975], WbnF [Escherichia coli] GI:5739472, CAPI protein {Staphylococcus aureus} SP|P39858; contains Pfam profile:...	7929.18	7596.68	13278.4	8041.43	7427.3	12223.7	1.01416	0.977704	0.920567	9601.43	1841	9230.81	1506.9	0.970809	0.0272361	0.883749
A_84_P16662	At4g21570.1	expressed protein contains Pfam profile PF03619: Domain of unknown function [At4g21570.1]	7465.68	8642.93	7865.93	6464.06	9952.05	11256.4	0.865836	1.15147	1.43104	7991.51	345.594	9224.18	1430.51	1.14945	0.163162	0.449384
A_84_P18211	At2g26530.1	expressed protein [At2g26530.1]	9728.18	6866.55	7458.18	9649.06	6225.68	11760.4	0.991866	0.906667	1.57685	8017.64	872.157	9211.72	1612.64	1.15846	0.210635	0.550375
A_84_P133885	At3g52710.1	expressed protein predicted protein, Arabidopsis thaliana [At3g52710.1]	9667.43	7562.18	9774.81	10129.8	5922.68	11543.7	1.04783	0.783197	1.18096	9001.47	720.314	9198.72	1688.11	1.004	0.116898	0.919589
A_84_P310503	At1g78240.1	dehydration-responsive protein-related similar to early-responsive to dehydration stress ERD3 protein [Arabidopsis thaliana] GI:15320410; contains Pfam profile PF03141: Putative methyltransferase [At1g78240.1]	8237.68	5339.55	7875.43	10382.2	8247.8	8907.43	1.26033	1.54466	1.13104	7150.89	911.685	9179.14	630.941	1.31201	0.122166	0.141332
A_84_P251245	At5g48655.1	zinc finger (C3HC4-type RING finger) family protein contains Pfam profile: PF00097 zinc finger, C3HC4 type (RING finger) [At5g48655.1]	10568.9	12606.7	9649.06	8561.43	7491.43	11483.6	0.810056	0.594243	1.19012	10941.6	873.884	9178.81	1193.05	0.864807	0.17418	0.29916
A_84_P105246	At3g03100.1	NADH:ubiquinone oxidoreductase family protein contains Pfam PF05071: NADH:ubiquinone oxidoreductase 17.2 kD subunit; similar to ethylene-regulated ER6 protein (GI:5669654) [Lycopersicon esculentum]; identical to Probable NADH-ubiquinone oxidoreductase...	10841.8	11373.1	11022.6	9167.06	8820.68	9488.56	0.845529	0.775577	0.860831	11079.1	155.946	9158.76	192.844	0.827312	0.026242	0.00149851
A_84_P268940	At1g28280.1	VQ motif-containing protein contains PF05678: VQ motif [At1g28280.1]	8202.31	5727.8	7669.18	10683.4	8393.68	8399.18	1.30249	1.46543	1.09519	7199.76	751.899	9158.76	762.335	1.2877	0.107135	0.1413
A_84_P18863	At5g08290.1	yellow-leaf-specific protein 8 (YLS8) / mitosis protein DIM1, putative contains Pfam domain PF02966: Mitosis protein DIM1; identical to cDNA YLS8 mRNA for Dim1 homolog GI:13122293 [At5g08290.1]	10420.3	9320.3	7465.68	9301.31	9757.05	8407.93	0.892614	1.04686	1.12621	9068.76	862.15	9155.43	396.229	1.02189	0.0685793	0.931614
A_84_P17687	At4g14430.1	enoyl-CoA hydratase/isomerase family protein low siimilarity to 2-cyclohexenylcarbonyl CoA isomerase [Streptomyces collinus] GI:8133118, enoyl-CoA isomerase [Escherichia coli] GI:2764829; contains Pfam profile PF00378 enoyl-CoA hydratase/isomerase...	11112.2	7818.3	8049.43	10445.3	8224.12	8754.49	0.939987	1.05191	1.08759	8993.31	1061.54	9141.31	669.736	1.02649	0.0444637	0.91182
A_84_P278280	At2g39570.1	ACT domain-containing protein contains Pfam ACT domain PF01842 [At2g39570.1]	7997.68	8085.3	7901.93	9002.31	8638.68	9736.18	1.12561	1.06844	1.23213	7994.97	52.9525	9125.72	322.775	1.14206	0.0479619	0.0258885
A_84_P297294	At3g10500.1	no apical meristem (NAM) family protein similar to to NAC2 (GI:645671) [Arabidopsis thaliana]; contains Pfam PF02365: No apical meristem (NAM) protein [At3g10500.1]	11891.7	7167.55	5331.31	12927.8	8125.18	6304.43	1.08713	1.13361	1.18253	8130.18	1954.02	9119.14	1975.54	1.13442	0.0275427	0.739884
A_84_P184094	At1g16840.1	expressed protein [At1g16840.1]	10495.2	9714.68	7693.93	8985.43	9723.05	8618.93	0.856148	1.00086	1.12022	9301.26	834.653	9109.14	324.679	0.992412	0.0763493	0.84063
A_84_P157275	At1g14740.1	expressed protein [At1g14740.1]	6802.18	6229.68	8402.93	7973.81	9106.55	10210.4	1.17224	1.4618	1.2151	7144.93	650.35	9096.93	645.676	1.28305	0.0902285	0.100209
A_84_P108482	At1g68490.1	expressed protein [At1g68490.1]	5507.31	7015.3	8950.68	7875.43	11137.8	8257.81	1.43	1.58764	0.92259	7157.76	996.566	9090.35	1029.66	1.31341	0.200639	0.24874
A_84_P17842	At5g52510.1	scarecrow-like transcription factor 8 (SCL8) [At5g52510.1]	8257.81	5474.43	5779.06	10739.4	9998.68	6503.56	1.30052	1.82643	1.12537	6503.76	881.419	9080.56	1306.12	1.41744	0.210655	0.177321
A_84_P22914	At2g15490.1	UDP-glucoronosyl/UDP-glucosyl transferase family protein contains Pfam profile: PF00201 UDP-glucoronosyl and UDP-glucosyl transferase [At2g15490.1]	10316.7	5296.3	7853.81	12667.3	6016.43	8402.93	1.22785	1.13597	1.06992	7822.26	1449.34	9028.89	1945.29	1.14458	0.0457929	0.645005
A_84_P15219	At1g02860.1	SPX (SYG1/Pho81/XPR1) domain-containing protein / zinc finger (C3HC4-type RING finger) protein-related weak similarity to tripartite motif protein TRIM13 [Mus musculus] GI:12407427, gpStaf50 [Homo sapiens] GI:899300; contains Pfam profiles PF03105:...	6970.56	7513.68	8298.68	8399.18	8085.3	10588.6	1.20495	1.07608	1.27593	7594.31	385.51	9024.35	787.336	1.18565	0.0584943	0.178171
A_84_P10262	At5g47880.1	eukaryotic peptide chain release factor subunit 1-1 (ERF1-1) identical to SP|Q39097 Eukaryotic peptide chain release factor subunit 1-1 (eRF1-1) (Eukaryotic release factor 1-1) (Omnipotent suppressor protein 1 homolog 1) (SUP1 homolog 1) {Arabidopsis...	10898.4	9943.93	6616.93	10700.9	8158.93	8206.68	0.981878	0.820493	1.24025	9153.1	1297.67	9022.18	839.489	1.01421	0.122248	0.936565
A_84_P17499	At3g52800.1	zinc finger (AN1-like) family protein contains Pfam domain, PF01428: AN1-like Zinc finger [At3g52800.1]	10102.2	9408.55	6422.81	9032.56	10507.9	7512.81	0.894119	1.11685	1.16971	8644.51	1128.76	9017.76	864.649	1.06023	0.084443	0.805896
A_84_P23355	At4g38740.1	peptidyl-prolyl cis-trans isomerase / cyclophilin / rotamase / cyclosporin A-binding protein (ROC1) identical to SP|P34790 Peptidyl-prolyl cis-trans isomerase (EC 5.2.1.8) (PPIase) (Rotamase) (Cyclophilin) (Cyclosporin A-binding protein) {Arabidopsis...	9284.68	11101.8	8176.18	9049.68	10582.9	7416.56	0.974689	0.953262	0.907093	9520.89	852.773	9016.39	914.205	0.945015	0.0199444	0.707195
A_84_P11453	At1g53320.1	F-box family protein / tubby family protein (TULP7) similar to Tubby related protein 2 (Tubby-like protein 2) (P4-6 protein) (Fragment) (SP:P46686) [Mus musculus]; similar to phosphodiesterase (GI:467578) [Mus musculus]; similar to Tubby protein...	8134.37	7658.05	6130.06	9765.18	10275.7	6964.31	1.20048	1.34181	1.13609	7307.49	604.562	9001.72	1029.31	1.22613	0.0607553	0.228825
A_84_P231689	At2g46080.1	expressed protein [At2g46080.1]	13090.6	10467.4	9488.56	10365.2	8055.93	8562.68	0.791806	0.769619	0.902422	11015.5	1075.31	8994.6	700.732	0.821282	0.0410723	0.190476
A_84_P146199	At5g05440.1	expressed protein low similarity to cytokinin-specific binding protein [Vigna radiata] GI:4190976 [At5g05440.1]	6197.93	4963.8	9975.68	7071.93	6698.68	13152.9	1.14101	1.34951	1.3185	7045.81	1507.64	8974.51	2091.99	1.26967	0.0649489	0.496063
A_84_P23005	At2g39360.1	protein kinase family protein contains protein kinase domain, Pfam:PF00069 [At2g39360.1]	9025.93	5788.55	9902.43	9934.81	6372.8	10609.4	1.1007	1.10093	1.0714	8238.97	1251.06	8972.35	1314.28	1.09101	0.00980602	0.706765
A_84_P288524	At4g11850.1	phospholipase D gamma 1 / PLD gamma 1 (PLDGAMMA1) identical to phospholipase D gamma 1 SP:Q9T053 from [Arabidopsis thaliana] [At4g11850.1]	7591.31	6296.55	8689.43	9085.68	6100.68	11725.4	1.19685	0.968892	1.34939	7525.76	691.541	8970.6	1624.75	1.17171	0.110557	0.459165
A_84_P21410	At4g25900.1	aldose 1-epimerase family protein similar to apospory-associated protein C; APOC [Chlamydomonas reinhardtii] GI:6970044 Pfam profile PF01263: Aldose 1-epimerase [At4g25900.1]	8298.68	4189.8	9729.06	10348.4	6310.43	10235.4	1.247	1.50614	1.05205	7405.85	1660.19	8964.76	1327.57	1.26839	0.131521	0.504002
A_84_P17267	At2g41410.1	calmodulin, putative identical to SP|P30188 Calmodulin-like protein {Arabidopsis thaliana} [At2g41410.1]	8518.18	5056.18	9736.18	7458.18	5697.3	13675.8	0.87556	1.1268	1.40464	7770.18	1401.81	8943.76	2420.01	1.13567	0.152796	0.696312
A_84_P287570	At5g55180.1	glycosyl hydrolase family 17 protein similar to elicitor inducible chitinase Nt-SubE76 GI:11071974 from [Nicotiana tabacum] [At5g55180.1]	10177.9	10906.6	11566.4	6491.43	6419.05	13920.4	0.637795	0.58855	1.20352	10883.6	400.989	8943.64	2488.48	0.809955	0.197295	0.484432
A_84_P22452	At5g06860.1	polygalacturonase inhibiting protein 1 (PGIP1) identical to polygalacturonase inhibiting protein 1 (PGIP1) [Arabidopsis thaliana] gi|7800199|gb|AAF69827; contains leucine rich-repeat (LRR) domains Pfam:PF00560, INTERPRO:IPR001611 [At5g06860.1]	13889.7	2856.8	9025.93	11796.6	5056.18	9902.43	0.849304	1.76987	1.09711	8590.81	3192.34	8918.39	2007.02	1.23876	0.275022	0.934948
A_84_P184644	At5g04930.1	phospholipid-transporting ATPase 1 / aminophospholipid flippase 1 / magnesium-ATPase 1 (ALA1) nearly identical to SP|P98204 Phospholipid-transporting ATPase 1 (EC 3.6.3.1) (Aminophospholipid flippase 1) {Arabidopsis thaliana}; contains InterPro...	10260.7	8201.05	5651.56	10860.6	8432.18	7450.68	1.05846	1.02818	1.31834	8037.76	1333.04	8914.47	1013.45	1.135	0.0920887	0.628257
A_84_P10949	At4g05100.1	myb family transcription factor (MYB74) contains Pfam profile: PF00249 myb-like DNA-binding domain; identical to cDNA putative transcription factor (MYB74) mRNA, partial cds GI:3941505 [At4g05100.1]	10683.4	5159.68	4692.93	12481.7	6486.18	7732.93	1.16832	1.25709	1.64778	6845.35	1923.77	8900.26	1826.52	1.35773	0.147272	0.481795
A_84_P17230	At2g42600.1	phosphoenolpyruvate carboxylase, putative / PEP carboxylase, putative (PPC2) strong similarity to phosphoenolpyruvate carboxylase [Brassica napus] GI:507808; contains Pfam profile PF00311: phosphoenolpyruvate carboxylase [At2g42600.1]	6886.18	10834.6	15898.9	5999.93	8613.55	12033.2	0.8713	0.795008	0.756855	11206.6	2608.4	8882.22	1746.82	0.807721	0.0336435	0.500161
A_84_P260300	At5g42090.1	expressed protein [At5g42090.1]	11619.1	10175.7	7745.93	10588.6	8525.43	7470.56	0.911309	0.837824	0.964449	9846.89	1130.1	8861.51	915.641	0.904528	0.0367104	0.535266
A_84_P297784	At5g64850.1	expressed protein [At5g64850.1]	7930.06	7748.05	16051.6	5952.18	8755.18	11785.1	0.750585	1.12998	0.7342	10576.6	2738	8830.81	1684.23	0.87159	0.129284	0.615922
A_84_P12943	At4g35830.1	aconitate hydratase, cytoplasmic / citrate hydro-lyase / aconitase (ACO) identical to SP|Q42560 Aconitate hydratase, cytoplasmic (EC 4.2.1.3) (Citrate hydro-lyase) (Aconitase) {Arabidopsis thaliana}; contains Pfam profiles PF00330: Aconitase family...	6278.31	7360.55	7526.68	8469.06	9860.43	8134.37	1.34894	1.33963	1.08074	7055.18	391.386	8821.29	528.479	1.25644	0.0878903	0.0549099
A_84_P20435	At4g18910.1	aquaglyceroporin / NOD26-like major intrinsic protein 2 (NLM2) contains Pfam profile: MIP PF00230; similar to SP:P08995 {Glycine max} Nodulin-26 (N-26); identical to cDNA aquaglyceroporin (nlm2 gene) GI:11071655, aquaglyceroporin [Arabidopsis...	13048.1	3762.93	6448.43	14809.7	4865.8	6749.99	1.13501	1.29309	1.04677	7753.14	2758.63	8808.49	3049.49	1.15829	0.0720539	0.810112
A_84_P120122	At4g17870.1	expressed protein [At4g17870.1]	3975.43	6440.68	17587.8	4224.06	9739.3	12452.1	1.06254	1.51215	0.707994	9334.64	4187.5	8805.14	2420.71	1.09423	0.232681	0.9181
A_84_P22476	At1g68670.1	myb family transcription factor contains Pfam domain, PF00249: Myb-like DNA-binding domain [At1g68670.1]	7416.56	6856.93	8441.43	8054.43	9704.68	8651.56	1.08601	1.41531	1.02489	7571.64	463.932	8803.56	482.41	1.1754	0.121244	0.139497
A_84_P21107	At2g41110.1	calmodulin-2/3/5 (CAM2) (CAL1) almost identical to Calmodulin-2/3/5 SP:P25069 from [Arabidopsis thaliana] [At2g41110.1]	8660.06	5702.93	8538.43	8654.12	6238.05	11404.8	0.999314	1.09383	1.3357	7633.81	966.076	8765.66	1492.56	1.14295	0.100164	0.558984
A_84_P13393	At1g66090.1	disease resistance protein (TIR-NBS class), putative domain signature TIR-NBS exists, suggestive of a disease resistance protein. [At1g66090.1]	5360.56	6860.18	8567.06	5957.56	4452.8	15881.2	1.11137	0.64908	1.85375	6929.26	926.281	8763.85	3585.08	1.20473	0.350878	0.646262
A_84_P22599	At5g59910.1	histone H2B nearly identical to histone H2B Arabidopsis thaliana GI:2407802; contains Pfam profile PF00125 Core histone H2A/H2B/H3/H4 [At5g59910.1]	11369.6	8170.8	6506.31	9658.56	9465.18	7127.06	0.84951	1.15841	1.09541	8682.22	1427	8750.26	813.521	1.03444	0.0942388	0.968944
A_84_P242895	At1g66160.1	U-box domain-containing protein similar to immediate-early fungal elicitor protein CMPG1 [Petroselinum crispum] GI:14582200; contains Pfam profile PF04564: U-box domain [At1g66160.1]	10235.4	8825.49	9841.81	8277.81	6380.05	11585.6	0.80874	0.722912	1.17718	9634.24	420.037	8747.81	1520.96	0.902943	0.139338	0.604249
A_84_P552884	At4g09150.1	T-complex protein 11 contains Pfam PF05794: T-complex protein 11 [At4g09150.1]	11629.1	8481.43	8031.06	9634.81	6561.3	10028.1	0.828511	0.773608	1.24866	9380.51	1131.76	8741.39	1095.94	0.95026	0.150039	0.705738
A_84_P12922	At4g30960.1	CBL-interacting protein kinase 6 (CIPK6) identical to CBL-interacting protein kinase 6 [Arabidopsis thaliana] gi|9280634|gb|AAF86505 [At4g30960.1]	9224.81	6562.87	6274.37	11398.9	7386.68	7393.43	1.23568	1.12553	1.17835	7354.01	939.096	8726.35	1336.29	1.17985	0.0318082	0.448066
A_84_P14480	At2g38250.1	DNA-binding protein-related contains similarity to DNA-binding protein GI:170271 from [Nicotiana tabacum] [At2g38250.1]	8753.68	2696.05	10630.6	10562.6	3071.24	12534.7	1.20664	1.13916	1.17912	7360.1	2394.13	8722.83	2882.57	1.17497	0.0195897	0.73451
A_84_P12428	At1g74010.1	strictosidine synthase family protein similar to strictosidine synthase [Rauvolfia serpentina][SP|P15324]; contains strictosidine synthase domain PF03088 [At1g74010.1]	6766.81	5426.3	4403.06	10386.7	8292.18	7477.06	1.53495	1.52814	1.69815	5532.06	684.401	8718.64	866.58	1.58708	0.05557	0.0447537
A_84_P279730	At3g61980.1	serine protease inhibitor, Kazal-type family protein contains Pfam domain PF00050: Kazal-type serine protease inhibitor domain [At3g61980.1]	10243.1	7867.18	10207.4	7363.06	7176.93	11602.6	0.718834	0.912262	1.13668	9439.22	786.089	8714.18	1445.19	0.922591	0.120732	0.68219
A_84_P157175	At5g64400.1	expressed protein contains Pfam domain, PF04933: Protein of unknown function (DUF657) [At5g64400.1]	10382.2	7107.93	8700.68	9265.68	7113.8	9727.31	0.89246	1.00083	1.11799	8730.26	945.311	8702.26	805.332	1.00376	0.0651225	0.983091
A_84_P18839	At5g65470.1	expressed protein contains Pfam PF03138: Plant protein family. The function of this family of plant proteins is unknown; [At5g65470.1]	8399.18	7427.3	10692.6	7319.81	7932.93	10825.9	0.87149	1.06808	1.01247	8839.68	967.987	8692.89	1081.11	0.984014	0.0585064	0.924294
A_84_P142959	At5g62640.1	proline-rich family protein contains proline-rich extensin domains, INTERPRO:IPR002965 [At5g62640.1]	10252.2	7999.93	5880.31	10904.9	8631.55	6534.81	1.06367	1.07895	1.1113	8044.14	1262.25	8690.43	1261.89	1.08464	0.0140419	0.735595
A_84_P254025	At4g17720.1	RNA recognition motif (RRM)-containing protein [At4g17720.1]	11934.8	6589.55	4852.18	11639.2	8543.43	5844.43	0.97523	1.29651	1.2045	7792.18	2131.17	8675.68	1674.11	1.15875	0.0955251	0.760763
A_84_P527976	At3g26080.1	plastid-lipid associated protein PAP / fibrillin family protein low similarity to Plastid-lipid-Associated Protein [Nicotiana tabacum] GI:2632088; contains Pfam profile PF04755: PAP_fibrillin [At3g26080.1]	9859.31	8225.68	7200.31	9193.43	8815.68	7973.81	0.932462	1.07173	1.10743	8428.43	774.253	8660.97	360.473	1.0372	0.0533757	0.798884
A_84_P21852	At1g78340.1	glutathione S-transferase, putative similar to glutathione transferase GI:2853219 from [Carica papaya] [At1g78340.1]	8264.68	7984.68	5667.81	8473.43	10716.3	6782.81	1.02526	1.34211	1.19673	7305.72	822.937	8657.51	1139.23	1.18803	0.09157	0.390582
A_84_P13507	At2g02230.1	F-box family protein / SKP1 interacting partner 3-related contains similarity to SKP1 interacting partner 3 GI:10716951 from [Arabidopsis thaliana] [At2g02230.1]	12083.1	9039.93	7557.49	8518.18	7135.18	10220.7	0.704969	0.789296	1.35239	9560.16	1332.06	8624.68	892.298	0.948885	0.203216	0.590893
A_84_P243575	At2g35900.1	expressed protein [At2g35900.1]	9619.43	5800.8	6942.37	10188.1	7187.18	8462.18	1.05911	1.239	1.21892	7454.2	1131.66	8612.47	869.532	1.17234	0.0569111	0.462554
A_84_P14682	At3g57010.1	strictosidine synthase family protein similar to strictosidine synthase [Rauvolfia serpentina][SP|P15324] [At3g57010.1]	11740.3	5301.93	8387.81	11801.9	5375.43	8641.18	1.00525	1.01386	1.03021	8476.68	1859.13	8606.18	1855.25	1.01644	0.00731921	0.963039
A_84_P15820	At5g03630.1	monodehydroascorbate reductase, putative monodehydroascorbate reductase (NADH), cucumber, PIR:JU0182 [At5g03630.1]	11757.9	7394.43	7207.31	10660.6	6552.18	8605.81	0.906669	0.886097	1.19404	8786.56	1486.67	8606.18	1185.99	0.995602	0.0993963	0.928999
A_84_P15113	At1g71520.1	AP2 domain-containing transcription factor, putative [At1g71520.1]	9006.56	5778.93	5674.93	10015.9	7863.68	7935.68	1.11207	1.36075	1.39837	6820.14	1093.62	8605.1	705.723	1.2904	0.0898229	0.242149
A_84_P12018	At4g15420.1	PRLI-interacting factor K nearly identical to PRLI-interacting factor K [Arabidopsis thaliana] GI:11139266; contains Pfam profiles PF03152: Ubiquitin fusion degradation protein UFD1, PF00096: Zinc finger, C2H2 type [At4g15420.1]	10575.3	10649.9	5488.43	9723.74	9060.05	6989.31	0.919476	0.850715	1.27346	8904.56	1708.2	8591.04	823.463	1.01455	0.130968	0.876703
A_84_P15946	At5g51440.1	23.5 kDa mitochondrial small heat shock protein (HSP23.5-M) similar to heat shock 22 kDa protein, mitochondrial precursor SP:Q96331 from [Arabidopsis thaliana]; identified in Scharf, K-D., et al,Cell Stress & Chaperones (2001) 6: 225-237. [At5g51440.1]	12648.3	6142.3	7946.68	10685.9	5714.43	9279.93	0.844851	0.93034	1.16777	8912.43	1939.2	8560.1	1479.59	0.980988	0.0965986	0.892134
A_84_P22250	At3g57330.1	calcium-transporting ATPase, plasma membrane-type, putative / Ca2+-ATPase, putative (ACA11) identical to SP|Q9M2L4|ACAB_ARATH Potential calcium-transporting ATPase 11, plasma membrane-type (EC 3.6.3.8) (Ca(2+)-ATPase isoform 11) {Arabidopsis...	9188.06	5354.55	7066.31	9424.43	6621.43	9607.81	1.02573	1.2366	1.35966	7202.97	1108.74	8551.22	966.347	1.20733	0.0975041	0.411168
A_84_P15450	At2g32120.1	heat shock protein 70 family protein / HSP70 family protein similar to SP|P22953 Heat shock cognate 70 kDa protein 1 (Hsc70.1) {Arabidopsis thaliana}; contains InterPro accession IPR001023: Heat shock protein Hsp70 [At2g32120.1]	14514.3	13269.3	7319.81	9485.18	6710.43	9396.31	0.653506	0.505711	1.28368	11701.1	2219.95	8530.64	910.466	0.8143	0.238538	0.256891
A_84_P17800	At5g40930.1	mitochondrial import receptor subunit TOM20-4 / translocase of outer membrane 20 kDa subunit 4 identical to mitochondrial import receptor subunit TOM20-4 SP:P82805 from [Arabidopsis thaliana] [At5g40930.1]	12147.4	7484.43	6375.06	9983.31	8178.93	7200.31	0.821845	1.09279	1.12945	8668.97	1768.47	8454.18	815.086	1.0147	0.0970043	0.917481
A_84_P545304	At1g10580.1	transducin family protein / WD-40 repeat family protein similar to splicing factor hPRP17 (gi|3283220); contains 7 WD-40 repeats (PF00400);similar to ESTs emb|F15435 and dbj|AUO62661 [At1g10580.1]	11884.2	5763.93	5575.93	13314.3	7020.05	4990.43	1.12034	1.21793	0.894995	7741.35	2072.13	8441.6	2505.81	1.07775	0.0956235	0.840025
A_84_P538274	At1g30755.1	expressed protein contains Pfam domain PF05003: protein of unknown function (DUF668) [At1g30755.1]	9485.18	5307.43	6609.74	11707.6	5474.43	8134.37	1.2343	1.03147	1.23066	7134.12	1234.18	8438.79	1805.77	1.16548	0.0670136	0.582967
A_84_P10381	At2g07687.1	cytochrome c oxidase subunit 3 identical to cytochrome c oxidase subunit 3 (GI:15215914) [Arabidopsis thaliana]; similar to Cytochrome c oxidase polypeptide III (EC 1.9.3.1) (Swiss-Prot:P92514) [Arabidopsis thaliana] [At2g07687.1]	6758.56	7135.18	9002.31	8010.43	10359.8	6916.18	1.18523	1.45193	0.768268	7632.01	693.719	8428.81	1015.86	1.13514	0.19894	0.55246
A_84_P565090	At2g47485.1	expressed protein [At2g47485.1]	12822.1	5684.3	6922.43	10420.3	7916.8	6941.81	0.812686	1.39275	1.0028	8476.26	2202.1	8426.31	1035.97	1.06941	0.17073	0.984605
A_84_P12388	At1g11410.1	S-locus protein kinase, putative similar to receptor-like protein kinase [Arabidopsis thaliana] gi|4008008|gb|AAC95352; contains S-locus glycoprotein family domain, Pfam:PF00954 [At1g11410.1]	5918.43	5407.3	6766.81	8210.81	9188.55	7865.93	1.38733	1.69929	1.16243	6030.85	396.459	8421.76	396.11	1.41635	0.155655	0.0129892
A_84_P18049	At1g17080.1	expressed protein [At1g17080.1]	11473.3	9135.43	9624.68	8590.68	8450.68	8223.18	0.748754	0.925045	0.854385	10077.8	711.901	8421.51	107.086	0.842728	0.0512235	0.0828758
A_84_P13855	At4g28350.1	lectin protein kinase family protein contains Pfam domains, PF00138: Legume lectins alpha domain, PF00139: Legume lectins beta domain and PF00069: Protein kinase domain [At4g28350.1]	8041.43	5733.55	6180.56	9639.06	6377.8	9237.81	1.19867	1.11236	1.49466	6651.85	706.673	8418.22	1026.76	1.26857	0.115759	0.229408
A_84_P255530	At1g14320.1	60S ribosomal protein L10 (RPL10A) / Wilm's tumor suppressor protein-related similar to tumor suppressor GI:575354 from [Oryza sativa] [At1g14320.1]	8833.06	6923.3	8916.68	9101.06	7748.05	8387.81	1.03034	1.11913	0.940687	8224.35	650.969	8412.31	390.77	1.03005	0.0515113	0.816665
A_84_P308933	At3g03490.1	peroxisomal protein PEX19 family protein contains Pfam profile: PF04614 Pex19 protein family [At3g03490.1]	8758.81	8363.3	6351.81	10286.8	8564.68	6379.81	1.17445	1.02408	1.00441	7824.64	745.214	8410.43	1130.49	1.06765	0.0537043	0.687585
A_84_P10432	At1g62180.1	5'-adenylylsulfate reductase 2, chloroplast (APR2) (APSR) / adenosine 5'-phosphosulfate 5'-adenylylsulfate (APS) sulfotransferase 2 / 3'-phosphoadenosine-5'-phosphosulfate (PAPS) reductase homolog 43 (PRH-43) identical to SP|P92981 5'-adenylylsulfate...	12487.8	6372.8	6856.56	12580.2	6750.43	5878.31	1.0074	1.05926	0.857326	8572.39	1962.68	8402.97	2103.72	0.97466	0.0605466	0.955869
A_84_P20500	At4g34110.1	polyadenylate-binding protein 2 (PABP2) non-consensus TA donor splice site at exon 2, polyadenylate-binding protein - Triticum aestivum (common wheat),PIR:T06979 [At4g34110.1]	10468.1	7222.55	7230.43	11377.4	7140.18	6662.56	1.08687	0.988595	0.92146	8307.01	1080.52	8393.39	1498.38	0.998976	0.0480313	0.964949
A_84_P15985	At5g61530.1	small G protein family protein / RhoGAP family protein contains Pfam domain, PF00620: RhoGAP domain [At5g61530.1]	10743.1	7435.55	6221.56	10091.8	7727.55	7284.18	0.939379	1.03927	1.1708	8133.39	1351.08	8367.85	871.43	1.04982	0.0670123	0.891108
A_84_P233879	At2g35635.1	ubiquitin family protein contains INTERPRO:IPR000626 ubiquitin domain [At2g35635.1]	8973.43	7851.3	6357.99	8444.18	8871.43	7783.68	0.94102	1.12993	1.22424	7727.58	757.542	8366.43	316.403	1.0984	0.0832637	0.479927
A_84_P13849	At4g26970.1	aconitate hydratase, cytoplasmic, putative / citrate hydro-lyase/aconitase, putative strong similarity to SP|P49608 Aconitate hydratase, cytoplasmic (EC 4.2.1.3) (Citrate hydro-lyase) (Aconitase) {Cucurbita maxima}; contains Pfam profiles PF00330:...	10333.8	6291.3	5733.06	10743.1	8269.18	6005.56	1.0396	1.31438	1.04753	7452.72	1449.53	8339.26	1368.05	1.13384	0.0903007	0.679477
A_84_P15441	At2g18050.1	histone H1-3 (HIS1-3) similar to histone H1 [Lycopersicon pennellii] SWISS-PROT:P40267; identical to cDNA histone H1-3 (His1-3) GI:1809314, histone H1-3 [Arabidopsis thaliana] GI:1809305 [At2g18050.1]	4805.56	12889.1	7333.81	6596.31	8425.68	9983.31	1.37264	0.653708	1.36127	8342.81	2387.42	8335.1	978.791	1.12921	0.237772	0.997759
A_84_P58360	At5g09600.1	succinate dehydrogenase cytochrome b subunit family protein similar to succinate dehydrogenase subunit 3 [Gossypium hirsutum] GI:14861484; contains Pfam profile PF01127: Succinate dehydrogenase cytochrome b subunit [At5g09600.1]	8449.18	9885.3	10220.7	8133.81	8678.05	8191.06	0.962674	0.877874	0.80142	9518.39	543.3	8334.31	172.667	0.880656	0.0465708	0.106377
A_84_P77489	At3g08530.1	clathrin heavy chain, putative similar to Swiss-Prot:Q00610 clathrin heavy chain 1 (CLH-17) [Homo sapiens] [At3g08530.1]	7786.56	7904.3	8611.06	8126.06	8388.18	8469.06	1.0436	1.06122	0.98351	8100.64	257.462	8327.76	103.521	1.02944	0.0235226	0.459038
A_84_P23380	At5g01540.1	lectin protein kinase, putative similar to receptor lectin kinase 3 [Arabidopsis thaliana] gi|4100060|gb|AAD00733; contains protein kinase domain, Pfam:PF00069; contains legume lectins alpha and beta domains, Pfam:PF00138 and Pfam:PF00139 [At5g01540.1]	4974.43	4121.8	10479.1	7562.06	4174.93	13129.8	1.52019	1.01289	1.25296	6525.1	1992.24	8288.93	2610.47	1.26201	0.146514	0.619667
A_84_P20467	At4g26470.1	calcium-binding EF hand family protein low similarity to SP|P06787 Calmodulin {Saccharomyces cerevisiae}; contains INTERPRO:IPR002048 calcium-binding EF-hand domain [At4g26470.1]	5246.93	6025.93	8420.18	7443.56	7467.55	9950.18	1.41865	1.23924	1.18171	6564.35	954.777	8287.1	831.571	1.27986	0.0713523	0.245251
A_84_P606001	At2g21870.2	expressed protein [At2g21870.2]	8892.93	10847.2	13048.1	7748.81	7978.18	9101.06	0.871344	0.735507	0.697503	10929.4	1200.19	8276.01	417.801	0.768118	0.0527662	0.105079
A_84_P13199	At1g28200.1	GRAM domain-containing protein / ABA-responsive protein-related similar to ABA-responsive protein [Hordeum vulgare] GI:4103635; contains Pfam profile PF02893: GRAM domain [At1g28200.1]	10852.4	8648.3	5583.56	8699.31	8795.18	7319.81	0.8016	1.01698	1.31096	8361.43	1527.74	8271.43	476.616	1.04318	0.147621	0.95785
A_84_P83619	At2g03440.1	nodulin-related similar to Early nodulin 12B precursor (N-12B) (Swiss-Prot:Q40339) [Medicago sativa] [At2g03440.1]	9002.31	8323.05	14984.4	6459.18	7431.43	10884.7	0.717503	0.892873	0.726399	10769.9	2116.35	8258.43	1342.78	0.778925	0.0570318	0.373028
A_84_P10192	At5g18400.1	expressed protein contains Pfam profile PF05093: Protein of unknown function (DUF689) [At5g18400.1]	9540.56	5556.93	6424.06	9284.68	6916.68	8381.06	0.97318	1.24469	1.30464	7173.85	1209.54	8194.14	689.943	1.17417	0.101974	0.504356
A_84_P21262	At3g47730.1	ABC transporter family protein AbcA, Dictyostelium discoideum, DDU66526 [At3g47730.1]	10762.6	6798.18	6087.93	10235.4	7360.55	6945.43	0.951022	1.08272	1.14085	7882.89	1454.36	8180.47	1034.44	1.0582	0.0561544	0.875665
A_84_P19810	At1g27950.1	lipid transfer protein-related low similarity to lipid transfer protein Picea abies GI:2627141; contains Pfam profile: PF00234: Protease inhibitor/seed storage/LTP family [At1g27950.1]	10770.1	5660.8	10080.2	8226.81	8004.43	8240.24	0.763859	1.41401	0.81747	8837.01	1600.54	8157.16	76.4637	0.998446	0.208357	0.693185
A_84_P533140	At2g25737.1	expressed protein contains Pfam profile: PF01925 domain of unknown function DUF81 [At2g25737.1]	7472.06	8242.55	2838.31	9902.43	10398.6	4167.31	1.32526	1.26157	1.46824	6184.31	1687.72	8156.1	1999.53	1.35169	0.0611056	0.493033
A_84_P23769	At1g75950.1	E3 ubiquitin ligase SCF complex subunit SKP1/ASK1 (At1) E3 ubiquitin ligase; skp1a; identical to Skp1a GI:3068807, Skp1p GI:1432083 and UIP1 GI:3719209 from [Arabidopsis thaliana]; contains Pfam profiles PF01466: Skp1 family, dimerisation domain and...	11094.2	6756.68	6431.81	9610.93	7799.18	7057.81	0.866304	1.15429	1.09733	8094.22	1502.91	8155.97	758.307	1.03931	0.0880512	0.972496
A_84_P249245	At1g20110.1	zinc finger (FYVE type) family protein contains Pfam profile: PF01363 FYVE zinc finger [At1g20110.1]	7393.43	7632.3	7997.68	7557.06	8091.68	8805.81	1.02213	1.06019	1.10104	7674.47	175.702	8151.51	361.722	1.06112	0.0227852	0.301163
A_84_P22829	At1g68290.1	bifunctional nuclease, putative similar to bifunctional nuclease [Zinnia elegans] gi|4099833|gb|AAD00694 [At1g68290.1]	12973.4	7045.68	3358.81	10841.8	9866.43	3737.62	0.835693	1.40035	1.11278	7792.64	2800.52	8148.62	2223.4	1.11628	0.163012	0.92549
A_84_P15159	At1g70090.1	glycosyl transferase family 8 protein contains Pfam profile: PF01501 glycosyl transferase family 8 [At1g70090.1]	6244.56	8473.93	10348.4	5666.18	7393.43	11341.1	0.907379	0.872491	1.09592	8355.64	1186.16	8133.56	1679.47	0.958597	0.0693964	0.919188
A_84_P14972	At5g44070.1	phytochelatin synthase 1 (PCS1) identical to phytochelatin synthase [Arabidopsis thaliana] gi|18254401|gb|AAL66747; identical to cDNA phytochelatin synthase, GI:18254400 [At5g44070.1]	6649.43	5979.18	5925.87	8630.12	7690.3	8067.68	1.29787	1.28618	1.36143	6184.83	232.812	8129.37	273.049	1.31516	0.0233807	0.00562014
A_84_P19610	At5g05690.1	cytochrome P450 90A1 (CYP90A1) (CYP90) (CPD) identical to Cytochrome P450 90A1 (SP:Q42569) [Arabidopsis thaliana] [At5g05690.1]	6290.93	10379.2	14555.9	5438.81	8242.55	10683.4	0.864547	0.794143	0.733957	10408.7	2385.95	8121.6	1515.2	0.797549	0.0377365	0.463793
A_84_P20028	At1g22180.1	SEC14 cytosolic factor family protein / phosphoglyceride transfer family protein contains Pfam profile: PF00650 CRAL/TRIO domain; similar to polyphosphoinositide binding protein Ssh1p (GI:|2739044) {Glycine max}; similar to Phosphatidylinositol...	7990.93	4738.3	6890.06	10080.2	5657.68	8626.06	1.26145	1.19403	1.25196	6539.76	955.148	8121.31	1301.37	1.23581	0.0210706	0.382695
A_84_P246035	At1g50010.1	tubulin alpha-2/alpha-4 chain (TUA2) identical to tubulin alpha-2/alpha-4 chain SP|P29510 GB:P29510 from [Arabidopsis thaliana] [At1g50010.1]	7792.56	6399.93	7022.06	8204.49	7476.93	8660.06	1.05286	1.16828	1.23326	7071.51	402.777	8113.83	344.535	1.15147	0.0527517	0.120651
A_84_P568372	At1g22985.1	AP2 domain-containing transcription factor, putative [At1g22985.1]	8067.18	10253.2	7048.43	6347.62	6662.49	11330.9	0.786845	0.649798	1.60758	8456.26	945.364	8113.68	1611.19	1.01474	0.299049	0.863413
A_84_P21792	At1g10060.1	branched-chain amino acid aminotransferase 1 / branched-chain amino acid transaminase 1 (BCAT1) nearly identical to SP|Q93Y32 Branched-chain amino acid aminotransferase 1, mitochondrial precursor (EC 2.6.1.42) (Atbcat-1) {Arabidopsis thaliana};...	10557.9	7172.05	16823.6	8075.06	7513.68	8722.06	0.764833	1.04763	0.518443	11517.8	2827.19	8103.6	349.12	0.77697	0.152884	0.296858
A_84_P263620	At1g70590.1	F-box family protein contains Pfam PF00646: F-box domain; similar to SKP1 interacting partner 2 (SKIP2) TIGR_Ath1:At5g67250 [At1g70590.1]	8699.31	7476.93	8634.18	7202.06	7435.55	9667.43	0.827889	0.994466	1.11967	8270.14	397.05	8101.68	785.772	0.980675	0.0845118	0.857575
A_84_P14316	At1g21450.1	scarecrow-like transcription factor 1 (SCL1) identical to scarecrow-like 1 GB:AAF21043 GI:6644390 from [Arabidopsis thaliana] [At1g21450.1]	8641.18	6893.43	5479.06	10252.2	6931.05	7053.81	1.18643	1.00546	1.28741	7004.56	914.516	8079.01	1087.16	1.15977	0.082478	0.491561
A_84_P610481	At2g34600.1	expressed protein [At2g34600.1]	3107.18	7279.93	10568.9	2847.56	10045.3	11323.3	0.916444	1.37986	1.07138	6985.35	2159.05	8072.06	2638.17	1.12256	0.136204	0.76585
A_84_P593637	At3g01650.1	copine-related low similarity to SP|Q99829 Copine I {Homo sapiens} [At3g01650.1]	11989.2	5874.8	5718.81	10770.1	5712.05	7686.06	0.898315	0.972297	1.344	7860.93	2064.62	8056.06	1471.79	1.07154	0.137894	0.942353
A_84_P18823	At5g61560.1	protein kinase family protein contains protein kinase domain, Pfam:PF00069 [At5g61560.1]	7583.06	5889.49	5239.31	8669.43	7602.43	7865.93	1.14326	1.29085	1.50133	6237.29	698.573	8045.93	320.896	1.31181	0.103895	0.0782835
A_84_P22544	At1g66240.1	copper homeostasis factor, putative / copper chaperone, putative (CCH) similar to gi:3168840 contains Pfam profile PF00403: Heavy-metal-associated domain [At1g66240.1]	7182.18	6508.18	10562.6	8242.81	5668.05	10207.4	1.14767	0.870912	0.966379	8084.31	1254.31	8039.43	1314.34	0.994989	0.0811648	0.981477
A_84_P17117	At1g08200.1	expressed protein [At1g08200.1]	4850.31	4661.55	7416.56	5949.43	10639.8	7514.43	1.22661	2.28246	1.0132	5642.81	888.548	8034.56	1378.74	1.50742	0.392385	0.218546
A_84_P23904	At2g31200.1	actin-depolymerizing factor 6 (ADF6) identical to SP|Q9ZSK2 Actin-depolymerizing factor 6 (ADF-6) (AtADF6) {Arabidopsis thaliana} [At2g31200.1]	11287.6	8011.93	7929.62	7636.24	6801.43	9643.31	0.676519	0.848913	1.21611	9076.37	1105.85	8026.99	843.323	0.913848	0.159115	0.492505
A_84_P114472	At2g02180.1	tobamovirus multiplication protein 3 (TOM3) identical to tobamovirus multiplication protein (TOM3) GI:15425641 from [Arabidopsis thaliana] [At2g02180.1]	9320.56	6509.8	6609.74	9535.93	6855.8	7656.62	1.02311	1.05315	1.15838	7480.04	920.713	8016.12	794.292	1.07821	0.0410123	0.682091
A_84_P16353	At2g45170.1	autophagy 8e (APG8e) identical to autophagy 8e [Arabidopsis thaliana] GI:19912159; contains Pfam profile PF02991: Microtubule associated protein 1A/1B, light chain 3 [At2g45170.1]	9139.06	8232.05	7549.56	8101.68	7767.68	8118.43	0.88649	0.943589	1.07535	8306.89	460.372	7995.93	114.228	0.968477	0.0559219	0.547891
A_84_P15773	At1g14980.1	10 kDa chaperonin (CPN10) identical to SP:P34893 from [Arabidopsis thaliana] [At1g14980.1]	11495.4	8269.18	7477.06	8553.56	7859.3	7549.56	0.744083	0.950433	1.0097	9080.56	1228.9	7987.47	296.83	0.901404	0.0804995	0.436019
A_84_P21264	At3g48360.1	speckle-type POZ protein-related contains Pfam PF00651 : BTB/POZ domain; similar to Speckle-type POZ protein (SP:O43791) [Homo sapiens] [At3g48360.1]	4096.18	7338.43	7313.06	6119.81	8515.68	9308.81	1.49403	1.16042	1.2729	6249.22	1076.55	7981.43	958.557	1.30912	0.0979909	0.295757
A_84_P21637	At5g55910.1	protein kinase, putative contains protein kinase domain, Pfam:PF00069 [At5g55910.1]	6452.31	5061.05	14372.2	7946.68	5797.43	10188.1	1.2316	1.1455	0.708873	8628.51	2899.78	7977.39	1267.56	1.02866	0.161813	0.847037
A_84_P23512	At5g50950.2	fumarate hydratase, putative / fumarase, putative similar to SP|P55250 Fumarate hydratase, mitochondrial precursor (EC 4.2.1.2) (Fumarase) {Rhizopus oryzae}; contains Pfam profile PF00206: Lyase [At5g50950.2]	5944.18	8885.68	12886.6	4944.37	9129.55	9818.93	0.8318	1.02745	0.761952	9238.81	2011.85	7964.29	1523.02	0.873732	0.0794577	0.64005
A_84_P241489	At4g24130.1	expressed protein contains Pfam profile PF04398: Protein of unknown function, DUF538 [At4g24130.1]	13102.6	3891.3	4004.56	13382.9	6736.43	3763.99	1.0214	1.73115	0.939928	6999.47	3051.72	7961.12	2843.47	1.23083	0.251265	0.828977
A_84_P521218	At5g46250.2	RNA recognition motif (RRM)-containing protein contains similarity to RNA-binding protein; contains InterPro entry IPR000504: RNA-binding region RNP-1 (RNA recognition motif) (RRM) [At5g46250.2]	9518.31	9881.55	8660.06	8794.18	6583.05	8498.56	0.923923	0.666196	0.981351	9353.31	362.139	7958.6	693.046	0.857157	0.0969088	0.149056
A_84_P272150	At1g33140.1	60S ribosomal protein L9 (RPL90A/C) similar to RIBOSOMAL PROTEIN L9 GB:P49209 from [Arabidopsis thaliana] [At1g33140.1]	6040.18	9201.3	6994.81	7106.18	9875.8	6856.56	1.17648	1.0733	0.980235	7412.1	936.086	7946.18	967.499	1.07667	0.0566774	0.711824
A_84_P184384	At1g68440.1	expressed protein [At1g68440.1]	8387.81	8209.8	10316.7	9540.56	6254.8	8030.12	1.13743	0.76187	0.778363	8971.43	674.585	7941.83	949.542	0.892555	0.122531	0.426653
A_84_P14156	At2g07727.1	cytochrome b (MTCYB) (COB) (CYTB) contains Pfam profile PF00033: Cytochrome b(N-terminal)/b6/petB; ontains Pfam profile PF00032: Cytochrome b(C-terminal)/b6/petD; 99% identical to apocytochrome B (GI:6851014), cytochrome b (GI:402962), and Cytochrome...	6749.99	5181.68	9415.31	9293.81	7257.18	7267.18	1.37686	1.40055	0.771848	7115.66	1235.74	7939.39	677.215	1.18308	0.205732	0.590226
A_84_P13185	At5g20050.1	protein kinase family protein contains protein kinase domain, Pfam:PF00069 [At5g20050.1]	9301.31	4382.93	6673.49	9411.56	6302.37	8102.81	1.01185	1.43793	1.21418	6785.91	1420.93	7938.91	901.279	1.22132	0.123051	0.530848
A_84_P19118	At2g24940.1	cytochrome b5 domain-containing protein similar to SP|P70580 Membrane associated progesterone receptor component 1 {Rattus norvegicus}; contains Pfam profile PF00173: Heme/Steroid binding domain [At2g24940.1]	6446.81	13876.7	12069.2	5560.06	9093.55	9124.43	0.862451	0.655312	0.756011	10797.6	2237.08	7926.01	1183.01	0.757925	0.0598036	0.319879
A_84_P14295	At1g71950.1	expressed protein similar to Pi starvation-induced protein GB:BAA06151 from [Nicotiana tabacum] [At1g71950.1]	9246.31	6719.18	7661.06	7615.74	6340.3	9796.56	0.823653	0.943613	1.27875	7875.51	737.357	7917.54	1009.08	1.01534	0.136181	0.974789
A_84_P59510	At4g32480.1	expressed protein contains Pfam profile PF04720: Protein of unknown function (DUF506) [At4g32480.1]	7339.31	5724.8	8728.31	7980.62	5307.43	10456.9	1.08738	0.927094	1.19805	7264.14	867.851	7914.99	1486.9	1.07084	0.0786538	0.724604
A_84_P118272	At3g08610.1	expressed protein [At3g08610.1]	8863.43	9986.3	11473.3	7022.06	7630.55	9082.93	0.79225	0.764102	0.791658	10107.7	755.846	7911.85	611.323	0.78267	0.00928561	0.0867949
A_84_P18359	At3g25250.1	protein kinase family protein contains protein kinase domain, Pfam:PF00069 [At3g25250.1]	9413.43	4572.43	6988.81	9075.87	4186.3	10434.7	0.96414	0.915554	1.49306	6991.56	1397.48	7898.95	1897.31	1.12425	0.184936	0.719783
A_84_P595141	At1g30135.1	expressed protein [At1g30135.1]	3306.81	5412.3	9580.56	3227.31	10267.4	10199.7	0.975959	1.89705	1.06462	6099.89	1843.42	7898.14	2335.5	1.31254	0.293373	0.578196
A_84_P218958	At1g76200.1	expressed protein [At1g76200.1]	7355.93	10190.2	11725.4	6115.31	8957.05	8609.18	0.831344	0.878989	0.734232	9757.18	1279.81	7893.85	894.923	0.814855	0.0425934	0.298735
A_84_P10918	At3g61260.1	DNA-binding family protein / remorin family protein similar to DNA-binding protein gi|601843 [Arabidopsis thaliana], remorin [Solanum tuberosum] GI:1881585; contains Pfam profiles PF03763: Remorin C-terminal region, PF03766: Remorin N-terminal region...	8953.68	5121.68	8458.43	8417.68	5497.93	9703.56	0.940136	1.07346	1.14721	7511.26	1203.32	7873.06	1244.22	1.0536	0.0605949	0.844647
A_84_P15822	At5g04410.1	no apical meristem (NAM) family protein contains Pfam PF02365: No apical meristem (NAM) protein; supporting cDNA gi|6456750|gb|AF201456.1|AF201456 [At5g04410.1]	9736.18	7939.43	6758.56	8941.56	7053.93	7600.81	0.918384	0.888468	1.12462	8144.72	865.673	7865.43	560.745	0.977157	0.0742352	0.799956
A_84_P284990	At4g15610.1	integral membrane family protein contains TIGRFAM TIGR01569 : plant integral membrane protein TIGR01569; contains Pfam PF04535 : Domain of unknown function (DUF588) [At4g15610.1]	6493.81	14892.6	11830.1	5764.56	8399.55	9419.56	0.887701	0.56401	0.796239	11072.1	2453.95	7861.22	1088.9	0.749317	0.0963417	0.297742
A_84_P19924	At1g54100.1	aldehyde dehydrogenase, putative / antiquitin, putative strong similarity to SP|Q41247 Aldehyde dehydrogenase family 7 member A1 (EC 1.2.1.3) (Antiquitin 1) (Brassica turgor-responsive/drought-induced gene 26 protein) (Btg-26) {Brassica napus};...	9709.81	5478.05	5097.43	10067.3	7880.43	5617.56	1.03682	1.43855	1.10204	6761.76	1478.11	7855.1	1284.59	1.19247	0.124471	0.60641
A_84_P226239	At2g39050.1	hydroxyproline-rich glycoprotein family protein contains QXW lectin repeat domain, Pfam:PF00652 [At2g39050.1]	8420.18	6578.8	4142.43	9396.31	8319.8	5803.68	1.11593	1.26464	1.40103	6380.47	1238.86	7839.93	1064.49	1.26053	0.0823285	0.422078
A_84_P516656	At4g35985.1	senescence/dehydration-associated protein-related similar to senescence-associated protein 12 [Hemerocallis hybrid cultivar] gi|3551958|gb|AAC34857; similar to early-responsive to dehydration stress ERD7 protein [Arabidopsis thaliana]...	10412.4	5220.3	7123.68	9509.43	4851.8	9139.06	0.913277	0.92941	1.28291	7585.47	1516.52	7833.43	1494.64	1.04187	0.120613	0.912907
A_84_P11865	At3g61580.1	delta-8 sphingolipid desaturase (SLD1) identical to delta-8 sphingolipid desaturase GI:3819710 from [Arabidopsis thaliana]; contains Pfam profile PF00487: Fatty acid desaturase; contains Pfam profile PF00173: Heme/Steroid binding domain [At3g61580.1]	9624.68	9373.8	12775.8	7111.31	6083.05	10260.7	0.738861	0.648942	0.803134	10591.4	1094.59	7818.35	1256.72	0.730312	0.0447161	0.171457
A_84_P312483	At2g32700.1	WD-40 repeat family protein contains 7 WD-40 repeats ; similar to LEUNIG (GP:11141605)[Arabidopsis thaliana] [At2g32700.1]	5354.81	5916.8	12901.3	6782.81	7562.18	9040.31	1.26668	1.27809	0.700728	8057.64	2427.26	7795.1	662.008	1.08183	0.190579	0.921913
A_84_P11213	At5g49230.1	drought-responsive family protein similar to drought-induced mRNA, Di19 [Arabidopsis thaliana] gi|469110|emb|CAA55321 [At5g49230.1]	7745.93	6178.93	7916.31	7990.93	6692.93	8656.68	1.03163	1.08319	1.09353	7280.39	552.922	7780.18	576.597	1.06945	0.0191428	0.565484
A_84_P23003	At2g34250.1	protein transport protein sec61, putative similar to PfSec61 [Plasmodium falciparum] GI:3057044; contains Pfam profile PF00344: eubacterial secY protein [At2g34250.1]	8718.68	7352.55	7218.56	8641.18	6872.43	7766.93	0.991111	0.9347	1.07597	7763.26	479.272	7760.18	510.606	1.00059	0.0410552	0.996698
A_84_P157085	At3g19150.1	kip-related protein 6 (KRP6) / cyclin-dependent kinase inhibitor 6 (ICK6) identical to cyclin-dependent kinase inhibitor 6 (krp6) [Arabidopsis thaliana] GI:14422295 [At3g19150.1]	5328.56	3827.93	8553.56	7053.81	5844.55	10303.6	1.32377	1.52682	1.20459	5903.35	1394.12	7733.97	1331.37	1.35173	0.0940627	0.396073
A_84_P13113	At5g52050.1	MATE efflux protein-related contains Pfam profile PF01554: Uncharacterized membrane protein family [At5g52050.1]	5402.43	20108.7	5991.31	5534.31	9089.55	8567.06	1.02441	0.452021	1.42991	10500.8	4806.94	7730.31	1108.31	0.968782	0.28366	0.604351
A_84_P17404	At3g23580.1	ribonucleoside-diphosphate reductase small chain / ribonucleotide reductase nearly identical to SP|P50651 Ribonucleoside-diphosphate reductase small chain (EC 1.17.4.1) (Ribonucleotide reductase) (R2 subunit) {Arabidopsis thaliana} [At3g23580.1]	11141.3	5086.93	4131.43	11555.1	6376.18	5249.31	1.03714	1.25344	1.27058	6786.56	2194.78	7726.85	1941.55	1.18705	0.0751211	0.764363
A_84_P19112	At2g30440.1	chloroplast thylakoidal processing peptidase identical to chloroplast thylakoidal processing peptidase [Arabidopsis thaliana] GI:2769566; contains Pfam profile PF00461: Signal peptidase I; non-consensus CG acceptor site at the intron|exon 8 boundary...	7815.18	4703.05	6231.43	9234.31	6736.43	7145.31	1.18159	1.43235	1.14666	6249.89	898.441	7705.35	773.538	1.25353	0.0899772	0.286882
A_84_P14335	At1g75810.1	expressed protein [At1g75810.1]	9583.56	7071.8	6489.06	9580.56	6115.3	7399.06	0.999687	0.864745	1.14024	7714.81	949.398	7698.31	1011.46	1.00156	0.079533	0.99108
A_84_P18799	At5g55850.1	nitrate-responsive NOI protein, putative similar to nitrate-induced NOI protein [Zea mays] GI:2642213 [At5g55850.1]	5775.18	5172.05	5407.31	9020.18	7632.3	6381.18	1.56189	1.47568	1.1801	5451.51	175.505	7677.89	762.155	1.40589	0.115604	0.0465528
A_84_P15774	At4g34870.1	peptidyl-prolyl cis-trans isomerase / cyclophilin (CYP1) / rotamase identical to cyclophilin (CYP1) gi|992643|gb|AAA75512; similar to peptidyl-prolyl cis-trans isomerase, PPIase (cyclophilin, cyclosporin A-binding protein) [Catharanthus roseus]...	9180.68	7843.93	7800.93	8309.81	6900.55	7815.18	0.90514	0.879732	1.00183	8275.18	452.92	7675.18	412.795	0.9289	0.0371939	0.38297
A_84_P281530	At5g11680.1	expressed protein predicted proteins, Arabidopsis thaliana [At5g11680.1]	9308.81	7624.55	8900.56	6802.87	5652.18	10553.5	0.730799	0.741313	1.18571	8611.31	507.256	7669.51	1479.76	0.885941	0.149916	0.579597
A_84_P12931	At4g33150.1	lysine-ketoglutarate reductase/saccharopine dehydrogenase bifunctional enzyme identical to lysine-ketoglutarate reductase/saccharopine dehydrogenase GI:2052508 from [Arabidopsis thaliana] [At4g33150.1]	7578.56	4825.3	7776.43	9884.18	6470.93	6645.18	1.30423	1.34104	0.854528	6726.76	952.444	7666.76	1109.85	1.1666	0.156397	0.555386
A_84_P12738	At1g02660.1	lipase class 3 family protein contains Pfam profile PF01764: Lipase [At1g02660.1]	5552.31	7053.93	9193.43	4622.93	7068.18	11302.3	0.832615	1.00202	1.22939	7266.56	1056.47	7664.47	1951.08	1.02134	0.114946	0.866387
A_84_P534522	At5g48485.1	protease inhibitor/seed storage/lipid transfer protein (LTP) family protein contains Pfam protease inhibitor/seed storage/LTP family domain PF00234 [At5g48485.1]	7766.93	9413.8	20050.2	4464.18	8109.93	10415.7	0.574768	0.861493	0.519481	12410.3	3849.41	7663.26	1732.5	0.651914	0.105998	0.3237
A_84_P170743	At5g05370.1	ubiquinol-cytochrome C reductase complex ubiquinone-binding protein, putative / ubiquinol-cytochrome C reductase complex 8.2 kDa protein, putative strong similarity to SP|P46269 Ubiquinol-cytochrome C reductase complex ubiquinone-binding protein QP-C...	7953.81	6750.43	6310.06	7567.31	8465.68	6919.31	0.951407	1.25409	1.09655	7004.76	491.255	7650.76	448.346	1.10068	0.0874029	0.386401
A_84_P94209	At4g02410.1	lectin protein kinase family protein contains Pfam domains, PF00069: Protein kinase domain, PF00139: Legume lectins beta domain and PF00138: Legume lectins alpha domain [At4g02410.1]	11080.9	5176.8	4453.06	11757.9	5570.68	5599.68	1.0611	1.07608	1.25749	6903.6	2099.09	7642.76	2057.6	1.13156	0.0631156	0.813841
A_84_P87459	At2g47070.1	squamosa promoter-binding protein-like 1 (SPL1) identical to squamosa promoter binding protein-like 1 [Arabidopsis thaliana] GI:5931655; contains Pfam profile PF03110: SBP domain [At2g47070.1]	5764.56	7398.68	8364.81	6105.81	7172.05	9649.06	1.0592	0.96937	1.15353	7176.01	758.839	7642.31	1049.52	1.0607	0.0531679	0.737025
A_84_P17597	At4g18880.1	heat shock transcription factor 21 (HSF21) identical to heat shock transcription factor 21 [Arabidopsis thaliana] GI:3399765; contains Pfam profile: PF00447 HSF-type DNA-binding domain [At4g18880.1]	8498.56	5024.87	5895.43	9234.31	5859.05	7811.68	1.08657	1.16601	1.32504	6472.95	1043.52	7635.01	978.347	1.19254	0.0701057	0.462147
A_84_P561670	At3g47295.1	expressed protein [At3g47295.1]	4515.93	12098.9	18375.4	3103.62	8625.55	11080.9	0.68726	0.712919	0.60303	11663.4	4006.81	7603.37	2358.89	0.667736	0.0331903	0.431839
A_84_P129536	At3g50910.1	expressed protein [At3g50910.1]	10434.7	4175.3	5447.43	11924.2	4141.49	6725.43	1.14275	0.991902	1.23461	6685.81	1910.07	7597.04	2288.55	1.12308	0.070749	0.77509
A_84_P11197	At5g45110.1	ankyrin repeat family protein / BTB/POZ domain-containing protein contains Pfam domain, PF00023: Ankyrin repeat and Pfam domain, PF00651: BTB/POZ domain [At5g45110.1]	8985.43	3776.93	6852.81	9865.56	4038.3	8853.06	1.09795	1.0692	1.29189	6538.39	1511.76	7585.64	1797.59	1.15301	0.0699312	0.678761
A_84_P14890	At5g07860.1	transferase family protein similar to anthranilate N-hydroxycinnamoyl/benzoyltransferase, Dianthus caryophyllus [gi:2239091]; contains Pfam transferase family domain PF002458 [At5g07860.1]	9697.18	8722.68	1887.99	8605.81	11101.8	3036.24	0.887454	1.27275	1.60819	6769.29	2456.8	7581.29	2384.01	1.25613	0.208223	0.824159
A_84_P136325	At3g15430.1	regulator of chromosome condensation (RCC1) family protein low similarity to UVB-resistance protein UVR8 [Arabidopsis thaliana] GI:5478530; contains Pfam profile PF00415: Regulator of chromosome condensation (RCC1) [At3g15430.1]	9124.43	6787.18	5787.93	7842.06	7243.8	7642.43	0.859457	1.06728	1.32041	7233.18	988.643	7576.1	175.856	1.08238	0.133279	0.749916
A_84_P23182	At3g54140.1	proton-dependent oligopeptide transport (POT) family protein contains Pfam profile: PF00854 POT family [At3g54140.1]	10685.9	4605.8	3947.31	11302.3	6607.3	4813.56	1.05768	1.43456	1.21945	6413.01	2144.9	7574.39	1934.55	1.23723	0.109158	0.708185
A_84_P11149	At5g24400.1	glucosamine/galactosamine-6-phosphate isomerase family protein low similarity to SP|O95336 6-phosphogluconolactonase (EC 3.1.1.31) (6PGL) {Homo sapiens}; contains Pfam profile PF01182: Glucosamine-6-phosphate isomerase/6-phosphogluconolactonase...	9085.68	6167.3	5255.56	9111.18	7286.55	6300.68	1.00281	1.18148	1.19886	6836.18	1155.14	7566.14	823.277	1.12772	0.062656	0.63396
A_84_P10241	At5g42300.1	ubiquitin family protein contains INTERPRO:IPR000626 ubiquitin domain [At5g42300.1]	10303.6	6920.18	7309.18	8328.31	6270.55	8075.06	0.808294	0.906126	1.10478	8177.64	1068.87	7557.97	647.847	0.939734	0.0872228	0.646052
A_84_P559517	At1g28330.2	dormancy-associated protein, putative (DRM1) identical to dormancy-associated protein [Arabidopsis thaliana] GI:2995990; similar to dormancy-associated protein GI:2605887 from [Pisum sativum]; contains Pfam profile PF05564: Dormancy/auxin associated...	4856.56	19882.8	11132.2	3611.24	8583.55	10463.1	0.743581	0.431707	0.939893	11957.2	4357.27	7552.62	2044.01	0.70506	0.147959	0.411885
A_84_P254110	At3g20300.1	expressed protein [At3g20300.1]	6151.18	6469.74	5587.43	7682.68	9117.8	5849.18	1.24898	1.4093	1.04685	6069.45	257.959	7549.89	945.903	1.23504	0.104863	0.205566
A_84_P175871	At4g28290.1	expressed protein [At4g28290.1]	7158.18	6016.43	6086.56	8449.18	6399.93	7779.93	1.18035	1.06374	1.27822	6420.39	369.451	7543.01	603.312	1.1741	0.061992	0.187731
A_84_P294124	At3g52360.1	expressed protein [At3g52360.1]	9082.93	5761.8	4209.43	11022.6	5804.8	5746.43	1.21355	1.00746	1.36513	6351.39	1437.41	7524.6	1749.06	1.19538	0.103649	0.631651
A_84_P60830	At4g34135.2	UDP-glucoronosyl/UDP-glucosyl transferase family protein contains Pfam profile: PF00201 UDP-glucoronosyl and UDP-glucosyl transferase [At4g34135.2]	14997.2	5361.68	1921.43	13090.6	6964.55	2505.56	0.872868	1.29895	1.30401	7426.76	3913.32	7520.22	3068.23	1.15861	0.142877	0.985905
A_84_P18907	At1g02360.1	chitinase, putative similar to chitinase precursor GI:5880845 from [Petroselinum crispum] [At1g02360.1]	6137.56	7602.43	8740.56	6051.31	6383.18	10118.1	0.985947	0.839624	1.1576	7493.51	753.392	7517.51	1303.8	0.99439	0.0918885	0.988047
A_84_P12194	At5g59420.1	oxysterol-binding family protein similar to SP|P16258 Oxysterol-binding protein 1 {Oryctolagus cuniculus}; contains Pfam profile PF01237: Oxysterol-binding protein [At5g59420.1]	8317.68	6310.43	6261.18	8679.43	6829.68	7018.31	1.04349	1.08228	1.12092	6963.1	677.441	7509.14	587.674	1.08223	0.0223527	0.575498
A_84_P179264	At3g13910.1	expressed protein [At3g13910.1]	7864.93	6030.8	5728.68	9887.93	6423.05	6186.18	1.25722	1.06504	1.07986	6541.47	667.452	7499.06	1196.39	1.13404	0.0617373	0.523076
A_84_P16155	At1g15340.1	methyl-CpG-binding domain-containing protein contains Pfam profile PF01429: Methyl-CpG binding domain [At1g15340.1]	9697.18	5185.3	9597.43	8878.31	4753.8	8829.49	0.915555	0.916784	0.919985	8159.97	1487.61	7487.2	1366.77	0.917442	0.00132033	0.755837
A_84_P227819	At2g44310.1	calcium-binding EF hand family protein contains INTERPRO:IPR002048 calcium-binding EF-hand domain [At2g44310.1]	9639.06	8795.18	7390.18	8223.18	6331.93	7875.43	0.853111	0.719932	1.06566	8608.14	655.896	7476.85	581.194	0.879568	0.100676	0.266289
A_84_P23842	At2g30570.1	photosystem II reaction center W (PsbW) protein-related similar to photosystem II reaction center W protein SP:Q41387 from [Spinacia oleracea] [At2g30570.1]	11022.6	15527.6	16948.4	5169.24	8568.68	8689.43	0.46897	0.551837	0.512698	14499.5	1786.21	7475.79	1153.8	0.511168	0.023934	0.0298486
A_84_P12651	At3g05840.1	shaggy-related protein kinase gamma / ASK-gamma (ASK3) identical to shaggy-related protein kinase gamma SP:P43289 GI:456509 from [Arabidopsis thaliana] [At3g05840.1]	9993.93	5484.93	5383.68	10106.6	6589.55	5725.06	1.01127	1.20139	1.06341	6954.18	1520.16	7473.72	1339.86	1.09202	0.0567181	0.810295
A_84_P12859	At4g12410.1	auxin-responsive family protein similar to GP:546362 small auxin up RNA {Arabidopsis thaliana}; auxin-induced protein 10A -Glycine max,PID:g255579 [At4g12410.1]	10660.6	6829.68	3025.93	11432.2	6509.8	4460.56	1.07238	0.953164	1.47411	6838.72	2203.93	7467.51	2068.72	1.16655	0.157583	0.845375
A_84_P282310	At5g03040.1	calmodulin-binding family protein similar to SF16 protein [Helianthus annuus] GI:560150; contains Pfam profile PF00612: IQ calmodulin-binding motif [At5g03040.1]	8576.68	6944.55	8817.18	7065.56	7368.68	7929.62	0.82381	1.06107	0.899337	8112.81	588.237	7454.62	253.107	0.928073	0.0699828	0.362128
A_84_P540888	At1g17940.1	expressed protein [At1g17940.1]	5874.93	5547.18	9133.43	6594.18	8104.55	7575.18	1.12243	1.46102	0.829391	6851.85	1144.71	7424.64	442.457	1.13761	0.182495	0.66498
A_84_P11990	At4g34240.1	aldehyde dehydrogenase (ALDH3) similar to aldehyde dehydrogenase [Arabidopsis thaliana] gi|17065876|emb|CAC84903; contains Pfam profile PF00171: aldehyde dehydrogenase (NAD) family protein; identical to cDNA aldehyde dehydrogenase (ALDH3 gene)...	11387.6	12389.4	7182.18	8522.31	7254.3	6453.68	0.748388	0.585524	0.898568	10319.7	1595.21	7410.1	602.22	0.74416	0.0903929	0.163122
A_84_P304580	At5g20020.1	Ras-related GTP-binding nuclear protein (RAN-2) identical to GTP-binding nuclear protein RAN-2 SP:P41917 from [Arabidopsis thaliana] [At5g20020.1]	5431.18	5537.43	5928.31	7792.56	6336.8	8049.43	1.43478	1.14436	1.3578	5632.31	151.145	7392.93	533.244	1.31231	0.0868676	0.033645
A_84_P22769	At1g11700.1	expressed protein contains Pfam profile PF04520: Protein of unknown function, DUF584 [At1g11700.1]	4445.68	11745.9	13557.6	4193.81	9141.93	8765.56	0.943344	0.778306	0.646544	9916.39	2784.9	7367.1	1590.36	0.789398	0.0858581	0.471166
A_84_P165183	At4g17650.1	aromatic-rich family protein contains Pfam PF03654: Aromatic-Rich Protein Family [At4g17650.1]	10220.7	5908.8	3881.18	9871.31	7300.8	4875.06	0.965817	1.23558	1.25608	6670.22	1869.24	7349.06	1442.49	1.15249	0.0935244	0.788005
A_84_P22149	At3g13310.1	DNAJ heat shock N-terminal domain-containing protein similar to J11 protein [Arabidopsis thaliana] GI:9843641; contains Pfam profile: PF00226 DnaJ domain [At3g13310.1]	7738.56	8564.68	2247.99	9419.56	8933.43	3665.06	1.21722	1.04305	1.63037	6183.74	1982.27	7339.35	1842.5	1.29688	0.174158	0.691359
A_84_P10947	At4g04610.1	5'-adenylylsulfate reductase (APR1) / PAPS reductase homolog (PRH19) identical to 5'-adenylylsulfate reductase [Arabidopsis thaliana] GI:2738756; identical to cDNA PAPS reductase homolog (PRH19) GI:1710111 [At4g04610.1]	10073.8	7113.8	7926.56	8048.24	5123.3	8844.56	0.798928	0.720192	1.11581	8371.39	882.952	7338.7	1131.3	0.878311	0.120907	0.51157
A_84_P168163	At5g56030.1	heat shock protein 81-2 (HSP81-2) nearly identical to SP|P55737 Heat shock protein 81-2 (HSP81-2) {Arabidopsis thaliana} [At5g56030.1]	7686.06	7366.3	7815.18	6619.06	6229.68	9159.06	0.861177	0.845699	1.17196	7622.51	133.418	7335.93	918.467	0.959611	0.106267	0.772901
A_84_P261730	At3g05220.1	heavy-metal-associated domain-containing protein similar to farnesylated protein 1 (GI:23304411) {Hordeum vulgare subsp. spontaneum}; contains Pfam profile PF00403: Heavy-metal-associated domain [At3g05220.1]	9649.06	6125.43	5846.81	8817.18	6113.68	7044.93	0.913787	0.998082	1.20492	7207.1	1223.63	7325.26	792.921	1.03893	0.0864888	0.939301
A_84_P86679	At1g12810.1	proline-rich family protein contains proline rich extensin domains, INTERPRO:IPR002965 [At1g12810.1]	8874.31	7434.05	7507.68	7919.81	6879.93	7168.68	0.892442	0.925461	0.954846	7938.68	468.295	7322.81	309.92	0.92425	0.0180246	0.334357
A_84_P10387	At1g71360.1	expressed protein low similarity to PIR|JC7185 chromosome 1 C1orf9 protein [Homo sapiens] [At1g71360.1]	6932.06	6773.55	6733.68	7615.74	6727.05	7605.31	1.09863	0.993135	1.12944	6813.1	60.583	7316.04	294.506	1.07373	0.04127	0.169701
A_84_P189254	At4g33540.1	metallo-beta-lactamase family protein [At4g33540.1]	9580.56	5077.8	5857.06	9997.68	6178.93	5749.06	1.04354	1.21685	0.981561	6838.47	1389.37	7308.56	1350.28	1.08065	0.0704113	0.820223
A_84_P15412	At2g36460.1	fructose-bisphosphate aldolase, putative similar to PIR|S65073 fructose-bisphosphate aldolase (EC 4.1.2.13) isoenzyme C-1, cytosolic [Oryza sativa]; contains Pfam profile PF00274 Fructose-bisphosphate aldolase class-I [At2g36460.1]	10463.1	6843.93	6799.06	8437.62	6635.3	6843.31	0.80642	0.969517	1.00651	8035.35	1213.92	7305.41	569.28	0.927482	0.0614655	0.615085
A_84_P16404	At2g33700.1	protein phosphatase 2C, putative / PP2C, putative contains PF00481: Protein phosphatase 2C domain; similar to protein phosphatase-2C (PP2C) (GI:3643085) [Mesembryanthemum crystallinum] [At2g33700.1]	8745.18	5946.8	4591.68	8989.56	6696.93	6197.93	1.02794	1.12614	1.34982	6427.89	1222.9	7294.81	859.532	1.16797	0.0952414	0.593033
A_84_P193364	At1g56660.1	expressed protein [At1g56660.1]	5791.56	4446.87	16720.1	4468.81	3932.8	13439.3	0.771607	0.884399	0.803784	8986.16	3886.38	7280.31	3083.39	0.81993	0.0335461	0.74827
A_84_P21906	At1g36730.1	eukaryotic translation initiation factor 5, putative / eIF-5, putative similar to SP|P55876 Eukaryotic translation initiation factor 5 (eIF-5) {Zea mays}; contains Pfam profiles PF02020: eIF4-gamma/eIF5/eIF2-epsilon, PF01873: Domain found in IF2B/IF5...	7072.87	7313.68	6649.43	7965.81	5895.8	7953.81	1.12625	0.806134	1.19616	7011.99	194.153	7271.81	688.009	1.04285	0.120066	0.734673
A_84_P86519	At5g04040.1	patatin-related contains Patatin domain PF01734 [At5g04040.1]	6813.81	6410.05	6619.06	7776.43	6893.43	7145.31	1.14128	1.07541	1.07951	6614.31	116.577	7271.72	262.621	1.09873	0.0213057	0.084042
A_84_P12238	At5g17650.1	glycine/proline-rich protein glycine/proline-rich protein GPRP - Arabidopsis thaliana, EMBL:X84315 [At5g17650.1]	7656.62	5269.3	12648.3	5758.81	5011.43	10970.4	0.752134	0.951061	0.867344	8524.74	2173.91	7246.89	1874.23	0.856846	0.0576645	0.679207
A_84_P16551	At3g52400.1	syntaxin, putative (SYP122) similar to SP|Q9ZSD4 Syntaxin 121 (AtSYP121) (Syntaxin-related protein At-Syr1) {Arabidopsis thaliana} [At3g52400.1]	5136.93	6097.68	5136.93	6186.18	7080.68	8473.43	1.20426	1.16121	1.64951	5457.18	320.249	7246.76	665.474	1.33833	0.156089	0.0725121
A_84_P226469	At3g49260.1	calmodulin-binding family protein low similarity to SF16 protein [Helianthus annuus] GI:560150; contains Pfam profile PF00612: IQ calmodulin-binding motif [At3g49260.1]	8144.93	14205.1	21905.9	3727.06	6798.18	11201.9	0.457592	0.478575	0.511365	14752	3981.86	7242.39	2169.21	0.482511	0.0156472	0.173035
A_84_P14776	At4g23180.1	receptor-like protein kinase 4, putative (RLK4) nearly identical to receptor-like protein kinase 4 [Arabidopsis thaliana] GI:13506745; contains Pfam domain, PF00069: Protein kinase domain; identical to cDNA receptor-like protein kinase 4 (RLK4)...	6206.06	5422.37	6096.18	6642.56	7675.18	7368.93	1.07033	1.41547	1.20878	5908.2	244.979	7228.89	306.206	1.23153	0.100278	0.0280993
A_84_P14948	At5g37260.1	myb family transcription factor contains Pfam profile: PF00249 myb-like DNA-binding domain [At5g37260.1]	8280.74	6225.68	9884.18	9133.43	4577.49	7965.81	1.10297	0.73526	0.805915	8130.2	1058.8	7225.58	1366.27	0.881382	0.112657	0.628382
A_84_P86869	At2g42310.1	expressed protein [At2g42310.1]	6708.56	8871.43	7637.93	6048.81	8813.43	6803.56	0.901655	0.993462	0.890759	7739.31	626.422	7221.93	825.038	0.928626	0.0325706	0.643688
A_84_P22126	At3g23410.1	alcohol oxidase-related similar to long chain fatty alcohol oxidase from Candida cloacae [GI:6983581], Candida tropicalis [GI:6983594] [At3g23410.1]	5766.56	8338.93	12346.9	5464.93	7773.55	8417.68	0.947694	0.932201	0.681763	8817.47	1914.6	7218.72	896.393	0.853886	0.0861776	0.491595
A_84_P146578	At4g32020.1	expressed protein NuLL [At4g32020.1]	8585.68	6737.18	6977.81	8714.81	4840.8	8097.56	1.01504	0.718521	1.16047	7433.56	580.236	7217.72	1201.74	0.964678	0.130042	0.879355
A_84_P11706	At3g05830.1	expressed protein [At3g05830.1]	8458.43	5883.55	7270.31	8702.06	5015.05	7916.31	1.0288	0.852385	1.08885	7204.1	744.04	7211.14	1121.23	0.990014	0.0709644	0.996075
A_84_P136155	At5g47860.1	expressed protein [At5g47860.1]	6687.81	7386.68	4733.24	8805.81	7681.05	5142.31	1.3167	1.03985	1.08642	6269.24	794.056	7209.72	1083.5	1.14766	0.0855819	0.522434
A_84_P145439	At2g31865.1	poly (ADP-ribose) glycohydrolase (PARG) family protein contains Pfam profile: PF05028 poly (ADP-ribose) glycohydrolase (PARG) [At2g31865.1]	5705.31	6340.3	7025.43	5795.68	5350.8	10479.1	1.01584	0.843935	1.49159	6357.01	381.179	7208.51	1640.31	1.11712	0.193698	0.639703
A_84_P246435	At5g45410.1	expressed protein similar to unknown protein (pir||T05524) [At5g45410.1]	8562.68	4498.93	6686.37	9911.68	4745.3	6955.43	1.15754	1.05476	1.04024	6582.66	1174.25	7204.14	1496.58	1.08418	0.0369196	0.760272
A_84_P548213	At2g31945.1	expressed protein [At2g31945.1]	9147.81	6254.8	4856.56	7999.68	6279.68	7292.31	0.874492	1.00398	1.50154	6753.06	1263.58	7190.56	499.121	1.12667	0.191126	0.76356
A_84_P21798	At1g11910.1	aspartyl protease family protein contains Pfam profiles: PF00026 eukaryotic aspartyl protease, PF03489 surfactant protein B, PF05184 saposin-like type B, region 1 [At1g11910.1]	8031.06	8091.68	7821.06	7821.06	6760.18	6973.06	0.973852	0.835448	0.891575	7981.26	81.9932	7184.76	324.027	0.900292	0.0401906	0.0757402
A_84_P17092	At1g64720.1	expressed protein weak similarity to SP|P53809 Phosphatidylcholine transfer protein (PC-TP) {Rattus norvegicus} [At1g64720.1]	8014.18	7622.3	10743.1	7642.43	6062.3	7745.93	0.953613	0.795337	0.721017	8793.18	981.479	7150.22	544.779	0.823323	0.0685872	0.21714
A_84_P13984	At5g24430.1	calcium-dependent protein kinase, putative / CDPK, putative similar to calcium/calmodulin-dependent protein kinase CaMK1 [Nicotiana tabacum] gi|16904222|gb|AAL30818 [At5g24430.1]	5480.31	4232.8	6413.68	7557.93	5979.18	7881.81	1.37911	1.41258	1.22891	5375.6	631.738	7139.64	587.714	1.3402	0.0564791	0.110384
A_84_P559706	At2g25850.1	nucleotidyltransferase family protein contains Pfam profiles: PF01909 nucleotidyltransferase domain, PF04926 poly(A) polymerase predicted RNA binding domain; identical to cDNA GI:31747890 [At2g25850.1]	7895.81	6378.93	7422.68	7629.93	6513.43	7220.68	0.966327	1.02109	0.972786	7232.47	448.094	7121.35	326.111	0.986733	0.0172771	0.85086
A_84_P15779	At4g35860.1	Ras-related GTP-binding protein, putative similar to Rab2-like GTP-binding protein GI:1765896 from [Arabidopsis thaliana] [At4g35860.1]	9388.93	5996.68	4156.56	8853.06	7570.3	4937.18	0.942925	1.26242	1.18781	6514.06	1532.45	7120.18	1152.6	1.13105	0.0964964	0.767735
A_84_P563692	At5g21020.2	expressed protein [At5g21020.2]	8191.06	12347.9	8779.18	6327.81	7738.55	7289.56	0.772526	0.626709	0.830323	9772.72	1298.75	7118.64	416.118	0.743186	0.0605815	0.123506
A_84_P17365	At3g08970.1	DNAJ heat shock N-terminal domain-containing protein low similarity to PIR|A47079|A47079 heat shock protein dnaJ - Lactococcus lactis; contains Pfam profile PF00226 DnaJ domain [At3g08970.1]	8433.81	5922.68	4414.18	8973.43	6076.43	6298.68	1.06398	1.02596	1.42692	6256.89	1172.34	7116.18	930.839	1.17229	0.127788	0.596682
A_84_P24102	At3g48460.1	GDSL-motif lipase/hydrolase family protein similar to lipase [Arabidopsis thaliana] GI:1145627; contains InterPro Entry IPR001087 Lipolytic enzyme, G-D-S-L family [At3g48460.1]	5743.43	5942.93	5806.56	7197.81	7447.55	6678.06	1.25322	1.25318	1.15009	5830.97	58.8698	7107.81	226.647	1.21883	0.0343709	0.00549689
A_84_P13216	At1g20510.1	4-coumarate--CoA ligase family protein / 4-coumaroyl-CoA synthase family protein similar to SP|P14912 and SP|P14913 from Petroselinum crispum; contains Pfam AMP-binding enzyme domain PF00501 [At1g20510.1]	5907.56	6635.3	7494.93	6005.24	6200.99	9111.18	1.01654	0.934545	1.21565	6679.26	458.763	7105.81	1004.28	1.05558	0.0834615	0.718926
A_84_P11062	At4g38770.1	proline-rich family protein (PRP4) similar to proline-rich protein [Arabidopsis thaliana] gi|6782442|gb|AAF28388; contains proline-rich extensin domains, INTERPRO:IPR002965 [At4g38770.1]	6746.43	7780.3	14445.4	5068.74	6362.93	9871.31	0.751322	0.817825	0.683351	9657.39	2412.55	7100.99	1434.66	0.750833	0.03882	0.413943
A_84_P23584	At5g16830.1	syntaxin 21 (SYP21) / PEP12 homolog identical to Syntaxin homolog (PEP12 homolog) (SP:Q39233) and syntaxin of plants 21 (GP:899122) {Arabidopsis thaliana}; contains Pfam profiles PF05739:SNARE domain and PF00804: Syntaxin [At5g16830.1]	7562.06	8543.43	7274.31	5448.81	8079.68	7748.81	0.720546	0.945719	1.06523	7793.26	384.171	7092.43	827.344	0.910498	0.101048	0.485156
A_84_P20935	At1g21830.1	expressed protein EST gb|T21171 comes from this gene [At1g21830.1]	4216.31	3957.05	6813.81	6916.18	7071.8	7259.31	1.64034	1.78714	1.06538	4995.72	912.118	7082.43	99.1941	1.49762	0.220235	0.0853166
A_84_P15442	At2g16280.1	very-long-chain fatty acid condensing enzyme, putative similar to fatty acid condensing enzyme CUT1 GI:5001734 from [Arabidopsis thaliana] [At2g16280.1]	8101.68	4664.43	7340.99	8740.56	5855.43	6649.43	1.07886	1.25534	0.905794	6702.37	1042.36	7081.81	860.465	1.08	0.100906	0.792843
A_84_P13366	At1g66410.1	calmodulin-1/4 (CAM4) identical to calmodulin [Arabidopsis thaliana] GI:16223; nearly identical to SP|P25854 Calmodulin-1/4 {Arabidopsis thaliana} [At1g66410.1]	6348.43	5134.68	9288.93	6695.18	6241.05	8308.43	1.05462	1.21547	0.894444	6924.01	1233.28	7081.56	627.289	1.05485	0.0926725	0.914835
A_84_P23737	At1g16030.1	heat shock protein 70, putative / HSP70, putative similar to heat shock protein hsp70 GI:1771478 from [Pisum sativum] [At1g16030.1]	15791.4	10626.9	5871.99	8453.56	5237.43	7531.06	0.535326	0.492845	1.28254	10763.5	2864.31	7074.01	956.127	0.770236	0.256444	0.288862
A_84_P23261	At4g12120.1	cytokinesis-related Sec1 protein, putative similar to cytokinesis-related Sec1 protein KEULE [Arabidopsis thaliana] gi|12659318|gb|AAK01291; contains Pfam domain, PF00995: Sec1 family [At4g12120.1]	8063.68	5603.43	5813.18	8264.68	5942.93	6980.06	1.02493	1.06059	1.20073	6493.43	787.457	7062.56	671.5	1.09541	0.0536542	0.611626
A_84_P14158	At2g07708.1	expressed protein [At2g07708.1]	5881.99	5211.55	8562.06	8204.49	6458.8	6485.81	1.39485	1.23932	0.757506	6551.87	1023.56	7049.7	577.449	1.13056	0.191854	0.693635
A_84_P14417	At2g20560.1	DNAJ heat shock family protein SP|Q9UDY4 DnaJ homolog subfamily B member 4 (Heat shock 40 kDa protein 1 homolog) {Homo sapiens}; contains Pfam profile PF00226: DnaJ domain [At2g20560.1]	14804.1	6356.05	5013.49	9171.18	4995.55	6926.37	0.619505	0.785952	1.38155	8724.54	3064.37	7031.04	1206.54	0.929001	0.231318	0.634203
A_84_P18467	At3g57520.1	alkaline alpha galactosidase, putative similar to alkaline alpha galactosidase II [Cucumis melo] GI:29838631; contains Pfam profile PF05691: Raffinose synthase or seed imbibition protein Sip1 [At3g57520.1]	6087.93	4588.8	4499.81	6985.81	7219.68	6882.93	1.14748	1.57332	1.52961	5058.85	515.183	7029.47	99.6324	1.41681	0.13525	0.0198519
A_84_P156125	At3g61190.1	BON1-associated protein 1 (BAP1) identical to BON1-associated protein 1 [Arabidopsis thaliana] GI:15487384; contains Pfam profile PF00168: C2 domain; supporting cDNA gi|15487383|gb|AY045765.1| [At3g61190.1]	4161.81	3991.05	8286.31	4322.43	5071.18	11688.7	1.0386	1.27064	1.4106	5479.72	1404.16	7027.43	2340.63	1.23994	0.10848	0.601001
A_84_P230289	At2g44080.1	expressed protein [At2g44080.1]	5427.31	6265.68	4756.43	4719.56	9238.93	7115.06	0.869595	1.47453	1.49588	5483.14	436.576	7024.51	1305.42	1.28	0.205296	0.325497
A_84_P17107	At1g73080.1	leucine-rich repeat transmembrane protein kinase, putative similar to receptor protein kinase GI:1389566 from [Arabidopsis thaliana] [At1g73080.1]	5873.31	8247.8	8953.68	5320.06	6171.55	9501.31	0.905803	0.748266	1.06116	7691.6	931.701	6997.64	1275.74	0.905077	0.0903259	0.683142
A_84_P15872	At1g23440.1	pyrrolidone-carboxylate peptidase family protein similar to Pyrrolidone-carboxylate peptidase (Swiss-Prot:O58321) [Pyrococcus horikoshii]; contains Prosite PS00141: Eukaryotic and viral aspartyl proteases active site [At1g23440.1]	7603.06	4602.68	5668.56	8892.93	6017.3	6036.93	1.16965	1.30735	1.06499	5958.1	878.15	6982.39	955.288	1.18066	0.0701803	0.474046
A_84_P16354	At2g45140.1	vesicle-associated membrane protein, putative / VAMP, putative similar to VAP27 GI:6688926 [Nicotiana plumbaginifolia] [At2g45140.1]	6528.06	4513.8	6079.56	7707.24	7262.55	5967.56	1.18063	1.60897	0.981578	5707.14	610.553	6979.12	521.817	1.25706	0.185099	0.18843
A_84_P19431	At3g62150.1	multidrug resistant (MDR) ABC transporter, putative similar to multidrug-resistant protein CjMDR1 GI:14715462 from [Coptis japonica]; contains Pfam profiles PF00005: ABC transporter, PF00664: ABC transporter transmembrane region [At3g62150.1]	4206.68	6785.3	7578.56	5024.93	5106.18	10734.7	1.19451	0.752535	1.41645	6190.18	1017.84	6955.26	1889.85	1.12117	0.195134	0.739525
A_84_P19881	At1g03740.1	protein kinase family protein contains protein kinase domain, Pfam:PF00069 [At1g03740.1]	6272.93	4078.8	4814.43	8825.93	5139.8	6886.18	1.40699	1.26013	1.43032	5055.39	644.746	6950.64	1064.58	1.36581	0.0532704	0.202478
A_84_P23455	At1g68620.1	expressed protein similar to PrMC3 [Pinus radiata] GI:5487873 [At1g68620.1]	5205.31	8328.18	3279.87	8458.43	8412.37	3945.18	1.62496	1.01011	1.20285	5604.45	1470.92	6938.66	1496.8	1.27931	0.181564	0.559482
A_84_P21281	At3g52470.1	harpin-induced family protein / HIN1 family protein / harpin-responsive family protein similar to harpin-induced protein hin1 ( GI:1619321) [Nicotiana tabacum] [At3g52470.1]	7485.68	4509.93	5864.62	7929.18	5267.43	7607.31	1.05925	1.16796	1.29715	5953.41	860.172	6934.64	838.767	1.17479	0.0687623	0.459937
A_84_P10559	At1g01560.1	mitogen-activated protein kinase, putative / MAPK, putative (MPK11) similar to MAP kinase 5 GI:4239889 from [Zea mays]; mitogen-activated protein kinase (MAPK)(AtMPK11), PMID:12119167 [At1g01560.1]	5694.06	5752.8	5844.43	6975.56	4393.55	9415.31	1.22506	0.763724	1.61099	5763.76	43.754	6928.14	1449.85	1.19992	0.244907	0.467113
A_84_P22465	At1g31330.1	photosystem I reaction center subunit III family protein contains Pfam profile: PF02507: photosystem I reaction center subunit III [At1g31330.1]	8669.43	12664.4	18417.9	4429.49	7164.55	9188.06	0.510932	0.565723	0.498865	13250.6	2829.37	6927.37	1378.79	0.525173	0.0205718	0.114929
A_84_P205698	At2g27260.1	expressed protein [At2g27260.1]	6988.81	7957.93	9833.93	4731.06	6465.43	9573.56	0.676948	0.812451	0.973523	8260.22	835.109	6923.35	1416.54	0.820974	0.0857198	0.461839
A_84_P118232	At5g16360.1	NC domain-containing protein contains Pfam domain, PF04970: NC domain [At5g16360.1]	8453.56	5895.8	6405.31	6866.68	5466.8	8433.81	0.812283	0.927236	1.31669	6918.22	781.63	6922.43	856.953	1.01874	0.152628	0.997279
A_84_P89379	At2g38800.1	calmodulin-binding protein-related contains similarity to potato calmodulin-binding protein PCBP GI:17933110 from [Solanum tuberosum] [At2g38800.1]	6603.43	9520.55	5013.49	7997.68	7381.93	5372.81	1.21114	0.775368	1.07167	7045.83	1319.75	6917.47	792.524	1.01939	0.128484	0.937557
A_84_P579587	At4g20830.1	FAD-binding domain-containing protein similar to SP|P30986 reticuline oxidase precursor (Berberine-bridge-forming enzyme) (BBE) (Tetrahydroprotoberberine synthase) [Eschscholzia californica]; contains PF01565 FAD binding domain [At4g20830.1]	7776.43	4131.8	6364.43	7980.62	3888.68	8878.31	1.02626	0.941158	1.39499	6090.89	1060.97	6915.87	1535.62	1.1208	0.139277	0.681338
A_84_P14884	At5g06750.1	protein phosphatase 2C family protein / PP2C family protein similar to Ser/Thr protein phosphatase 2C (PP2C6) (GI:15020818) [Arabidopsis thaliana]; similar to protein phosphatase 2C (GI:3608412) [Mesembryanthemum crystallinum]; contains Pfam PF00481 :...	8402.93	6456.05	5263.18	7499.31	7266.3	5926.31	0.892463	1.1255	1.12599	6707.39	915.038	6897.31	490.137	1.04799	0.0777617	0.863731
A_84_P15544	At3g19130.1	RNA-binding protein, putative similar to RNA Binding Protein 47 [Nicotiana plumbaginifolia] GI:9663769, DNA binding protein ACBF GB:AAC49850 from [Nicotiana tabacum]; contains InterPro entry IPR000504: RNA-binding region RNP-1 (RNA recognition motif)...	4475.43	4254.43	7871.06	5114.43	5880.05	9679.81	1.14278	1.3821	1.2298	5533.64	1170.45	6891.43	1411.6	1.25156	0.069938	0.500132
A_84_P23286	At4g22240.1	plastid-lipid associated protein PAP, putative similar to plastid-lipid associated proteins PAP2 [Brassica rapa] GI:14248550 GI:14248556; contains Pfam profile PF04755: PAP_fibrillin [At4g22240.1]	8689.43	5021.18	4923.18	8576.68	6773.55	5318.18	0.987024	1.349	1.08023	6211.26	1239.41	6889.47	942.432	1.13875	0.108512	0.685615
A_84_P53650	At5g57910.1	expressed protein similar to unknown protein (emb|CAB79781.1) [At5g57910.1]	5822.31	5619.3	5039.81	7489.31	6850.18	6310.06	1.28631	1.21904	1.25204	5493.81	234.442	6883.18	340.82	1.25247	0.0194199	0.0283397
A_84_P16701	At4g30350.1	heat shock protein-related contains similarity to heat shock protein 101 [Triticum aestivum] gi|6013196|gb|AAF01280 [At4g30350.1]	6554.93	4274.18	6528.06	9288.93	4175.68	7181.74	1.41709	0.976955	1.10014	5785.72	755.811	6882.12	1483.65	1.16473	0.131097	0.54621
A_84_P18878	At2g17870.1	cold-shock DNA-binding family protein contains Pfam domains, PF00313: 'Cold-shock' DNA-binding domain and PF00098: Zinc knuckle [At2g17870.1]	6980.06	6275.18	7081.56	7543.68	5791.68	7303.93	1.08075	0.92295	1.0314	6778.93	253.574	6879.76	548.427	1.0117	0.0466052	0.875558
A_84_P18563	At4g23850.1	long-chain-fatty-acid--CoA ligase / long-chain acyl-CoA synthetase nearly identical to acyl-CoA synthetase (MF7P) from Brassica napus [gi:1617270] [At4g23850.1]	6678.06	3283.3	7340.99	8021.68	3958.68	8553.56	1.2012	1.2057	1.16518	5767.45	1256.73	6844.64	1451.13	1.19069	0.0128236	0.604654
A_84_P22502	At5g25900.1	ent-kaurene oxidase, putative (GA3) / cytochrome P450 identical to GA3 [Arabidopsis thaliana] GI:3342249; similar to ent-kaurene oxidase [Cucurbita maxima] GI:11934675; contains Pfam profile PF00067: Cytochrome P450 [At5g25900.1]	7259.31	5314.3	3571.99	9750.81	6662.49	4093.31	1.34321	1.25369	1.14594	5381.87	1064.97	6835.54	1635.47	1.24762	0.0570279	0.49775
A_84_P23291	At4g23550.1	WRKY family transcription factor contains Pfam profile: PF03106 WRKY DNA binding domain [At4g23550.1]	3423.93	2208.68	9253.31	4487.06	2697.24	13321.9	1.3105	1.2212	1.43969	4961.97	2174.16	6835.41	3284.16	1.3238	0.0634231	0.659129
A_84_P12894	At4g24960.1	ABA-responsive protein (HVA22d) identical to AtHVA22d [Arabidopsis thaliana] GI:4884938 [At4g24960.1]	6427.68	5024.87	4254.31	6351.81	6886.93	7267.18	0.988196	1.37057	1.70819	5235.62	636.187	6835.31	265.504	1.35565	0.207979	0.0810906
A_84_P584220	At5g27860.1	expressed protein [At5g27860.1]	6058.93	6913.05	7960.06	6590.31	6253.05	7661.62	1.0877	0.904528	0.962508	6977.35	549.748	6834.99	424.624	0.984913	0.054051	0.847632
A_84_P17867	At5g59480.1	haloacid dehalogenase-like hydrolase family protein low similarity to SP|P53078 SSM1 protein {Saccharomyces cerevisiae}; contains InterPro accession IPR005834: Haloacid dehalogenase-like hydrolase [At5g59480.1]	10445.3	4436.8	5100.87	9697.18	4747.05	6058.93	0.928377	1.06993	1.18782	6660.99	1901.84	6834.39	1480.65	1.06204	0.0749994	0.946102
A_84_P194454	At5g13810.1	glutaredoxin family protein [At5g13810.1]	5998.37	5054.12	6925.93	6843.31	5555.05	8102.81	1.14086	1.09911	1.16992	5992.81	540.353	6833.72	735.488	1.13663	0.0205496	0.408983
A_84_P16247	At1g12610.1	DRE-binding protein, putative / CRT/DRE-binding factor, putative similar to DREB1A GI:3738224 from [Arabidopsis thaliana] and to transcriptional activator CBF1 GI:1899058 from [Arabidopsis thaliana [At1g12610.1]	8765.56	8304.93	9237.81	3889.43	3378.55	13209.7	0.443718	0.406813	1.42996	8769.43	269.305	6825.89	3195.3	0.760163	0.335067	0.57716
A_84_P78279	At1g67920.1	expressed protein [At1g67920.1]	6085.12	11844.4	4355.31	4934.93	7963.68	7537.81	0.810984	0.672357	1.73072	7428.29	2263.83	6812.14	946.621	1.07135	0.332102	0.814108
A_84_P23141	At3g45040.1	phosphatidate cytidylyltransferase family protein weak similarity to SP|P20048 Dolichol kinase (EC 2.7.1.108) {Saccharomyces cerevisiae}; contains Pfam profile: PF01148 phosphatidate cytidylyltransferase [At3g45040.1]	4895.81	6432.18	9847.68	4182.06	7058.05	9171.18	0.854212	1.0973	0.931304	7058.56	1463.39	6803.76	1445.84	0.96094	0.071722	0.907404
A_84_P212158	At1g09690.1	60S ribosomal protein L21 (RPL21C) Similar to ribosomal protein L21 (gb|L38826). ESTs gb|AA395597,gb|ATTS5197 come from this gene [At1g09690.1]	6275.81	8670.55	7748.81	5895.43	7930.05	6568.93	0.93939	0.914596	0.847735	7565.06	697.383	6798.14	598.421	0.900574	0.0273719	0.450905
A_84_P21676	At5g65240.1	leucine-rich repeat family protein / protein kinase family protein contains Pfam domains PF00560: Leucine Rich Repeat and PF00069: Protein kinase domain [At5g65240.1]	8280.74	3460.18	5501.18	10207.4	3980.68	6193.43	1.23267	1.15043	1.12584	5747.37	1397.01	6793.85	1822.41	1.16964	0.0323028	0.672226
A_84_P515859	At5g25250.1	expressed protein [At5g25250.1]	4396.31	4753.8	8306.31	5030.43	2891.05	12416.4	1.14424	0.608156	1.49482	5818.81	1248.02	6779.31	2885.43	1.08241	0.257818	0.775206
A_84_P10632	At2g16600.1	peptidyl-prolyl cis-trans isomerase, cytosolic / cyclophilin / rotamase (ROC3) identical to cytosolic cyclophilin [Arabidopsis thaliana] GI:1305455 [At2g16600.1]	8646.31	6211.8	5830.93	7607.31	6222.68	6499.68	0.879833	1.00175	1.11469	6896.35	881.86	6776.56	423.002	0.998758	0.0678139	0.908427
A_84_P12934	At4g33920.1	protein phosphatase 2C family protein / PP2C family protein similar to Ser/Thr protein phosphatase 2C (PP2C6) (GI:15020818) [Arabidopsis thaliana]; similar to protein phosphatase 2C (GI:3608412) [Mesembryanthemum crystallinum]; contains Pfam PF00481 :...	4460.56	7331.05	9696.06	4629.06	6731.93	8953.68	1.03778	0.918276	0.923435	7162.56	1513.71	6771.56	1248.57	0.959829	0.0390018	0.851774
A_84_P109302	At1g19570.1	dehydroascorbate reductase, putative similar to GB:BAA90672 from (Oryza sativa) [At1g19570.1]	6168.68	7199.43	6083.68	4721.68	10110.6	5458.18	0.765428	1.40435	0.897184	6483.93	358.59	6763.47	1686.99	1.02232	0.194766	0.879099
A_84_P20973	At1g25450.1	very-long-chain fatty acid condensing enzyme, putative nearly identical to fatty acid condensing enzyme CUT1 GI:5001734 from [Arabidopsis thaliana] [At1g25450.1]	6503.56	6252.05	14599.4	5343.06	6619.18	8306.31	0.821559	1.05872	0.568947	9118.35	2741.5	6756.18	858.155	0.816409	0.141409	0.457104
A_84_P68904	At1g12240.1	beta-fructosidase (BFRUCT4) / beta-fructofuranosidase / invertase, vacuolar identical to beta-fructosidase GI:1871503 from [Arabidopsis thaliana]; contains Pfam profile PF00251:Glycosyl hydrolases family 32; identical to cDNA beta-fructosidase...	3057.56	4871.05	4866.06	5237.81	11004.4	4016.93	1.71307	2.25913	0.8255	4264.89	603.668	6753.04	2154.68	1.59923	0.41775	0.328486
A_84_P23033	At1g36980.1	expressed protein [At1g36980.1]	6357.56	8730.55	8171.31	5846.81	7644.18	6758.56	0.919663	0.875566	0.827108	7753.14	716.223	6749.85	518.875	0.874112	0.026728	0.319999
A_84_P565450	At5g16980.1	NADP-dependent oxidoreductase, putative strong similarity to probable NADP-dependent oxidoreductase (zeta-crystallin homolog) P1 [SP|Q39172][gi:886428] and P2 [SP|Q39173][gi:886430], Arabidopsis thaliana [At5g16980.1]	7306.06	6387.93	3008.81	10456.9	6351.55	3427.18	1.43127	0.994306	1.13905	5567.6	1306.56	6745.22	2038.84	1.18821	0.128513	0.65219
A_84_P16072	At1g65690.1	harpin-induced protein-related / HIN1-related / harpin-responsive protein-related similar to hin1 homolog (GI:13122296) [Arabidopsis thaliana]; similar to hin1 (GI:22830759) [Nicotiana tabacum]; contains 1 transmembrane domain; [At1g65690.1]	7596.56	6300.8	4828.06	8286.31	6843.93	5104.93	1.0908	1.0862	1.05735	6241.81	799.741	6745.06	919.713	1.07811	0.0104683	0.700848
A_84_P311403	At2g23420.1	nicotinate phosphoribosyltransferase family protein / NAPRTase family protein contains Pfam domain PF04095: Nicotinate phosphoribosyltransferase (NAPRTase) [At2g23420.1]	4693.56	4263.93	8133.81	7881.81	5165.05	7181.74	1.67928	1.21134	0.88295	5697.1	1224.65	6742.87	814.38	1.25786	0.231055	0.51631
A_84_P24046	At3g15580.1	autophagy 8i (APG8i) identical to autophagy 8i [Arabidopsis thaliana] GI:19912167; contains Pfam profile PF02991: Microtubule associated protein 1A/1B, light chain 3; supporting cDNA gi|21636957|gb|AF492760.1| [At3g15580.1]	7621.81	7213.99	5075.06	7478.99	6503.68	6244.56	0.981263	0.901537	1.23044	6636.95	789.771	6742.41	375.812	1.03775	0.0990577	0.909841
A_84_P15902	At5g39570.1	expressed protein [At5g39570.1]	7821.06	4806.05	6656.31	7935.68	4732.43	7541.93	1.01466	0.984681	1.13305	6427.81	877.823	6736.68	1008.55	1.04413	0.0452949	0.828643
A_84_P172163	At1g79910.1	expressed protein contains Pfam profile: PF03398 eukaryotic protein of unknown function, DUF292 [At1g79910.1]	5849.18	5938.3	7772.06	6983.18	6317.55	6906.93	1.19387	1.06387	0.888688	6519.85	626.633	6735.89	210.322	1.04881	0.0884205	0.760172
A_84_P230559	At5g16840.1	RNA recognition motif (RRM)-containing protein predicted proteins - Arabidopsis thaliana [At5g16840.1]	7693.93	8351.55	6843.31	6096.18	7384.3	6695.18	0.792336	0.884183	0.978355	7629.6	436.58	6725.22	372.152	0.884958	0.0537003	0.190048
A_84_P11947	At4g24480.1	serine/threonine protein kinase, putative similar to serine/threonine-protein kinase CTR1 [Arabidopsis thaliana] SWISS-PROT:Q05609 [At4g24480.1]	3602.31	7462.55	7901.93	4521.06	7624.55	7998.68	1.25504	1.02171	1.01224	6322.26	1365.88	6714.76	1102.16	1.09633	0.0794033	0.834
A_84_P20740	At5g14760.1	L-aspartate oxidase family protein similar to L-aspartate oxidase, Escherichia coli [SP|P10902]; contains Pfam profiles PF00890 FAD binding domain, PF02910 Fumarate reductase/succinate dehydrogenase flavoprotein C-terminal domain [At5g14760.1]	7779.93	4469.93	4513.24	8462.18	6405.18	5260.31	1.08769	1.43295	1.16553	5587.7	1096.19	6709.22	936.72	1.22872	0.104556	0.480121
A_84_P66734	At3g57280.1	expressed protein contains Pfam profile PF03647: Uncharacterised protein family (UPF0136) [At3g57280.1]	7520.43	6130.05	6166.31	7137.18	5494.18	7480.93	0.949039	0.896269	1.21319	6605.6	457.537	6704.1	613.044	1.0195	0.0980377	0.903758
A_84_P561097	At5g46295.1	expressed protein [At5g46295.1]	6733.06	6091.18	5048.93	6957.06	5361.68	7717.18	1.03327	0.880237	1.52848	5957.72	490.723	6678.64	694.078	1.14733	0.195628	0.444148
A_84_P21811	At1g04410.1	malate dehydrogenase, cytosolic, putative strong similarity to malate dehydrogenase from Mesembryanthemum crystallinum [SP|O24047], Medicago sativa [SP|O48905], Prunus persica [GI:15982948]; contains InterPro entry IPR001236: Lactate/malate...	6753.43	7994.3	8794.18	5864.06	7296.8	6866.68	0.868308	0.91275	0.780821	7847.31	593.681	6675.85	424.462	0.85396	0.0387545	0.183731
A_84_P280280	At3g46030.1	histone H2B, putative strong similarity to histone H2B Arabidopsis thaliana GI:2407802, Gossypium hirsutum SP|O22582, Lycopersicon esculentum GI:3021489; contains Pfam profile PF00125 Core histone H2A/H2B/H3/H4 [At3g46030.1]	8637.56	6530.93	4976.56	7800.93	6482.93	5728.68	0.903141	0.99265	1.15113	6715.01	1060.84	6670.85	605.541	1.01564	0.0725064	0.972889
A_84_P16283	At2g43290.1	calmodulin-like protein (MSS3) identical to calmodulin-like MSS3 from GI:9965747 [Arabidopsis thaliana] [At2g43290.1]	4976.56	5802.93	8512.81	5383.68	5176.8	9430.06	1.08181	0.892102	1.10775	6430.76	1068	6663.51	1384.56	1.02722	0.0679728	0.900538
A_84_P11133	At5g16370.1	AMP-binding protein, putative similar to AMP-binding protein GI:1903034 from [Brassica napus]; contains Pfam AMP-binding domain PF00501; identical to cDNA adenosine monophosphate binding protein 5 AMPBP5 (AMPBP5) GI:20799718 [At5g16370.1]	5694.68	4147.18	8543.81	6489.06	4298.3	9180.68	1.13949	1.03644	1.07454	6128.56	1287.6	6656.01	1411.89	1.08349	0.0300838	0.796197
A_84_P10884	At3g53260.1	phenylalanine ammonia-lyase 2 (PAL2) nearly identical to SP|P45724 [At3g53260.1]	6985.81	12881.9	8311.18	5634.06	6333.18	7969.93	0.806501	0.491633	0.958941	9392.97	1785.94	6645.72	692.18	0.752358	0.13759	0.224795
A_84_P15506	At3g15730.1	phospholipase D alpha 1 / PLD alpha 1 (PLDALPHA1) (PLD1) / choline phosphatase 1 identical to SP:Q38882 Phospholipase D alpha 1 (EC 3.1.4.4) (AtPLDalpha1) (PLD alpha 1) (Choline phosphatase 1) (Phosphatidylcholine-hydrolyzing phospholipase D 1)...	6213.18	5170.18	6357.99	6265.43	6468.55	7197.81	1.00841	1.25113	1.13209	5913.79	374.145	6643.93	283.077	1.13054	0.0700709	0.194631
A_84_P14131	At5g20250.1	raffinose synthase family protein / seed imbibition protein, putative (din10) similar to seed imbibition protein GB:AAA32975 GI:167100 from [Hordeum vulgare]; contains nonconsensus AT donor splice site at intron 1; contains Pfam profile PF05691:...	4054.93	3799.37	10456.9	4392.68	5870.18	9634.81	1.08329	1.54504	0.92138	6103.74	2177.84	6632.56	1560.54	1.18324	0.186842	0.853158
A_84_P286410	At5g22450.1	expressed protein [At5g22450.1]	8068.18	6113.68	6853.93	7132.56	5053.8	7632.24	0.884035	0.826639	1.11356	7011.93	569.72	6606.2	789.488	0.94141	0.0876536	0.698264
A_84_P23721	At1g14200.1	zinc finger (C3HC4-type RING finger) family protein contains Pfam profile: PF00097 zinc finger, C3HC4 type (RING finger) [At1g14200.1]	6616.93	8592.18	7194.31	5678.43	6546.8	7591.31	0.858167	0.761949	1.05518	7467.81	586.374	6605.51	552.979	0.891766	0.0863001	0.344948
A_84_P10243	At5g42980.1	thioredoxin H-type 3 (TRX-H-3) (GIF1) identical to SP|Q42403 Thioredoxin H-type 3 (TRX-H-3) {Arabidopsis thaliana}; identical to cDNA (GIF1) mRNA for thioredoxin GI:992961 [At5g42980.1]	9424.43	6525.74	6932.06	7612.18	5435.55	6746.43	0.807707	0.83294	0.973222	7627.41	906.134	6598.06	632.703	0.87129	0.051484	0.40437
A_84_P195774	At1g30320.1	remorin family protein contains Pfam domain, PF03763: Remorin, C-terminal region [At1g30320.1]	8779.18	4695.05	4042.43	9993.93	5306.05	4466.18	1.13837	1.13014	1.10483	5838.89	1482.17	6588.72	1719.78	1.12444	0.0100925	0.757768
A_84_P282270	At5g43150.1	expressed protein [At5g43150.1]	10520.4	5576.55	4665.68	9583.56	6216.43	3932.06	0.910947	1.11474	0.842761	6920.89	1818.88	6577.35	1641.4	0.956151	0.081703	0.895263
A_84_P517340	At3g24140.1	basic helix-loop-helix (bHLH) family protein contains Pfam profile: PF00010 Helix-loop-helix DNA-binding domain [At3g24140.1]	5061.93	7930.05	9919.31	6687.81	5965.05	7071.93	1.3212	0.752209	0.712946	7637.1	1409.83	6574.93	324.474	0.928784	0.196533	0.503541
A_84_P11355	At1g51200.1	zinc finger (AN1-like) family protein contains Pfam domains, PF01428: AN1-like Zinc finger and PF01754: A20-like zinc finger [At1g51200.1]	11785.1	7670.93	4647.81	8090.31	6756.68	4866.62	0.686489	0.880816	1.04708	8034.6	2068.35	6571.2	935.208	0.871461	0.104198	0.554245
A_84_P12030	At5g01100.1	expressed protein similar to axi 1 [Nicotiana tabacum] GI:559921; contains Pfam profile PF03138: Plant protein family [At5g01100.1]	7575.18	5555.05	4558.18	7744.18	5170.18	6792.93	1.02231	0.930716	1.49027	5896.14	887.473	6569.1	751.431	1.14777	0.173282	0.59381
A_84_P12522	At2g28710.1	zinc finger (C2H2 type) family protein contains Pfam domain, PF00096: Zinc finger, C2H2 type [At2g28710.1]	8679.43	4609.55	1837.24	11830.1	4948.93	2926.68	1.363	1.07362	1.59297	5042.08	1986.97	6568.56	2694.74	1.3432	0.15025	0.672099
A_84_P137319	At4g19880.1	glutathione S-transferase-related contains weak hit to Pfam profile PF00043: Glutathione S-transferase, C-terminal domain [At4g19880.1]	8609.18	4127.3	4719.56	8618.93	5276.93	5808.06	1.00113	1.27854	1.23064	5818.68	1405.69	6567.97	1036.88	1.1701	0.0856097	0.69004
A_84_P21989	At2g22670.1	auxin-responsive protein / indoleacetic acid-induced protein 8 (IAA8) identical to SP|Q38826 Auxin-responsive protein IAA8 (Indoleacetic acid-induced protein 8) {Arabidopsis thaliana} [At2g22670.1]	4193.81	6052.8	8370.18	4682.68	7438.55	7578.56	1.11657	1.22894	0.905423	6205.6	1208.03	6566.6	942.825	1.08365	0.0948321	0.82533
A_84_P505397	At1g11650.1	RNA-binding protein 45 (RBP45), putative similar to gb|U90212 DNA binding protein ACBF from Nicotiana tabacum and contains 3 PF|00076 RNA recognition motif domains. ESTs gb|T44278, gb|R65195, gb|N65904, gb|H37499, gb|R90487, gb|N95952, gb|T44278,...	8751.43	6801.43	7220.68	7304.99	5288.18	7101.06	0.83472	0.77751	0.983433	7591.18	592.615	6564.74	640.991	0.865221	0.0613699	0.304875
A_84_P565178	At3g25882.1	NPR1/NIM1-interacting protein 2 (NIMIN-2) identical to cDNA NIMIN-2 protein (nimin-2 gene)GI:12057155 [At3g25882.1]	6060.31	5714.43	4325.81	5859.06	7271.68	6552.56	0.966792	1.27251	1.51476	5366.85	530.01	6561.1	407.811	1.25135	0.158538	0.148675
A_84_P305160	At1g25370.1	expressed protein [At1g25370.1]	6144.68	4823.43	4002.43	7732.93	6023.43	5907.56	1.25848	1.24879	1.47599	4990.18	624.009	6554.64	590.095	1.32775	0.0741732	0.142611
A_84_P22407	At4g38350.1	patched family protein similar to SP|O15118 Niemann-Pick C1 protein precursor from Homo sapiens (PID:g2276463); contains Pfam profile PF02460 Patched family [At4g38350.1]	5941.93	7550.87	8433.81	5473.18	7394.43	6761.56	0.921112	0.979282	0.801721	7308.87	729.448	6543.06	565.274	0.900705	0.0522633	0.453281
A_84_P293534	At3g60260.1	phagocytosis and cell motility protein ELMO1-related contains weak similarity to ELMO1 [Mus musculus] gi|16118551|gb|AAL14464 [At3g60260.1]	5362.81	4707.93	4793.24	6213.18	5908.8	7462.56	1.15857	1.25507	1.55689	4954.66	205.554	6528.18	475.379	1.32351	0.119969	0.0384709
A_84_P270660	At2g06530.1	SNF7 family protein contains Pfam domain, PF03357: SNF7 family [At2g06530.1]	6534.81	6419.05	7040.31	5502.18	6069.55	7990.93	0.841981	0.945553	1.13503	6664.72	190.742	6520.89	753.049	0.974187	0.0857978	0.862117
A_84_P150878	At1g69760.1	expressed protein [At1g69760.1]	4197.99	3866.3	9293.81	6415.62	5069.12	8067.68	1.52826	1.3111	0.868071	5786.04	1756.5	6517.47	867.108	1.23581	0.194262	0.727799
A_84_P17388	At3g06500.1	beta-fructofuranosidase, putative / invertase, putative / saccharase, putative / beta-fructosidase, putative similar to neutral invertase [Daucus carota] GI:4200165; contains Pfam profile PF04853: Plant neutral invertase [At3g06500.1]	5003.43	7286.55	8308.43	5015.81	5084.93	9388.93	1.00247	0.697851	1.13005	6866.14	976.954	6496.56	1446.33	0.943458	0.128207	0.842653
A_84_P21664	At5g62200.1	embryo-specific protein-related contains weak similarity to embryo-specific protein 3 (GI:3335171) [Arabidopsis thaliana] [At5g62200.1]	6926.81	7761.68	5227.81	7382.56	7237.93	4864.43	1.0658	0.932521	0.930492	6638.76	745.51	6494.97	816.339	0.976269	0.0447667	0.902793
A_84_P89389	At4g15760.1	monooxygenase, putative (MO1) similar to GI:3426062 [At4g15760.1]	8844.56	4801.18	4966.43	8799.93	5333.37	5348.18	0.994955	1.11085	1.07687	6204.06	1321.11	6493.83	1153.06	1.06089	0.0343953	0.876763
A_84_P17408	At3g20770.1	ethylene-insensitive 3 (EIN3) identical to ethylene-insensitive3 GI:2224933 from [Arabidopsis thaliana] [At3g20770.1]	7172.93	5203.05	5878.31	7301.43	5956.68	6220.99	1.01791	1.14484	1.0583	6084.76	577.948	6493.04	411.337	1.07368	0.0374401	0.59576
A_84_P168493	At3g46620.1	zinc finger (C3HC4-type RING finger) family protein contains Pfam domain, PF00097: Zinc finger, C3HC4 type (RING finger) [At3g46620.1]	6453.68	3545.3	7682.68	7230.43	3219.62	9006.56	1.12036	0.908136	1.17232	5893.89	1226.72	6485.54	1711.56	1.06694	0.0808054	0.792672
A_84_P270930	At2g39730.2	ribulose bisphosphate carboxylase/oxygenase activase / RuBisCO activase identical to SWISS-PROT:P10896 ribulose bisphosphate carboxylase/oxygenase activase, chloroplast precursor (RuBisCO activase, RA)[Arabidopsis thaliana] [At2g39730.2]	7704.93	10223.1	15820.4	5103.31	6296.55	8041.43	0.662343	0.615917	0.508294	11249.5	2398.3	6480.43	853.132	0.595518	0.0456247	0.134286
A_84_P12871	At4g19410.1	pectinacetylesterase, putative similar to pectinacetylesterase precursor GI:1431629 from [Vigna radiata] [At4g19410.1]	6574.06	5960.3	11934.8	6375.06	5931.55	7132.56	0.969729	0.995176	0.597626	8156.39	1897.5	6479.72	350.627	0.854177	0.128486	0.433925
A_84_P14817	At1g27100.1	expressed protein contains Pfam profile: PF04601 protein of unknown function (DUF569 [At1g27100.1]	4848.93	5662.18	9545.43	4645.81	4690.93	10102.2	0.958109	0.828467	1.05833	6685.51	1449.1	6479.64	1811.32	0.948301	0.0665356	0.933545
A_84_P597426	At4g21320.1	(2R)-phospho-3-sulfolactate synthase-related contains weak similarity to Swiss-Prot:Q57703 (2R)-phospho-3-sulfolactate synthase (PSL synthase) [Methanococcus jannaschii] [At4g21320.1]	11445.6	9723.05	4670.24	6802.87	6866.55	5766.56	0.594368	0.706214	1.23474	8612.95	2033.1	6478.66	356.526	0.845109	0.197475	0.359553
A_84_P22288	At4g02620.1	vacuolar ATPase subunit F family protein contains weak similarity to vacuolar ATP synthase subunit F (EC 3.6.3.14) (V-ATPase F subunit) (Vacuolar proton pump F subunit) (V-ATPase 14 kDa subunit) (Swiss-Prot:P50408) [Rattus norvegicus]; contains Pfam...	5170.31	6482.93	6542.18	6153.68	6824.18	6433.81	1.1902	1.05264	0.983434	6065.14	447.743	6470.56	194.426	1.07542	0.0607646	0.452929
A_84_P310243	At2g41160.1	ubiquitin-associated (UBA)/TS-N domain-containing protein contains Pfam profile PF00627: UBA/TS-N domain [At2g41160.1]	7204.68	5390.18	3414.81	8237.68	6786.24	4370.93	1.14338	1.259	1.27999	5336.56	1094.37	6464.95	1127.74	1.22746	0.042474	0.512424
A_84_P10561	At1g51780.1	IAA-amino acid hydrolase 5 / auxin conjugate hydrolase (ILL5) identical to auxin conjugate hydrolase ILL5 [Arabidopsis thaliana] gi|5725649|gb|AAD48152; contains nonconsensus AT acceptor splice site at exon3 [At1g51780.1]	6304.43	4309.93	4459.18	8306.31	6289.68	4780.81	1.31753	1.45935	1.07213	5024.51	641.407	6458.93	1021.24	1.283	0.113106	0.300043
A_84_P13142	At5g59950.1	RNA and export factor-binding protein, putative [At5g59950.1]	6065.31	4685.55	4834.18	7783.68	5656.18	5936.68	1.28331	1.20715	1.22806	5195.01	437.256	6458.85	667.348	1.23951	0.022718	0.188351
A_84_P16834	At5g28050.1	cytidine/deoxycytidylate deaminase family protein similar to SP|O34598 Guanine deaminase (EC 3.5.4.3) (Guanase) (Guanine aminase) (Guanine aminohydrolase) (GAH) (GDEase) {Bacillus subtilis}; contains Pfam profile PF00383: Cytidine and deoxycytidylate...	4749.99	5599.3	6986.68	4894.43	8481.43	5996.81	1.03041	1.51473	0.85832	5778.66	651.874	6457.56	1060.79	1.13449	0.196505	0.614552
A_84_P10831	At3g25600.1	calmodulin, putative similar to calmodulin GI:239841 from [Paramecium tetraurelia] [At3g25600.1]	7063.31	4982.55	6014.18	6148.43	5337.93	7853.81	0.870475	1.07132	1.30588	6020.01	600.668	6446.72	741.427	1.08256	0.125816	0.677888
A_84_P17169	At1g68410.1	protein phosphatase 2C-related / PP2C-related similar to protein phosphatase-2C GB:AAC36697 from [Mesembryanthemum crystallinum] [At1g68410.1]	6148.43	4400.43	4463.74	7657.31	5594.18	6055.31	1.24541	1.27128	1.35655	5004.2	572.407	6435.6	625.19	1.29108	0.0335775	0.166554
A_84_P11607	At2g45570.1	cytochrome P450 76C2, putative (CYP76C2) (YLS6) identical to SP|O64637 Cytochrome P450 76C2 (EC 1.14.-.-) {Arabidopsis thaliana}, cDNA YLS6 mRNA for cytochrome P450 (CYP76C2), partial cds GI:13122289 [At2g45570.1]	10348.4	3389.8	4131.43	9373.18	4192.05	5706.49	0.905759	1.23667	1.38124	5956.56	2206.35	6423.91	1538.08	1.17455	0.140729	0.870488
A_84_P23859	At2g30250.1	WRKY family transcription factor [At2g30250.1]	6890.06	4252.68	5334.68	6649.43	5054.43	7562.06	0.965076	1.18853	1.41753	5492.47	765.422	6421.97	732.769	1.19038	0.130615	0.429909
A_84_P19236	At2g24360.1	serine/threonine/tyrosine kinase, putative similar to serine/threonine/tyrosine kinase [Arachis hypogaea] gi|13124865|gb|AAK11734 [At2g24360.1]	7218.56	4815.05	7404.43	7391.81	5042.43	6821.43	1.024	1.04722	0.921263	6479.35	833.875	6418.56	707.49	0.997495	0.0387009	0.958334
A_84_P13462	At2g33580.1	protein kinase family protein / peptidoglycan-binding LysM domain-containing protein protein kinase [Arabidopsis thaliana] GI:2852449; contains Pfam profiles PF01476: LysM domain, PF00069: Protein kinase domain [At2g33580.1]	4015.56	6640.3	9313.43	4717.31	5818.8	8716.74	1.17476	0.876286	0.935933	6656.43	1529.39	6417.62	1192.73	0.995659	0.0911899	0.907942
A_84_P23287	At4g22530.1	embryo-abundant protein-related similar to embryo-abundant protein [Picea glauca] GI:1350531 [At4g22530.1]	8441.43	4520.93	4779.31	7926.56	5755.93	5553.68	0.939006	1.27317	1.16203	5913.89	1265.97	6412.06	759.498	1.12474	0.0982513	0.752751
A_84_P15304	At1g65390.1	disease resistance protein (TIR class), putative domain signature TIR exists, suggestive of a disease resistance protein. [At1g65390.1]	3088.99	6650.43	7561.31	3010.68	5438.55	10776.1	0.974648	0.817775	1.42516	5766.91	1364.53	6408.43	2293.52	1.07253	0.182038	0.821851
A_84_P258390	At4g25170.1	expressed protein [At4g25170.1]	5806.56	9532.93	9306.81	4431.43	6359.8	8356.31	0.763177	0.667141	0.89787	8215.43	1206.2	6382.51	1133.07	0.776063	0.0669168	0.33017
A_84_P312753	At4g30390.1	expressed protein [At4g30390.1]	6955.43	6171.55	4291.43	6922.43	6632.55	5583.56	0.995256	1.0747	1.30109	5806.14	790.437	6379.51	406.681	1.12368	0.0916223	0.554044
A_84_P20574	At5g10830.1	embryo-abundant protein-related similar to embryo-abundant protein [Picea glauca] GI:1350531 [At5g10830.1]	7860.31	6686.8	3113.56	7355.93	7939.43	3822.24	0.935833	1.18733	1.22761	5886.89	1427.45	6372.54	1286.22	1.11692	0.0912898	0.812919
A_84_P10881	At3g52730.1	ubiquinol-cytochrome C reductase UQCRX/QCR9-like family protein contains Pfam profile: PF05365 ubiquinol-cytochrome C reductase, UQCRX/QCR9 like [At3g52730.1]	6052.93	4596.05	6749.81	8031.06	4871.05	6213.18	1.3268	1.05983	0.920498	5799.6	634.507	6371.76	915.654	1.10238	0.119204	0.634594
A_84_P13988	At5g25450.1	ubiquinol-cytochrome C reductase complex 14 kDa protein, putative similar to SP|P48502 Ubiquinol-cytochrome C reductase complex 14 kDa protein (EC 1.10.2.2) (CR14) {Solanum tuberosum}; contains Pfam profile PF02271: Ubiquinol-cytochrome C reductase...	10188.1	7022.55	4161.43	7289.56	5680.12	6144.68	0.7155	0.808839	1.47658	7124.01	1740.48	6371.45	478.241	1.00031	0.239656	0.698129
A_84_P137769	At5g65480.1	expressed protein [At5g65480.1]	4684.56	8416.18	7450.68	5785.81	6049.87	7255.56	1.23508	0.718838	0.973811	6850.47	1118.25	6363.74	452.375	0.97591	0.14903	0.707223
A_84_P558134	At3g48060.1	bromo-adjacent homology (BAH) domain-containing protein contains Pfam profile PF01426: BAH domain [At3g48060.1]	5279.31	5250.18	6417.56	7081.56	5547.18	6406.99	1.34138	1.05657	0.998354	5649.01	384.363	6345.24	444.011	1.1321	0.10598	0.301418
A_84_P223319	At2g21080.1	expressed protein [At2g21080.1]	4440.68	8515.68	15990.3	3818.18	6924.3	8283.68	0.859819	0.813124	0.518044	9648.89	3381.89	6342.06	1321.54	0.730329	0.106995	0.413951
A_84_P21638	At5g56190.1	WD-40 repeat family protein contains 3 (2 significant) WD-40 repeats (PF0400); similar to beta transducin-like protein HET-E2C*40 (GI:17225208) [Podospora anserina] [At5g56190.1]	6193.43	4547.55	6878.06	7037.18	4912.18	7042.06	1.13623	1.08018	1.02384	5873.01	691.571	6330.47	709.148	1.08009	0.032444	0.668204
A_84_P287270	At5g03160.1	DNAJ heat shock N-terminal domain-containing protein similar to P58 protein, Bos primigenius taurus, PIR:A56534; similar to p58 (GI:1353270) {Homo sapiens}; contains Pfam PF00226: DnaJ domain; contains Pfam PF00515: TPR Domain [At5g03160.1]	6583.43	4133.55	9049.68	6263.31	4696.3	7985.06	0.951374	1.13614	0.882358	6588.89	1419.17	6314.89	949.731	0.989958	0.0757587	0.880299
A_84_P20123	At2g16500.1	arginine decarboxylase 1 (SPE1) (ARGDC) identical to SP|Q9SI64 Arginine decarboxylase 1 (EC 4.1.1.19) (ARGDC 1) (ADC 1) (ADC-O) {Arabidopsis thaliana} [At2g16500.1]	7542.81	4985.43	5315.81	7541.93	5950.55	5442.68	0.999884	1.19359	1.02387	5948.01	803.079	6311.72	632.335	1.07245	0.0609655	0.739942
A_84_P20096	At2g41540.1	NAD-dependent glycerol-3-phosphate dehydrogenase family protein weak similarity to SP|P46919 Glycerol-3-phosphate dehydrogenase [NAD(P)+] (EC 1.1.1.94) {Bacillus subtilis}; contains Pfam profile PF01210: NAD-dependent glycerol-3-phosphate...	6829.06	4105.55	4457.43	9415.31	5938.3	3567.93	1.37871	1.44641	0.800446	5130.68	855.242	6307.18	1698.04	1.20852	0.204972	0.569547
A_84_P17009	At1g20823.1	zinc finger (C3HC4-type RING finger) family protein contains Pfam domain, PF00097: Zinc finger, C3HC4 type (RING finger) [At1g20823.1]	5577.87	5331.8	6740.06	5005.81	4110.8	9799.31	0.897441	0.770997	1.45389	5883.24	434.256	6305.31	1766	1.04078	0.209758	0.827866
A_84_P270700	At2g46390.1	expressed protein [At2g46390.1]	6725.43	7013.68	8068.18	6111.06	6283.05	6491.43	0.908649	0.895829	0.804572	7269.1	408.115	6295.18	109.972	0.869683	0.0327653	0.0825577
A_84_P19100	At1g25280.1	F-box family protein / tubby family protein similar to Tubby protein homolog (SP:O88808) [Rattus norvegicus]; contains Pfam PF00646: F-box domain and Pfam PF01167: Tub family; [At1g25280.1]	6876.24	4284.05	4157.31	7832.56	6091.18	4924.81	1.13907	1.42183	1.18461	5105.87	885.944	6282.85	844.848	1.24851	0.0876518	0.390782
A_84_P21480	At4g17090.1	beta-amylase (CT-BMY) / 1,4-alpha-D-glucan maltohydrolase identical to beta-amylase enzyme GI:6065749 from [Arabidopsis thaliana] [At4g17090.1]	7148.68	8762.8	6452.99	5269.43	5456.93	8090.31	0.737119	0.622738	1.25373	7454.83	684.13	6272.22	910.652	0.871195	0.194096	0.357778
A_84_P286650	At5g38410.1	ribulose bisphosphate carboxylase small chain 3B / RuBisCO small subunit 3B (RBCS-3B) (ATS3B) identical to SP|P10798 Ribulose bisphosphate carboxylase small chain 3B, chloroplast precursor (EC 4.1.1.39) (RuBisCO small subunit 3B) {Arabidopsis...	7255.56	11943.7	15145	3529.49	7834.05	7363.06	0.486454	0.655916	0.486171	11448.1	2290.93	6242.2	1363.15	0.542847	0.0565347	0.122558
A_84_P15642	At3g60750.1	transketolase, putative strong similarity to transketolase 1 [Capsicum annuum] GI:3559814; contains Pfam profiles PF02779: Transketolase, pyridine binding domain, PF02780: Transketolase, C-terminal domain, PF00456: Transketolase, thiamine diphosphate...	5570.31	6238.05	7811.68	6060.31	6670.93	5949.43	1.08797	1.06939	0.761607	6540.01	664.411	6226.89	224.315	0.972989	0.105827	0.678329
A_84_P12892	At4g24510.1	eceriferum protein (CER2) identical to (CER2) [Arabidopsis thaliana] GI:1213594; contains Pfam profile PF02458: Transferase family [At4g24510.1]	3930.56	8019.8	11891.7	3544.06	7291.3	7835.56	0.901668	0.909162	0.658911	7947.35	2298.46	6223.64	1348.97	0.823247	0.0821966	0.553019
A_84_P23220	At3g63380.1	calcium-transporting ATPase, plasma membrane-type, putative / Ca(2+)-ATPase, putative (ACA12) identical to SP|Q9LY77 Potential calcium-transporting ATPase 12, plasma membrane-type (EC 3.6.3.8) (Ca(2+)-ATPase isoform 12) {Arabidopsis thaliana}; similar...	7200.31	2833.49	4702.93	8097.56	4227.05	6340.18	1.12461	1.49182	1.34813	4912.24	1264.93	6221.6	1118.89	1.32152	0.106835	0.481431
A_84_P10108	At4g36020.1	cold-shock DNA-binding family protein contains Pfam domains, PF00313: 'Cold-shock' DNA-binding domain and PF00098: Zinc knuckle [At4g36020.1]	6263.31	4465.3	6431.81	5634.06	5556.93	7472.06	0.899534	1.24447	1.16174	5720.14	629.3	6221.01	625.917	1.10191	0.10397	0.602678
A_84_P59350	At1g80700.1	expressed protein [At1g80700.1]	3968.93	4661.55	8926.18	3366.18	5809.05	9485.18	0.848133	1.24616	1.06262	5852.22	1549.93	6220.14	1778.32	1.05231	0.115017	0.883615
A_84_P19318	At3g22060.1	receptor protein kinase-related contains Pfam profile: PF01657 Domain of unknown function that is usually associated with protein kinase domain Pfam:PF00069 [At3g22060.1]	4752.43	3958.68	4829.93	6874.43	4902.68	6862.81	1.44651	1.23846	1.42089	4513.68	278.401	6213.31	655.322	1.36862	0.0654976	0.0754057
A_84_P16009	At5g67360.1	cucumisin-like serine protease (ARA12) Asp48; almost identical to cucumisin-like serine protease (ARA12) GI:3176874 from [Arabidopsis thaliana] [At5g67360.1]	3244.06	11028.2	11201.9	2370.56	8762.8	7491.93	0.730738	0.794583	0.668807	8491.39	2624.15	6208.43	1953.69	0.731376	0.0363098	0.523725
A_84_P14342	At1g30400.1	glutathione S-conjugate ABC transporter (MRP1) identical to glutathione S-conjugate transporting ATPase (AtMRP1) [Arabidopsis thaliana] GI:2340166 [At1g30400.1]	8223.18	5042.43	2697.81	8953.68	6719.18	2947.99	1.08883	1.33253	1.09274	5321.14	1601.11	6206.95	1752.51	1.17137	0.0805887	0.72796
A_84_P174791	At1g49950.1	DNA-binding protein, putative contains similarity to DNA-binding protein PcMYB1 [Petroselinum crispum] gi|2224899|gb|AAB61699 [At1g49950.1]	4519.43	5384.8	7292.31	4403.81	4913.93	9293.81	0.974416	0.912555	1.27447	5732.18	819.087	6203.85	1551.98	1.05381	0.111763	0.801395
A_84_P13870	At1g50600.1	scarecrow-like transcription factor 5 (SCL5) similar to SCARECROW GB:AAB06318 GI:1497987 from [Arabidopsis thaliana] [At1g50600.1]	6422.81	5108.8	4469.12	6252.31	5718.05	6603.43	0.973454	1.11925	1.47757	5333.58	575.07	6191.26	257.402	1.19009	0.149774	0.245056
A_84_P20183	At2g29060.1	scarecrow transcription factor family protein [At2g29060.1]	7443.56	5797.43	3692.68	7762.31	5733.55	5062.93	1.04282	0.988982	1.37107	5644.56	1085.48	6186.26	811.453	1.13429	0.119406	0.709795
A_84_P13897	At4g38810.1	calcium-binding EF hand family protein contains INTERPRO:IPR002048 calcium-binding EF-hand domain [At4g38810.1]	6336.18	6886.93	8799.93	5926.31	5720.3	6878.06	0.935312	0.830603	0.781603	7341.01	746.583	6174.89	356.577	0.849173	0.0453329	0.231502
A_84_P176634	At4g35790.1	phospholipase D delta / PLD delta (PLDDELTA) identical to phospholipase D delta SP: Q9C5Y0 from [Arabidopsis thaliana]; supporting cDNA gi|11761141|dbj|AB031047.1| [At4g35790.1]	6431.81	4745.3	3519.43	8660.06	5343.68	4495.81	1.34644	1.1261	1.27742	4898.85	844.228	6166.51	1270.57	1.24999	0.0650702	0.452699
A_84_P98316	At2g20760.1	expressed protein [At2g20760.1]	6919.31	4783.93	5792.93	7194.31	4818.68	6413.68	1.03974	1.00726	1.10716	5832.06	616.741	6142.22	699.087	1.05139	0.0294184	0.756062
A_84_P23001	At2g13560.1	malate oxidoreductase, putative similar to NAD-dependent malic enzyme 62 kDa isoform, mitochondrial precursor (EC 1.1.1.39) (NAD-ME) (SP:P37221) {Solanum tuberosum} [At2g13560.1]	5038.31	5587.18	7061.81	5694.06	6498.55	6220.99	1.13015	1.16312	0.880935	5895.76	604.168	6137.87	235.928	1.05807	0.0890767	0.727886
A_84_P11950	At4g25130.1	peptide methionine sulfoxide reductase, putative strong similarity to SP|P54151 Peptide methionine sulfoxide reductase (EC 1.8.4.6) {Brassica napus}; contains Pfam profile PF01625: Peptide methionine sulfoxide reductase [At4g25130.1]	9230.81	5615.68	5231.56	7693.93	5629.93	5086.68	0.833506	1.00254	0.972307	6692.68	1273.9	6136.85	794.179	0.936117	0.0520424	0.729958
A_84_P13985	At5g24810.1	ABC1 family protein contains Pfam domain, PF03109: ABC1 family [At5g24810.1]	5949.43	5215.93	6193.43	6206.06	4890.62	7306.06	1.04313	0.937631	1.17965	5786.26	293.738	6134.24	698.201	1.05347	0.0700546	0.669809
A_84_P555026	At1g09815.1	DNA polymerase delta subunit 4 family contains similarity to Swiss-Prot:Q9HCU8 DNA polymerase delta subunit 4 (DNA polymerase delta subunit p12) [Homo sapiens] [At1g09815.1]	6989.81	5511.68	5299.06	6712.18	5791.68	5897.68	0.960281	1.0508	1.11297	5933.51	531.701	6133.85	290.782	1.04135	0.0443295	0.757558
A_84_P18608	At4g34100.1	zinc finger (C3HC4-type RING finger) family protein contains Pfam profile: PF00097 zinc finger, C3HC4 type (RING finger) [At4g34100.1]	5638.31	5148.18	6756.31	5743.43	4963.8	7693.93	1.01864	0.964186	1.13878	5847.6	475.875	6133.72	811.92	1.04054	0.0515751	0.776263
A_84_P11388	At1g05340.1	expressed protein [At1g05340.1]	4471.43	11152.6	6544.56	3247.93	5887.3	9230.81	0.726374	0.527888	1.41046	7389.51	1974.4	6122.01	1731.09	0.888239	0.267321	0.654533
A_84_P17140	At1g32640.1	basic helix-loop-helix (bHLH) protein (RAP-1) identical to bHLH protein GB:CAA67885 GI:1465368 from [Arabidopsis thaliana] [At1g32640.1]	4722.81	5916.8	7655.93	4928.31	5734.93	7661.62	1.04351	0.969261	1.00074	6098.51	851.581	6108.29	810.822	1.00451	0.0215168	0.993768
A_84_P11377	At1g22890.1	expressed protein [At1g22890.1]	6055.31	2437.68	6157.06	6327.81	4926.55	7066.31	1.045	2.021	1.14768	4883.35	1223.19	6106.89	627.492	1.40456	0.309643	0.423752
A_84_P52550	At4g18070.1	expressed protein [At4g18070.1]	4324.81	5065.3	5184.06	4152.93	6578.8	7583.06	0.960258	1.2988	1.46277	4858.06	268.819	6104.93	1018.14	1.24061	0.14795	0.301937
A_84_P23092	At1g26690.1	emp24/gp25L/p24 family protein similar to SP|P49755 Transmembrane protein Tmp21 precursor (21 kDa Transmembrane trafficking protein) {Homo sapiens}; contains Pfam profile PF01105: emp24/gp25L/p24 family [At1g26690.1]	5963.12	6146.55	4417.93	6336.18	6508.18	5460.68	1.06256	1.05883	1.23603	5509.2	548.199	6101.68	324.323	1.11914	0.0584529	0.404932
A_84_P23956	At1g07350.1	transformer serine/arginine-rich ribonucleoprotein, putative similar to GB:Y09506 from [Nicotiana tabacum] (Plant Mol. Biol. 35 (3), 261-269 (1997)) [At1g07350.1]	5662.68	5818.8	5921.06	5826.68	5972.55	6489.06	1.02896	1.02642	1.09593	5800.85	75.1249	6096.1	200.941	1.05044	0.0227573	0.240754
A_84_P12726	At3g11020.1	DRE-binding protein (DREB2B) identical to DREB2B GI:3738232 from [Arabidopsis thaliana]; supported by cDNA:gi_3738231_dbj_AB007791.1_AB007791 [At3g11020.1]	7368.93	8185.93	5447.43	5136.93	6315.05	6832.43	0.697107	0.771452	1.25425	7000.76	811.686	6094.81	501.685	0.907602	0.174647	0.396164
A_84_P101906	At1g70700.1	expressed protein [At1g70700.1]	4351.74	4842.8	4573.56	5100.06	8204.93	4974.43	1.17196	1.69425	1.08765	4589.37	141.977	6093.14	1056.52	1.31795	0.189717	0.231172
A_84_P510474	At5g08680.1	ATP synthase beta chain, mitochondrial, putative strong similarity to SP|P83483 ATP synthase beta chain 1, mitochondrial precursor (EC 3.6.3.14) {Arabidopsis thaliana}, SP|P17614 ATP synthase beta chain, mitochondrial precursor (EC 3.6.3.14)...	6699.31	6023.43	6474.93	7085.43	5629.93	5524.93	1.05764	0.934672	0.85328	6399.22	198.747	6080.1	503.58	0.94853	0.0593981	0.587234
A_84_P13104	At5g49520.1	WRKY family transcription factor contains Pfam profile: PF03106 WRKY DNA -binding domain [At5g49520.1]	7494.93	5052.05	3360.68	8567.06	4666.8	4995.81	1.14305	0.923744	1.48655	5302.56	1200.01	6076.56	1248.87	1.18445	0.16378	0.678082
A_84_P23442	At5g24380.1	transporter, putative similar to iron-phytosiderophore transporter protein yellow stripe 1 [Zea mays] GI:10770865; contains Pfam profile PF03169: OPT oligopeptide transporter protein [At5g24380.1]	4978.56	6087.43	6818.93	5685.18	6640.3	5902.56	1.14193	1.09082	0.865613	5961.64	534.981	6076.01	289.039	1.03279	0.0848805	0.859959
A_84_P16902	At1g50200.1	aminoacyl-tRNA synthetase family protein contains Pfam profiles: PF01411 tRNA synthetases class II (A), PF02272 DHHA1 domain [At1g50200.1]	5968.43	7403.05	7571.68	5986.56	6227.68	5999.93	1.00304	0.841231	0.792417	6981.06	508.647	6071.39	78.2405	0.878895	0.0636503	0.151861
A_84_P272780	At3g08650.1	metal transporter family protein contains ZIP Zinc transporter domain, Pfam:PF02535 [At3g08650.1]	6159.49	4921.05	5263.18	5996.81	6920.18	5269.43	0.973588	1.40624	1.00119	5447.91	369.245	6062.14	477.648	1.127	0.139844	0.3665
A_84_P259640	At3g22440.1	hydroxyproline-rich glycoprotein family protein identical to hydroxyproline-rich glycoprotein [Arabidopsis thaliana] gi|9293881|dbj|BAB01784 [At3g22440.1]	5080.81	8921.43	8006.68	4708.06	7014.49	6459.18	0.926636	0.786252	0.806724	7336.31	1158.25	6060.58	695	0.839871	0.0437832	0.398418
A_84_P275730	At3g02140.1	expressed protein [At3g02140.1]	4497.31	4367.18	5127.93	5469.18	6152.68	6549.43	1.2161	1.40885	1.27721	4664.14	234.919	6057.1	315.482	1.30072	0.0568685	0.023984
A_84_P22147	At3g18490.1	aspartyl protease family protein contains Pfam domain, PF00026: eukaryotic aspartyl protease [At3g18490.1]	3692.68	7799.18	8571.68	3228.56	7338.43	7596.56	0.874312	0.940923	0.886239	6687.85	1514.1	6054.51	1414.94	0.900491	0.020507	0.775143
A_84_P11470	At1g66400.1	calmodulin-related protein, putative similar to calmodulin-related protein 2, touch-induced from SP:P25070 [Arabidopsis thaliana]; contains Pfam profile: PF00036 EF hand (4 copies) [At1g66400.1]	4721.68	3627.68	9485.18	6065.31	2873.93	9214.93	1.28456	0.792223	0.971508	5944.85	1798.12	6051.39	1830.5	1.0161	0.143865	0.96887
A_84_P16343	At2g44350.1	citrate synthase, mitochondrial, putative strong similarity to SP|P20115 Citrate synthase, mitochondrial precursor {Arabidopsis thaliana}; contains Pfam profile PF00285: Citrate synthase [At2g44350.1]	7458.18	3882.12	5024.31	8081.93	4815.05	5255.56	1.08363	1.24032	1.04603	5454.87	1054.53	6050.85	1023.47	1.12333	0.0594945	0.705824
A_84_P16244	At1g25550.1	myb family transcription factor contains Pfam domain, PF00249: Myb-like DNA-binding domain [At1g25550.1]	7363.06	3585.8	5609.06	7200.31	3908.05	7025.43	0.977896	1.08987	1.25252	5519.31	1091.32	6044.6	1069.46	1.10676	0.0797244	0.748322
A_84_P82219	At3g22380.1	expressed protein [At3g22380.1]	5227.81	3696.12	6395.68	7432.49	4262.93	6423.43	1.42172	1.15335	1.00434	5106.54	781.653	6039.62	934.883	1.19314	0.12212	0.486539
A_84_P23629	At3g29075.1	glycine-rich protein [At3g29075.1]	6010.43	3465.18	7303.93	7866.93	2836.3	7404.43	1.30888	0.818516	1.01376	5593.18	1127.62	6035.89	1605.35	1.04705	0.142531	0.832524
A_84_P203438	At4g34138.1	UDP-glucoronosyl/UDP-glucosyl transferase family protein contains Pfam profile: PF00201 UDP-glucoronosyl and UDP-glucosyl transferase [At4g34138.1]	10884.7	4290.3	3452.62	9784.18	4353.93	3968.56	0.898895	1.01483	1.14943	6209.2	2350.21	6035.56	1877.61	1.02105	0.0723913	0.956736
A_84_P13173	At5g67300.1	myb family transcription factor contains PFAM profile: myb DNA binding domain PF00249 [At5g67300.1]	3788.81	4620.93	10252.2	4336.81	4048.05	9720.18	1.14464	0.876026	0.948109	6220.64	2030.03	6035.01	1844.47	0.98959	0.0802672	0.949291
A_84_P21841	At1g02930.1	glutathione S-transferase, putative similar to glutathione S-transferase GI:860955 from [Hyoscyamus muticus] [At1g02930.1]	8799.93	6227.68	6823.93	5411.99	4724.3	7946.68	0.615004	0.758598	1.16453	7283.85	777.338	6027.66	979.832	0.846044	0.16455	0.372032
A_84_P188074	At2g46260.1	BTB/POZ domain-containing protein contains Pfam PF00651: BTB/POZ domain; contains Interpro IPR000210/ PS50097: BTBB/POZ domain; similar to POZ/BTB containing-protein AtPOB1 (GI:12006855) [Arabidopsis thaliana]; similar to actinfilin (GI:21667852)...	6395.68	3924.93	4478.81	7450.68	4842.8	5785.81	1.16496	1.23386	1.29182	4933.14	748.547	6026.43	762.382	1.23021	0.0366678	0.364028
A_84_P245165	At1g28250.1	expressed protein [At1g28250.1]	7289.56	5054.12	3698.81	7432.49	6189.3	4433.74	1.01961	1.22461	1.1987	5347.49	1046.89	6018.51	869.866	1.14764	0.0644497	0.647856
A_84_P197484	At2g38310.1	expressed protein low similarity to early flowering protein 1 [Asparagus officinalis] GI:1572683, SP|P80889 Ribonuclease 1 (EC 3.1.-.-) {Panax ginseng} [At2g38310.1]	7040.31	4315.93	6197.93	6052.93	5877.3	6106.12	0.859754	1.36177	0.985187	5851.39	805.321	6012.12	69.1335	1.0689	0.150844	0.852077
A_84_P242765	At5g21990.1	tetratricopeptide repeat (TPR)-containing protein contains Pfam profile PF00515: TPR Domain [At5g21990.1]	7053.81	4790.8	4070.12	7470.56	5671.3	4882.87	1.05908	1.18379	1.19969	5304.91	898.856	6008.24	765.763	1.14752	0.0444564	0.583486
A_84_P16445	At3g22320.1	DNA-directed RNA polymerase, putative similar to SP|P19388 DNA-directed RNA polymerase II 23 kDa polypeptide (EC 2.7.7.6) {Homo sapiens}; contains Pfam profiles PF03871: RNA polymerase Rpb5 N-terminal domain, PF01191: RNA polymerase Rpb5 C-terminal...	5249.31	5755.93	6867.93	6166.31	5384.8	6445.18	1.17469	0.935523	0.938446	5957.72	478.026	5998.76	317.36	1.01622	0.0792396	0.946411
A_84_P229849	At5g60360.1	cysteine proteinase, putative / AALP protein (AALP) identical to AALP protein GI:7230640 from [Arabidopsis thaliana]; similar to barley aleurain [At5g60360.1]	7842.06	6850.18	5513.56	7416.56	5838.43	4735.81	0.945741	0.852303	0.858939	6735.26	674.631	5996.93	777.913	0.885661	0.0301011	0.512991
A_84_P18219	At1g04770.1	male sterility MS5 family protein similar to male sterility MS5 [Arabidopsis thaliana] GI:3859112; contains Pfam profile PF00515 TPR Domain [At1g04770.1]	6740.06	3665.55	8317.68	6304.43	3014.8	8669.43	0.935368	0.822469	1.04229	6241.1	1365.93	5996.22	1639.61	0.933375	0.0634645	0.914174
A_84_P12644	At3g06400.1	DNA-dependent ATPase, putative similar to DNA-dependent ATPase SNF2H [Mus musculus] GI:14028669; contains Pfam profiles PF00271: Helicase conserved C-terminal domain, PF00176: SNF2 family N-terminal domain, PF00249: Myb-like DNA-binding domain...	5912.18	5542.93	7148.68	6887.43	4945.8	6154.81	1.16496	0.892273	0.860971	6201.26	485.553	5996.01	566.095	0.972733	0.0965353	0.796789
A_84_P10572	At1g25390.1	protein kinase family protein contains protein kinase domain, Pfam:PF00069 [At1g25390.1]	5629.93	3803.3	4351.31	7207.31	5113.05	5662.68	1.28018	1.34437	1.30137	4594.85	541.179	5994.35	626.89	1.30864	0.0188843	0.166318
A_84_P15364	At2g40880.1	cysteine protease inhibitor, putative / cystatin, putative (FL3-27) similar to PRLI-interacting factor M [Arabidopsis thaliana] GI:11139270, cysteine proteinase inhibitor [Brassica rapa] GI:762785; contains Pfam profile PF00031: Cystatin domain...	9465.68	3380.05	5685.18	7507.68	3849.05	6620.56	0.793147	1.13876	1.16453	6176.97	1773.89	5992.43	1101.86	1.03214	0.11973	0.933829
A_84_P156465	At4g27130.1	eukaryotic translation initiation factor SUI1, putative similar to SP|P32911 Protein translation factor SUI1 {Saccharomyces cerevisiae}; contains Pfam profile PF01253: Translation initiation factor SUI1 [At4g27130.1]	6005.56	7164.55	7209.43	5326.99	6291.3	6358.43	0.887011	0.878115	0.88196	6793.18	394.025	5992.24	333.189	0.882362	0.0025758	0.195575
A_84_P18032	At1g54050.1	17.4 kDa class III heat shock protein (HSP17.4-CIII) contains Pfam profile: PF00011 Hsp20/alpha crystallin family; identified as class CIII in Scharf, K-D., et al,Cell Stress & Chaperones (2001) 6: 225-237. [At1g54050.1]	12416.4	8746.68	6336.18	5884.81	4413.18	7669.18	0.473953	0.504555	1.21038	9166.43	1767.72	5989.06	941.371	0.729629	0.240537	0.187812
A_84_P167683	At5g47210.1	nuclear RNA-binding protein, putative similar to nuclear RNA binding protein GI:6492264 from [Arabidopsis thaliana] [At5g47210.1]	4966.43	6570.3	8014.18	5243.18	6599.05	6096.18	1.05572	1.00438	0.760674	6516.97	880.214	5979.47	395.733	0.940258	0.0910072	0.607253
A_84_P19788	At5g66210.1	calcium-dependent protein kinase family protein / CDPK family protein contains Pfam domains, PF00069: Protein kinase domain and PF00036: EF hand [At5g66210.1]	5668.93	5288.18	7536.62	4914.68	3651.05	9353.93	0.86695	0.690418	1.24113	6164.58	694.771	5973.22	1729.27	0.932833	0.162354	0.923159
A_84_P22863	At1g22280.1	protein phosphatase 2C, putative / PP2C, putative similar to protein phosphatase type 2C GI:4336436 from [Lotus japonicus] [At1g22280.1]	5870.68	3178.55	5984.18	6627.31	3843.05	7443.56	1.12888	1.20906	1.24387	5011.14	916.878	5971.31	1089.9	1.19394	0.0340448	0.537172
A_84_P23260	At4g11820.1	hydroxymethylglutaryl-CoA synthase / HMG-CoA synthase / 3-hydroxy-3-methylglutaryl coenzyme A synthase identical to Hydroxymethylglutaryl-CoA synthase (EC 4.1.3.5) (HMG-CoA synthase) (3-hydroxy-3-methylglutaryl coenzyme A synthase) (Swiss-Prot:P54873)...	7204.68	4148.55	4872.18	7745.93	5052.05	5113.18	1.07512	1.21779	1.04946	5408.47	922.078	5970.39	887.947	1.11413	0.0523573	0.68336
A_84_P166523	At5g20650.1	copper transporter family protein similar to SP|Q39065 Copper transporter 1 (COPT1) {Arabidopsis thaliana}; contains Pfam profile PF04145: Ctr copper transporter family [At5g20650.1]	8561.43	5256.68	6964.31	7000.87	5444.74	5452.68	0.817722	1.03578	0.782947	6927.47	954.177	5966.1	517.391	0.878815	0.07912	0.425808
A_84_P10723	At2g26910.1	ABC transporter family protein similar to PDR5-like ABC transporter GI:1514643 from [Spirodela polyrhiza] [At2g26910.1]	4721.68	7078.68	10783.6	4923.87	6030.8	6932.06	1.04282	0.851967	0.642832	7527.99	1764.29	5962.24	580.726	0.845874	0.115507	0.446699
A_84_P16642	At4g12720.1	MutT/nudix family protein similar to SP|P53370 Nucleoside diphosphate-linked moiety X motif 6 {Homo sapiens}; contains Pfam profile PF00293: NUDIX domain [At4g12720.1]	5347.68	6621.43	7557.49	3332.06	4974.93	9560.18	0.623084	0.751338	1.26499	6508.87	640.396	5955.72	1863.59	0.879805	0.196121	0.792856
A_84_P15741	At4g27280.1	calcium-binding EF hand family protein similar to EF-hand Ca2+-binding protein CCD1 [Triticum aestivum] GI:9255753; contains INTERPRO:IPR002048 calcium-binding EF-hand domain [At4g27280.1]	5708.99	5570.68	7552.81	3991.74	4399.05	9472.43	0.699203	0.78968	1.25416	6277.49	638.905	5954.41	1762.94	0.914348	0.171902	0.871569
A_84_P19884	At1g08810.1	myb family transcription factor (MYB60) [At1g08810.1]	5504.31	7738.55	10386.7	4715.43	6136.68	6994.81	0.85668	0.793001	0.67344	7876.51	1411.11	5948.97	664.659	0.774374	0.0537106	0.284161
A_84_P11921	At4g18010.1	inositol polyphosphate 5-phosphatase II (IP5PII) nearly identical to inositol polyphosphate 5-phosphatase II [Arabidopsis thaliana] GI:10444263 isoform contains an AT-acceptor splice site at intron 6 [At4g18010.1]	4914.68	4186.3	6042.31	5039.06	4569.55	8226.81	1.02531	1.09155	1.36153	5047.76	539.898	5945.14	1148.86	1.15946	0.102829	0.518616
A_84_P593234	At5g66070.1	zinc finger (C3HC4-type RING finger) family protein contains Pfam profile: PF00097 zinc finger, C3HC4 type (RING finger) [At5g66070.1]	8047.06	3994.18	3993.18	8333.93	3580.43	5921.06	1.03565	0.896412	1.48279	5344.81	1351.13	5945.14	1372.27	1.13828	0.176881	0.770816
A_84_P22597	At5g59550.1	zinc finger (C3HC4-type RING finger) family protein contains Pfam domain, PF00097: Zinc finger, C3HC4 type (RING finger) [At5g59550.1]	6176.68	2029.43	7485.68	7772.06	1999.24	8061.68	1.25829	0.985125	1.07695	5230.6	1644.58	5944.33	1974.31	1.10679	0.080255	0.794959
A_84_P295774	At4g20150.1	expressed protein [At4g20150.1]	5725.06	8408.55	9032.56	4506.93	6740.18	6585.18	0.787229	0.801586	0.72905	7722.06	1014.62	5944.1	719.975	0.772622	0.0221767	0.226184
A_84_P22646	At5g19400.1	expressed protein [At5g19400.1]	6922.43	5468.55	4203.93	7662.18	5337.93	4818.68	1.10686	0.976113	1.14623	5531.64	785.397	5939.6	874.238	1.0764	0.0514164	0.745985
A_84_P199084	At5g38200.1	expressed protein [At5g38200.1]	10531.3	3157.93	2124.49	10951.7	4225.05	2618.12	1.03992	1.33792	1.23235	5271.24	2646.9	5931.62	2552.54	1.2034	0.0872356	0.866206
A_84_P21943	At1g32170.1	xyloglucan:xyloglucosyl transferase, putative / xyloglucan endotransglycosylase, putative / endo-xyloglucan transferase, putative (XTR4) identical to N-terminal partial sequence of xyloglucan endotransglycosylase-related protein XTR4 GI:1244754 from...	6459.18	3245.93	5964.93	7930.06	3648.18	6210.43	1.22772	1.12392	1.04116	5223.35	998.951	5929.56	1244.02	1.13093	0.0539695	0.680912
A_84_P17400	At3g14050.1	RelA/SpoT protein, putative (RSH2) nearly identical to RelA/SpoT homolog RSH2 [Arabidopsis thaliana] GI:7141306; contains Pfam profiles PF01966: HD domain, PF04607: Region found in RelA / SpoT proteins [At3g14050.1]	5541.93	4375.55	5272.37	6758.56	3976.05	7048.43	1.21953	0.908697	1.33686	5063.29	352.56	5927.68	979.395	1.15503	0.127739	0.452993
A_84_P10762	At3g09570.1	expressed protein [At3g09570.1]	8103.93	5188.43	4787.06	7142.06	5256.68	5383.68	0.881308	1.01315	1.12463	6026.47	1045.17	5927.47	608.398	1.00636	0.070324	0.938689
A_84_P569682	At3g52340.1	sucrose-phosphatase 2 (SPP2) identical to sucrose-phosphatase (SPP2) [Arabidopsis thaliana] GI:13811669; supporting cDNA gi|13811668|gb|AF356816.1|AF356816 [At3g52340.1]	4449.06	5029.55	6712.18	5136.93	6042.55	6575.56	1.15461	1.20141	0.979645	5396.93	678.64	5918.35	419.913	1.11189	0.0674877	0.549174
A_84_P17349	At2g27350.1	OTU-like cysteine protease family protein contains Pfam profile PF02338: OTU-like cysteine protease [At2g27350.1]	5069.93	5438.55	5885.93	6415.62	5412.3	5926.31	1.26543	0.995173	1.00686	5464.81	235.924	5918.08	289.661	1.08915	0.0882008	0.291758
A_84_P11167	At5g36880.1	acetyl-CoA synthetase, putative / acetate-CoA ligase, putative similar to SP|P27550 (Escherichia coli) and gi:8439651 (Homo sapiens); contains Pfam AMP-binding enzyme domain PF00501 [At5g36880.1]	3935.31	4850.05	5868.18	6955.43	4134.8	6656.31	1.76744	0.852527	1.1343	4884.51	558.239	5915.51	894.532	1.25143	0.270528	0.383546
A_84_P68194	At5g46710.1	zinc-binding family protein similar zinc-binding protein [Pisum sativum] GI:16117799; contains Pfam profile PF04640 : Protein of unknown function, DUF597 [At5g46710.1]	4595.56	3597.3	5916.93	4786.06	4020.8	8916.68	1.04145	1.11773	1.50698	4703.26	671.781	5907.85	1520.55	1.22205	0.144154	0.508794
A_84_P13209	At5g58320.1	kinase interacting protein-related low similarity to kinase interacting protein 1 [Petunia integrifolia] GI:13936326 [At5g58320.1]	5518.43	3751.05	4612.81	6988.18	4687.68	6040.18	1.26633	1.2497	1.30944	4627.43	510.25	5905.35	667.511	1.27516	0.0178008	0.202909
A_84_P269140	At4g33910.1	oxidoreductase, 2OG-Fe(II) oxygenase family protein similar to prolyl 4-hydroxylase, alpha subunit, from Gallus gallus [GI:212530], Rattus norvegicus [GI:474940], Drosophila melanogaster [GI:4336512]; contains PF03171 2OG-Fe(II) oxygenase superfamily...	5173.93	5739.18	5112.31	6506.31	5502.68	5706.49	1.25752	0.958792	1.11623	5341.81	199.482	5905.16	306.278	1.11085	0.0862764	0.198104
A_84_P21525	At5g12030.1	17.7 kDa class II heat shock protein 17.6A (HSP17.7-CII) identical to heat shock protein 17.6A GI:3256075 from [Arabidopsis thaliana] [At5g12030.1]	16964.9	9704.68	3616.24	6852.81	5660.8	5196.68	0.40394	0.583307	1.43704	10095.3	3858.38	5903.43	493.234	0.808095	0.318706	0.34184
A_84_P163013	At4g32850.6	nucleotidyltransferase family protein contains Pfam profiles: PF01909 nucleotidyltransferase domain, PF04926 poly(A) polymerase predicted RNA binding domain [At4g32850.6]	6351.81	4344.55	7090.68	7101.06	4605.8	5994.31	1.11796	1.06013	0.845378	5929.01	820.441	5900.39	721.846	1.00782	0.0829202	0.980357
A_84_P14434	At2g26770.1	plectin-related contains weak similarity to Swiss-Prot:Q9JI55 plectin 1 (PLTN, PCN, 300-kDa intermediate filament-associated protein, IFAP300)[Cricetulus griseus] [At2g26770.1]	7230.43	6069.55	6750.18	7342.68	4214.18	6140.06	1.01552	0.694314	0.909614	6683.39	336.776	5898.97	911.13	0.873151	0.0945007	0.464643
A_84_P20578	At5g11770.1	NADH-ubiquinone oxidoreductase 20 kDa subunit, mitochondrial identical to NADH-ubiquinone oxidoreductase 20 kDa subunit mitochondrial [precursor] SP:Q42577 from [Arabidopsis thaliana]; contains Pfam profile: PF01058 NADH ubiquinone oxidoreductase, 20...	7908.06	5045.3	6052.93	7065.56	5148.18	5476.81	0.893463	1.02039	0.904819	6335.43	838.39	5896.85	592.005	0.939557	0.0405492	0.691139
A_84_P11679	At2g23680.1	stress-responsive protein, putative similar to cold acclimation WCOR413-like protein gamma form [Hordeum vulgare] gi|18449100|gb|AAL69988; similar to stress-regulated protein SAP1 [Xerophyta viscosa] gi|21360378|gb|AAM47505 [At2g23680.1]	4890.68	3358.68	4111.68	7090.68	4551.68	6015.31	1.44984	1.3552	1.46298	4120.35	442.272	5885.89	735.798	1.42267	0.0339488	0.108875
A_84_P17746	At5g14040.1	mitochondrial phosphate transporter identical to mitochondrial phosphate transporter GI:3318617 from [Arabidopsis thaliana] [At5g14040.1]	6590.31	4324.55	5305.43	6938.87	5582.18	5128.37	1.05289	1.29081	0.966626	5406.76	656.026	5883.14	543.878	1.10344	0.0969372	0.605964
A_84_P20507	At4g35490.1	ribosomal protein L11 family protein several ribosomal proteins L11 [At4g35490.1]	5698.93	5605.68	4420.81	6578.43	5599.3	5457.06	1.15433	0.998863	1.2344	5241.81	411.381	5878.26	352.484	1.1292	0.0691458	0.305219
A_84_P17292	At2g22430.1	homeobox-leucine zipper protein 6 (HB-6) / HD-ZIP transcription factor 6 identical to homeobox-leucine zipper protein ATHB-6 (HD-ZIP protein ATHB-6) (SP:P46668) [Arabidopsis thaliana] [At2g22430.1]	5751.56	4198.68	4217.43	7158.18	4742.43	5710.31	1.24456	1.12951	1.35398	4722.56	514.529	5870.31	701.941	1.24268	0.0648064	0.257683
A_84_P20742	At5g15490.1	UDP-glucose 6-dehydrogenase, putative very strong similarity to SP|Q96558 UDP-glucose 6-dehydrogenase (EC 1.1.1.22) (UDP-Glc dehydrogenase) (UDP-GlcDH) (UDPGDH) {Glycine max}; contains Pfam profiles PF03721: UDP-glucose/GDP-mannose dehydrogenase...	6489.06	4527.3	3789.56	7025.43	5605.68	4972.18	1.08266	1.23819	1.31207	4935.31	805.538	5867.76	607.035	1.21098	0.0676106	0.407569
A_84_P13760	At3g62770.1	transport protein-related weak similarity to Gsa12p [Pichia pastoris] GI:18307769; contains 1 WD-40 repeat (PF00400); putative proteins - different species [At3g62770.1]	5604.06	4443.55	3511.81	6195.56	6816.68	4559.93	1.10555	1.53406	1.29846	4519.81	605.183	5857.39	673.052	1.31269	0.123905	0.21353
A_84_P21556	At5g25890.1	auxin-responsive protein / indoleacetic acid-induced protein 28 (IAA28) identical to SP|Q9XFM0|AXIS_ARATH Auxin-responsive protein IAA28 (Indoleacetic acid-induced protein 28) {Arabidopsis thaliana} [At5g25890.1]	7399.06	4346.43	3882.81	6887.43	5215.93	5432.56	0.930853	1.20005	1.39913	5209.43	1102.96	5845.31	524.802	1.17668	0.135685	0.630141
A_84_P79679	At3g18410.1	NADH-ubiquinone oxidoreductase-related similar to NADH-ubiquinone oxidoreductase 12 kDa subunit, mitochondrial precursor (EC 1.6.5.3) (EC 1.6.99.3) (Complex I-12KD) (CI-12KD). (Swiss-Prot:Q03015) [Neurospora crassa] [At3g18410.1]	5530.06	6378.93	7686.06	5458.18	6130.05	5912.56	0.987003	0.960985	0.769257	6531.68	627.052	5833.6	197.93	0.905748	0.0686575	0.348244
A_84_P235123	At5g48480.1	expressed protein [At5g48480.1]	4655.31	4748.74	4460.56	6823.93	5761.8	4906.93	1.46584	1.21333	1.10007	4621.54	84.8884	5830.89	554.467	1.25975	0.108108	0.0973257
A_84_P14197	At1g24460.1	myosin-related contains TIGRFAM TIGR01612: reticulocyte binding protein; similar to Myosin heavy chain, non-muscle (Zipper protein) (Myosin II) (SP:Q99323) {Drosophila melanogaster} similar to EST gb|T76116 [At1g24460.1]	5305.43	3812.18	5293.18	7123.68	5022.87	5340.68	1.34271	1.31758	1.00897	4803.6	495.722	5829.08	653.772	1.22309	0.107304	0.279479
A_84_P295714	At5g06370.1	NC domain-containing protein contains Pfam domain, PF04970: NC domain [At5g06370.1]	6811.68	6336.8	6105.81	4899.31	5591.68	6985.81	0.719251	0.882413	1.14413	6418.1	207.783	5825.6	613.571	0.915263	0.123746	0.41213
A_84_P20267	At3g13080.1	ABC transporter family protein almost identical to MRP-like ABC transporter GI:2316016 from [Arabidopsis thaliana]; contains Pfam profile: PF00005 ABC transporter [At3g13080.1]	6238.68	3713.93	3279.87	9092.81	4786.05	3574.18	1.45749	1.28868	1.08973	4410.83	922.477	5817.68	1674.51	1.27863	0.106281	0.502625
A_84_P19561	At4g35480.1	zinc finger (C3HC4-type RING finger) family protein contains Pfam domain PF00097: Zinc finger, C3HC4 type (RING finger) [At4g35480.1]	7331.93	4034.8	4303.93	6433.81	4669.43	6346.81	0.877505	1.15729	1.47465	5223.56	1057.05	5816.68	574.175	1.16982	0.172496	0.647806
A_84_P11621	At2g34660.1	glutathione S-conjugate ABC transporter (MRP2) almost identical to MgATP-energized glutathione S-conjugate pump GI:2909781 from [Arabidopsis thaliana] [At2g34660.1]	6838.93	4420.05	2952.43	8637.56	5770.05	3026.12	1.263	1.30543	1.02496	4737.14	1133.08	5811.24	1620.01	1.19779	0.0872816	0.615774
A_84_P23332	At4g32600.1	zinc finger (C3HC4-type RING finger) family protein low similarity to RING finger protein 38 [Homo sapiens] GI:21666412; contains Pfam profile PF00097: Zinc finger, C3HC4 type (RING finger) [At4g32600.1]	7220.68	4107.74	4449.06	7586.93	4661.05	5184.06	1.05072	1.1347	1.1652	5259.16	985.698	5810.68	900.867	1.11688	0.0342285	0.700775
A_84_P22016	At2g26250.1	beta-ketoacyl-CoA synthase family (FIDDLEHEAD) (FDH) identical to GB:AJ010713 (fiddlehead protein) [At2g26250.1]	6106.43	3923.68	13032.2	5407.31	4063.8	7960.06	0.88551	1.03571	0.6108	7687.43	2745.66	5810.39	1142.67	0.844008	0.124405	0.562202
A_84_P58390	At4g02350.1	exocyst complex subunit Sec15-like family protein contains Pfam profile PF04091: Exocyst complex subunit Sec15-like [At4g02350.1]	5188.81	2911.55	6776.56	6106.43	3267.8	8047.06	1.17685	1.12236	1.18748	4958.97	1121.63	5807.1	1387.75	1.16223	0.0201713	0.659355
A_84_P22393	At4g34390.1	extra-large guanine nucleotide binding protein, putative / G-protein, putative similar to extra-large G-protein (XLG) [Arabidopsis thaliana] GI:3201680; contains Pfam profile PF00503: G-protein alpha subunit [At4g34390.1]	4864.43	5584.43	6238.68	5334.68	4594.55	7485.68	1.09667	0.822744	1.19988	5562.51	396.863	5804.97	867.09	1.03977	0.112527	0.811833
A_84_P18416	At3g46080.1	zinc finger (C2H2 type) family protein contains zinc finger, C2H2 type, domain, PROSITE:PS00028 [At3g46080.1]	4912.56	6550.18	5179.24	3792.43	4331.68	9284.68	0.771987	0.661307	1.79267	5547.33	507.302	5802.93	1747.82	1.07532	0.360095	0.895097
A_84_P19942	At1g21760.1	F-box family protein Contains PF|00646 F-box domain. ESTs gb|Z37267, gb|R90412, gb|Z37268 and gb|T88189 come from this gene similar to SKP1 interacting partner 2 (SKIP2) TIGR_Ath1:At5g67250 [At1g21760.1]	6897.43	4617.43	5071.62	6756.31	5414.8	5205.31	0.979539	1.17269	1.02636	5528.83	696.75	5792.14	485.862	1.05953	0.0581714	0.772048
A_84_P58410	At4g19460.1	glycosyl transferase family 1 protein contains Pfam profile: PF00534 Glycosyl transferases group 1 [At4g19460.1]	5754.31	4188.43	5249.31	6028.93	5074.18	6242.68	1.04773	1.21148	1.18924	5064.01	461.426	5781.93	359.215	1.14948	0.0512807	0.286865
A_84_P13625	At3g28940.1	avirulence-responsive protein, putative / avirulence induced gene (AIG) protein, putative strong similarity to SP|P54121 AIG2 protein (avrRpt2-induced gene) {Arabidopsis thaliana} [At3g28940.1]	4731.06	5689.05	3659.43	6452.99	6125.43	4741.18	1.36396	1.0767	1.29561	4693.18	586.208	5773.2	524.603	1.24543	0.0866376	0.24172
A_84_P307240	At2g01670.1	MutT/nudix family protein similar to SP|Q09790 Diadenosine 5',5'''-P1,P6-hexaphosphate hydrolase (EC 3.6.1.-) (Ap6A hydrolase) {Schizosaccharomyces pombe}; contains Pfam profile PF00293: NUDIX domain [At2g01670.1]	6345.18	2158.93	6135.56	7728.56	1947.55	7632.24	1.21802	0.902093	1.24394	4879.89	1361.82	5769.45	1911.15	1.12135	0.109884	0.723901
A_84_P12315	At1g64660.1	Cys/Met metabolism pyridoxal-phosphate-dependent enzyme family protein similar to SP|P13254 Methionine gamma-lyase (EC 4.4.1.11) (L-methioninase) {Pseudomonas putida}; contains Pfam profile PF01053: Cys/Met metabolism PLP-dependent enzyme [At1g64660.1]	4742.06	4889.55	9709.81	4100.68	5082.93	8114.31	0.864748	1.03955	0.835682	6447.14	1631.89	5765.97	1207.92	0.913326	0.0636667	0.754106
A_84_P17501	At3g53180.1	glutamine synthetase, putative similar to glutamine synthetase (glutamate--ammonia ligase) [Bacillus subtilis] SWISS-PROT:P12425 [At3g53180.1]	6631.43	2741.8	5043.18	7578.56	3366.3	6269.31	1.14282	1.22777	1.24313	4805.47	1129.11	5738.06	1244.65	1.20457	0.0311912	0.608499
A_84_P103856	At1g79930.1	heat shock protein, putative contains Pfam profile: PF00012 Heat shock hsp70 proteins; similar to heat-shock proteins GB:CAA94389, GB:AAD55461 [Arabidopsis thaliana] [At1g79930.1]	5214.81	4250.8	5196.06	6207.68	5324.18	5671.43	1.1904	1.25251	1.09149	4887.22	318.255	5734.43	256.983	1.17813	0.0468862	0.107093
A_84_P14067	At5g54860.1	integral membrane transporter family protein contains 10 transmembrane domains; contains Pfam PF03092: BT1 family; contains TIGRFAMS TIGR00788: folate/biopterin transporter; similar to high affinity folic acid/methotrexate transporter 5 (GI:21898554)...	8462.18	4489.43	3199.31	8689.43	4367.18	4143.81	1.02685	0.972769	1.29522	5383.64	1583.68	5733.47	1479.39	1.09828	0.0996995	0.879585
A_84_P17681	At4g39080.1	vacuolar proton ATPase, putative similar to Swiss-Prot:Q93050 vacuolar proton translocating ATPase 116 kDa subunit A isoform 1 (Clathrin-coated vesicle/synaptic vesicle proton pump 116 kDa subunit, Vacuolar proton pump subunit 1, Vacuolar adenosine...	5036.93	4817.68	5935.43	5991.31	5778.93	5427.31	1.18948	1.19953	0.914391	5263.35	341.951	5732.51	164.458	1.10113	0.0934148	0.283926
A_84_P184524	At2g33770.1	ubiquitin-conjugating enzyme family protein low similarity to ubiquitin-conjugating BIR-domain enzyme APOLLON [Homo sapiens] GI:8489831, ubiquitin-conjugating enzyme [Mus musculus] GI:3319990; contains Pfam profile PF00179: Ubiquitin-conjugating...	3709.43	5411.18	6585.18	4672.68	5684.3	6838.93	1.25968	1.05047	1.03853	5235.26	834.804	5731.97	625.797	1.11623	0.0718068	0.658852
A_84_P511534	At5g66675.1	expressed protein [At5g66675.1]	3684.93	5460.93	4979.93	5002.18	6025.93	6151.18	1.35747	1.10346	1.23519	4708.6	530.333	5726.43	363.925	1.23204	0.0733425	0.188706
A_84_P202258	At3g07470.1	expressed protein contains Pfam profile PF04398: Protein of unknown function, DUF538 [At3g07470.1]	5168.18	3376.68	5452.68	5364.56	4620.93	7166.31	1.038	1.36848	1.31427	4665.85	649.795	5717.26	755.654	1.24025	0.102331	0.350938
A_84_P133635	At3g12050.1	Aha1 domain-containing protein contains Pfam PF05146: Aha1 domain; similar to Protein C14orf3 (HSPC322) (Swiss-Prot:O95433) [Homo sapiens] [At3g12050.1]	8784.56	5007.55	4583.31	6776.56	4935.05	5436.68	0.771417	0.985522	1.18619	6125.14	1335.34	5716.1	549.648	0.981044	0.119756	0.791031
A_84_P13055	At5g35680.1	eukaryotic translation initiation factor 1A, putative / eIF-1A, putative / eIF-4C, putative strong similarity to translation initiation factor (eIF-1A) [Beta vulgaris] GI:17977975; contains Pfam profile PF01176: Eukaryotic initiation factor 1A...	9607.81	6317.55	4622.62	6174.06	5918.3	5030.43	0.642608	0.936803	1.08822	6849.33	1463.46	5707.6	346.539	0.889211	0.13082	0.490031
A_84_P191104	At3g06780.1	glycine-rich protein [At3g06780.1]	4906.93	5071.18	5636.43	5361.18	4678.68	7040.31	1.09257	0.922602	1.24907	5204.85	220.94	5693.39	701.687	1.08808	0.0942704	0.542952
A_84_P16222	At1g76690.1	12-oxophytodienoate reductase (OPR2) identical to 12-oxophytodienoate reductase OPR2 GB:AAC78441 [Arabidopsis thaliana] [At1g76690.1]	9911.68	3457.18	3063.56	8665.93	4127.3	4282.68	0.874315	1.19384	1.39794	5477.47	2220.01	5691.97	1487.66	1.15537	0.152378	0.939881
A_84_P13299	At1g31130.1	expressed protein [At1g31130.1]	5218.31	4504.93	6160.18	5116.43	4397.43	7557.93	0.980477	0.976137	1.2269	5294.47	479.345	5690.6	956.459	1.06117	0.082874	0.72996
A_84_P10763	At3g08580.1	ADP, ATP carrier protein 1, mitochondrial / ADP/ATP translocase 1 / adenine nucleotide translocator 1 (ANT1) identical to SWISS-PROT:P31167 ADP,ATP carrier protein 1 (Adenine nucleotide translocator 1) [Arabidopsis thaliana] [At3g08580.1]	6705.43	4446.87	5035.43	7251.81	4934.3	4866.62	1.08148	1.10961	0.966475	5395.91	676.446	5684.24	784.025	1.05252	0.043784	0.794471
A_84_P148428	At5g27640.1	eukaryotic translation initiation factor 3 subunit 9 / eIF-3 eta / eIF3b (TIF3B1) nearly identical to SP|Q9C5Z1 Eukaryotic translation initiation factor 3 subunit 9 (eIF-3 eta) (eIF3 p110) (eIF3b) {Arabidopsis thaliana} [At5g27640.1]	5991.31	4959.3	5142.87	6609.06	5188.43	5245.81	1.10311	1.0462	1.02002	5364.49	317.855	5681.1	464.275	1.05644	0.024527	0.603684
A_84_P13976	At5g19120.1	expressed protein low similarity to extracellular dermal glycoprotein EDGP precursor [Daucus carota] GI:285741, SP|P13917 Basic 7S globulin precursor {Glycine max} [At5g19120.1]	4326.81	2677.18	8449.18	3777.93	4220.55	9011.56	0.873145	1.57649	1.06656	5151.06	1716.44	5670.01	1675.65	1.17207	0.20978	0.839304
A_84_P18074	At1g69410.1	eukaryotic translation initiation factor 5A, putative / eIF-5A, putative strong similarity to eukaryotic initiation factor 5A (2) (Nicotiana plumbaginifolia) GI:19702, SP|Q9AXQ6| Eukaryotic translation initiation factor 5A-1 (eIF-5A 1) {Lycopersicon...	4622.31	4260.93	3632.18	5884.81	5371.05	5751.56	1.27313	1.26054	1.5835	4171.81	289.277	5669.14	153.926	1.37239	0.105618	0.0102648
A_84_P524474	At3g51620.1	expressed protein [At3g51620.1]	5020.12	4268.3	5528.62	6575.56	5444.74	4953.99	1.30984	1.27562	0.896064	4939.01	366.075	5658.1	480.106	1.16051	0.132591	0.299486
A_84_P13479	At2g39780.1	ribonuclease 2 (RNS2) identical to ribonuclease 2 precursor SP:P42814, GI:289210; contains a ribonuclease T2 family histidine active site signature (PDOC00459) [At2g39780.1]	6471.68	4792.68	5103.31	6238.68	5996.68	4710.68	0.963997	1.25122	0.923065	5455.89	515.751	5648.68	474.174	1.04609	0.10324	0.796807
A_84_P16097	At1g24140.1	matrixin family protein similar to matrix metalloproteinase [Cucumis sativus] GI:7159629; contains InterPro accession IPR001818: Matrixin [At1g24140.1]	3851.49	4029.8	5196.06	4369.18	3498.68	9068.81	1.13441	0.868201	1.74532	4359.12	421.623	5645.56	1729.97	1.24931	0.25964	0.509987
A_84_P16654	At4g19660.1	ankyrin repeat family protein / BTB/POZ domain-containing protein contains Pfam domain, PF00023: Ankyrin repeat and Pfam domain, PF00651: BTB/POZ domain [At4g19660.1]	5641.06	4715.05	2553.81	7000.87	6348.68	3563.81	1.24106	1.34647	1.39549	4303.31	914.682	5637.79	1053.94	1.32767	0.0455607	0.393088
A_84_P199584	At3g14200.1	DNAJ heat shock N-terminal domain-containing protein low similarity to SP|O75190|DJB6_HUMAN DnaJ homolog subfamily B member 6 (Heat shock protein J2) {Homo sapiens}; contains Pfam profile PF00226 DnaJ domain [At3g14200.1]	6398.56	5494.18	3760.06	6058.93	5250.18	5587.43	0.946922	0.955589	1.486	5217.6	774.122	5632.18	234.536	1.1295	0.178265	0.635274
A_84_P264900	At2g04390.1	40S ribosomal protein S17 (RPS17A) [At2g04390.1]	4832.43	6283.05	7512.81	4721.68	5800.8	6364.43	0.977082	0.923246	0.847144	6209.43	774.633	5628.97	481.941	0.915824	0.0376929	0.559201
A_84_P22981	At2g21880.1	Ras-related GTP-binding protein, putative similar to Ras family GTP-binding protein SP:Q43463 from [Glycine max] [At2g21880.1]	4957.56	3656.49	4974.43	6471.68	5081.55	5328.56	1.30542	1.38973	1.07119	4529.49	436.528	5627.26	428.187	1.25545	0.0952902	0.147043
A_84_P20331	At3g51370.1	protein phosphatase 2C, putative / PP2C, putative similar to Ser/Thr protein phosphatase 2C (PP2C6) (GI:15020818) [Arabidopsis thaliana]; similar to protein phosphatase 2C (GI:3608412) [Mesembryanthemum crystallinum]; contains Pfam PF00481 : Protein...	3457.43	5375.43	6265.43	4142.43	7099.68	5594.06	1.19812	1.32077	0.892845	5032.76	828.509	5612.06	853.731	1.13724	0.127225	0.65178
A_84_P21739	At1g15690.1	pyrophosphate-energized vacuolar membrane proton pump / pyrophosphate-energized inorganic pyrophosphatase (AVP-3) identical to pyrophosphate-energized vacuolar membrane proton pump (pyrophosphate-energized inorganic pyrophosphatase) SP:P31414 from...	5243.18	4433.24	6989.81	5214.81	5264.18	6348.43	0.994588	1.18743	0.908241	5555.41	754.348	5609.14	369.921	1.03009	0.0825272	0.952078
A_84_P17309	At2g36850.1	glycosyl transferase family 48 protein contains Pfam profile: PF02364 1,3-beta-glucan synthase [At2g36850.1]	5263.18	5972.55	5402.43	5502.18	5309.05	6005.56	1.04541	0.888909	1.11164	5546.06	217.005	5605.6	207.605	1.01532	0.0660337	0.852509
A_84_P19365	At3g46600.1	scarecrow transcription factor family protein scarecrow-like 11 - Arabidopsis thaliana, EMBL:AF036307 [At3g46600.1]	4438.43	3467.05	5541.93	4064.43	5409.3	7342.68	0.915736	1.5602	1.32493	4482.47	599.37	5605.47	951.419	1.26696	0.188286	0.374464
A_84_P21366	At4g11330.1	mitogen-activated protein kinase, putative / MAPK, putative (MPK5) similar to mitogen-activated protein kinase homolog 5 (AtMPK5)[Arabidopsis thaliana] SWISS-PROT:Q39025; PMID:12119167; possible internal deletion at position 161, missing one A...	5986.56	3405.55	4392.68	6398.56	3971.3	6427.68	1.06882	1.16613	1.46327	4594.93	751.902	5599.18	813.982	1.23274	0.118639	0.41605
A_84_P22516	At5g37510.1	NADH-ubiquinone dehydrogenase, mitochondrial, putative similar to NADH-ubiquinone oxidoreductase 75 kDa subunit, mitochondrial from Solanum tuberosum [SP|Q43644] [At5g37510.1]	5280.43	5697.3	5492.06	5667.81	6275.18	4821.06	1.07336	1.10143	0.877824	5489.93	120.346	5588.01	421.661	1.01754	0.0703255	0.833966
A_84_P19433	At1g05850.1	chitinase-like protein 1 (CTL1) similar to class I chitinase GI:7798656 from [Halimolobos perplexa var. perplexa]; contains Pfam profile PF00182: Chitinase class I; identical to cDNA chitinase-like protein 1 (CTL1) CTL1-ELP1 allele GI:17226328...	3552.31	4593.8	7491.93	3737.62	6308.8	6705.43	1.05217	1.37333	0.89502	5212.68	1178.62	5583.95	930.239	1.10684	0.140756	0.816874
A_84_P22071	At2g29940.1	ABC transporter family protein similar to ABC1 protein GI:14331118 from [Nicotiana plumbaginifolia] [At2g29940.1]	3680.93	4356.8	5961.31	4846.81	6167.3	5713.31	1.31673	1.41556	0.958398	4666.35	676.237	5575.81	387.345	1.23023	0.138877	0.308038
A_84_P523166	At1g22300.3	14-3-3 protein GF14 epsilon (GRF10) identical to 14-3-3 protein GF14 epsilon GI:5802798, SP:P48347 from [Arabidopsis thaliana] [At1g22300.3]	6905.18	5012.68	5020.12	6636.06	4732.43	5350.68	0.961026	0.944092	1.06585	5645.99	629.598	5573.06	560.665	0.990322	0.038078	0.935214
A_84_P12153	At5g47910.1	respiratory burst oxidase protein D (RbohD) / NADPH oxidase identical to respiratory burst oxidase protein D from Arabidopsis thaliana [gi:3242789] [At5g47910.1]	5101.68	4813.93	5352.68	4562.31	4302.05	7842.06	0.894275	0.893668	1.46507	5089.43	155.645	5568.81	1139.11	1.08434	0.190366	0.698113
A_84_P182884	At1g65440.1	glycine-rich protein [At1g65440.1]	6231.43	5528.18	5362.81	6027.68	5365.93	5308.37	0.967303	0.97065	0.989849	5707.47	266.294	5567.33	230.776	0.975934	0.00702427	0.711152
A_84_P18030	At1g30720.1	FAD-binding domain-containing protein similar to SP|P30986 reticuline oxidase precursor (Berberine-bridge-forming enzyme) (BBE) (Tetrahydroprotoberberine synthase) [Eschscholzia californica]; contains PF01565 FAD binding domain [At1g30720.1]	5816.31	1509.05	6525.31	6448.43	2011.05	8240.24	1.10868	1.33266	1.26281	4616.89	1567.34	5566.58	1851.48	1.23472	0.0661651	0.715393
A_84_P13327	At1g53840.1	pectinesterase family protein contains Pfam profile: PF01095 pectinesterase [At1g53840.1]	3987.18	4597.8	5055.81	3785.56	5691.05	7207.31	0.949432	1.23778	1.42555	4546.93	309.532	5561.31	989.902	1.20425	0.138462	0.38344
A_84_P23997	At3g04060.1	no apical meristem (NAM) family protein contains Pfam PF02365 : No apical meristem (NAM) protein; similar to cup-shaped cotyledon CUC2 (GI:1944132) [Arabidopsis thaliana] [At3g04060.1]	6424.06	2908.12	4047.81	6082.99	3554.3	6999.31	0.946909	1.2222	1.72916	4459.99	1035.68	5545.54	1030.15	1.29942	0.229094	0.498678
A_84_P98066	At1g77680.1	ribonuclease II family protein weak similarity to SP|P37202 Mitotic control protein dis3 {Schizosaccharomyces pombe}; contains Pfam profile PF00773: RNB-like protein [At1g77680.1]	6464.93	3692.3	4105.68	7537.81	3741.68	5354.81	1.16595	1.01337	1.30424	4754.31	863.597	5544.76	1099.96	1.16119	0.0840009	0.602112
A_84_P23061	At3g04240.1	O-linked N-acetyl glucosamine transferase, putative similar to O-GlcNAc transferase, Homo sapiens [SP|O15294], Rattus norvegicus [SP|P56558]; contains Pfam profile PF00515: TPR Domain; identical to cDNA GI:18139886 [At3g04240.1]	5902.56	4564.8	5364.56	6708.56	4534.43	5390.06	1.13655	0.993346	1.00475	5277.31	388.632	5544.35	632.34	1.04488	0.0459519	0.737197
A_84_P22614	At5g63330.1	DNA-binding bromodomain-containing protein contains bromodomain, INTERPRO:IPR001487 [At5g63330.1]	6154.81	4927.8	5238.43	5870.68	4020.8	6740.06	0.953837	0.815942	1.28666	5440.35	368.312	5543.85	801.81	1.01881	0.139713	0.912277
A_84_P16255	At1g37130.1	nitrate reductase 2 (NR2) identical to SP|P11035 Nitrate reductase 2 (formerly EC 1.6.6.1) (NR2) {Arabidopsis thaliana} [At1g37130.1]	6718.18	3513.68	6642.56	6938.87	3291.3	6345.18	1.03285	0.936712	0.955232	5624.81	1055.79	5525.12	1129.98	0.974931	0.0294486	0.951696
A_84_P13332	At1g22570.1	proton-dependent oligopeptide transport (POT) family protein contains Pfam profile: PF00854 POT family [At1g22570.1]	3182.62	3755.8	6695.18	2737.06	5670.68	8166.93	0.860001	1.50984	1.21982	4544.54	1087.98	5524.89	1569.16	1.19656	0.187954	0.634712
A_84_P155805	At5g15350.1	plastocyanin-like domain-containing protein contains plastocyanin-like domain Pfam:PF02298 [At5g15350.1]	5128.81	3938.8	9944.43	3857.18	4375.55	8311.18	0.752062	1.11088	0.835762	6337.35	1835.97	5514.64	1406.26	0.899569	0.108385	0.740001
A_84_P11299	At5g19440.1	cinnamyl-alcohol dehydrogenase, putative (CAD) similar to cinnamyl-alcohol dehydrogenase, Eucalyptus gunnii [GI:1143445], apple tree, PIR:T16995 [At5g19440.1]	8722.06	3037.3	4814.43	7864.93	3945.24	4732.81	0.901729	1.29893	0.983046	5524.6	1679.02	5514.33	1197.09	1.06123	0.121143	0.996264
A_84_P609566	At2g31090.1	expressed protein [At2g31090.1]	5534.31	4193.93	6168.68	5054.24	4173.55	7311.12	0.913257	0.995142	1.1852	5298.97	582.079	5512.97	934.327	1.0312	0.0805467	0.855335
A_84_P601885	At4g25640.1	MATE efflux family protein similar to ripening regulated protein DDTFR18 [Lycopersicon esculentum] GI:12231296; contains Pfam profile PF01554: Uncharacterized membrane protein family [At4g25640.1]	5566.43	5367.05	6560.18	5838.31	5158.24	5513.56	1.04884	0.961094	0.840458	5831.22	368.996	5503.37	196.384	0.950131	0.0604045	0.476687
A_84_P13372	At1g69840.1	band 7 family protein strong similarity to hypersensitive-induced response protein [Zea mays] GI:7716466; contains Pfam profile PF01145: SPFH domain / Band 7 family [At1g69840.1]	5179.56	5142.68	7393.43	3652.18	4155.3	8699.31	0.705115	0.808004	1.17663	5905.22	744.181	5502.26	1605.11	0.896582	0.143138	0.831002
A_84_P22924	At2g47550.1	pectinesterase family protein contains Pfam profile: PF01095 pectinesterase [At2g47550.1]	4964.06	7704.43	4710.68	4502.31	5537.43	6460.56	0.906981	0.718733	1.37147	5793.06	958.482	5500.1	565.606	0.999061	0.193972	0.805374
A_84_P21802	At1g78780.1	pathogenesis-related family protein contains similarity to pathogen-related protein (GI:499073) (Swiss-Prot:P16273) [Hordeum vulgare] [At1g78780.1]	3809.68	5393.8	5694.37	4170.56	6264.68	6042.31	1.09473	1.16146	1.0611	4965.95	584.61	5492.51	664.089	1.10576	0.0294912	0.583776
A_84_P197114	At3g28180.1	glycosyl transferase family 2 protein similar to beta-(1-3)-glucosyl transferase GB:AAC62210 GI:3687658 from [Bradyrhizobium japonicum], cellulose synthase from Agrobacterium tumeficiens [gi:710492] and Agrobacterium radiobacter [gi:710493]; contains...	3389.31	3501.05	4420.81	5801.56	5433.8	5239.31	1.71172	1.55205	1.18515	3770.39	326.805	5491.56	164.856	1.48297	0.155884	0.00929296
A_84_P11997	At4g35600.1	protein kinase family protein contains protein kinase domain, Pfam:PF00069 [At4g35600.1]	4027.18	5668.05	3812.99	4434.06	6716.68	5293.18	1.10103	1.18501	1.3882	4502.74	585.927	5481.31	665.616	1.22474	0.0852449	0.331724
A_84_P16741	At4g14420.1	lesion inducing protein-related similar to ORF, able to induce HR-like lesions [Nicotiana tabacum] gi|1762945|gb|AAC49975 [At4g14420.1]	7404.43	3398.68	4726.74	6887.43	4296.18	5227.81	0.930177	1.26407	1.10601	5176.62	1178.04	5470.47	757.806	1.10009	0.096433	0.844086
A_84_P11179	At5g40170.1	disease resistance family protein contains leucine rich-repeat (LRR) domains Pfam:PF00560, INTERPRO:IPR001611; similar to Cf-4 [Lycopersicon hirsutum] gi|2808683|emb|CAA05268 [At5g40170.1]	4894.43	3644.68	4438.43	7284.18	4643.05	4474.24	1.48826	1.27393	1.00807	4325.85	365.138	5467.16	909.817	1.25675	0.138885	0.309052
A_84_P14468	At1g75450.1	FAD-binding domain-containing protein / cytokinin oxidase family protein similar to GB:CAA77151 from [Zea mays] [SP|Q9T0N8] (Plant J. 17 (6), 615-626 (1999)) [At1g75450.1]	2719.56	1879.3	3818.06	6158.81	4115.43	6123.06	2.26464	2.18987	1.60371	2805.64	561.322	5465.76	675.246	2.0194	0.208965	0.0388015	1.6	0.08
A_84_P603482	At3g18990.1	transcriptional factor B3 family protein contains Pfam profile PF02362: B3 DNA binding domain [At3g18990.1]	3049.43	5303.55	5686.81	3221.43	7088.18	6076.06	1.0564	1.3365	1.06845	4679.93	822.722	5461.89	1157.7	1.15378	0.0914228	0.611229
A_84_P16352	At2g30140.1	UDP-glucoronosyl/UDP-glucosyl transferase family protein contains Pfam profile: PF00201 UDP-glucoronosyl and UDP-glucosyl transferase [At2g30140.1]	6022.18	3038.43	5766.56	6673.68	4167.62	5536.56	1.10818	1.37164	0.960115	4942.39	954.836	5459.29	724.469	1.14664	0.120342	0.688504
A_84_P16468	At3g26740.1	light responsive protein-related similar to light regulated protein precursor SP:Q03200 [Oryza sativa] (Plant Mol. Biol. 22 (1), 165-170 (1993)), ccr protein GB:S52663 [Citrus X paradisi] (Plant Mol. Biol. 26 (1), 165-173 (1994)) [At3g26740.1]	3363.81	7283.93	9101.06	2927.06	6387.93	7061.81	0.870162	0.876989	0.775933	6582.93	1692.88	5458.93	1280.8	0.841028	0.0326073	0.624491
A_84_P211368	At1g20780.1	armadillo/beta-catenin repeat protein-related / U-box domain-containing protein low similarity to immediate-early fungal elicitor protein CMPG1 [Petroselinum crispum] GI:14582200; contains Pfam profile PF04564: U-box domain [At1g20780.1]	3932.06	3031.87	4396.31	5874.93	4320.3	6160.18	1.49411	1.42497	1.40122	3786.74	400.525	5451.81	571.712	1.4401	0.0278633	0.0755523
A_84_P19237	At2g27510.1	ferredoxin, putative similar to non-photosynthetic ferredoxin from Citrus sinensis [GI:1360725], Ferredoxin, root R-B2 from Raphanus sativus [SP|P14937]; contains Pfam profile PF00111 2Fe-2S iron-sulfur cluster binding domain [At2g27510.1]	5030.43	4294.55	4073.56	6183.06	5049.43	5098.06	1.22913	1.17577	1.2515	4466.18	289.249	5443.51	370.038	1.2188	0.0224617	0.105917
A_84_P141819	At2g47400.1	CP12 domain-containing protein contains Pfam profile: PF02672 CP12 domain [At2g47400.1]	6408.68	6265.68	12603.2	4196.06	4368.93	7744.18	0.654746	0.697279	0.614462	8425.85	2089.07	5436.39	1154.97	0.655496	0.0239102	0.27867
A_84_P12039	At5g03610.1	GDSL-motif lipase/hydrolase family protein low similarity to SP|P40602 Anther-specific proline-rich protein APG precursor {Arabidopsis thaliana}; contains Pfam profile PF00657: GDSL-like Lipase/Acylhydrolase [At5g03610.1]	3664.43	15095.6	4846.81	3049.43	8576.8	4681.56	0.83217	0.568168	0.965905	7868.93	3629.4	5435.93	1639.59	0.788748	0.116852	0.574267
A_84_P23826	At1g31930.1	extra-large guanine nucleotide binding protein, putative / G-protein, putative similar to extra-large G-protein (XLG) [Arabidopsis thaliana] GI:3201680; contains Pfam profile PF00503: G-protein alpha subunit [At1g31930.1]	5199.56	2864.05	5594.06	6705.43	3108.8	6464.93	1.28962	1.08546	1.15568	4552.56	851.897	5426.39	1160.87	1.17692	0.059885	0.5767
A_84_P21345	At4g03430.1	pre-mRNA splicing factor-related similar to pre-mRNA splicing factor pre-mRNA splicing factor prp1 (SP:Q12381) [Fission yeast] [At4g03430.1]	5668.93	3832.43	4471.43	6130.06	4454.93	5694.06	1.08134	1.16243	1.27343	4657.6	538.262	5426.35	501.752	1.1724	0.0556747	0.355134
A_84_P162443	At5g64510.1	expressed protein [At5g64510.1]	7342.68	5654.18	3306.31	6499.68	5567.8	4204.87	0.885192	0.984724	1.27177	5434.39	1170.37	5424.12	666.34	1.04723	0.11589	0.99428
A_84_P259430	At5g13800.1	hydrolase, alpha/beta fold family protein low similarity to hydrolase [Terrabacter sp. DBF63] GI:14196240; contains Pfam profile PF00561: hydrolase, alpha/beta fold family [At5g13800.1]	6028.93	4011.3	4912.06	6040.18	4152.55	6065.31	1.00187	1.03521	1.23478	4984.1	583.552	5419.35	633.438	1.09062	0.07272	0.63988
A_84_P21643	At5g57610.1	protein kinase family protein similar to protein kinase [Glycine max] GI:170047, MAP3K delta-1 protein kinase [Arabidopsis thaliana] GI:2253010; contains Pfam profile: PF00069 Eukaryotic protein kinase domain [At5g57610.1]	4321.49	3047.18	6491.43	4884.56	5402.3	5954.87	1.13029	1.77289	0.917343	4620.04	1005.41	5413.91	309.027	1.27351	0.257146	0.492398
A_84_P18859	At5g28630.1	glycine-rich protein [At5g28630.1]	2943.06	2982.43	7583.06	4601.37	2332.55	9301.31	1.56347	0.782099	1.22659	4502.85	1540.15	5411.74	2052.11	1.19072	0.226273	0.741045
A_84_P74284	At5g64430.1	octicosapeptide/Phox/Bem1p (PB1) domain-containing protein contains Pfam profile PF00564: PB1 domain [At5g64430.1]	8825.93	4635.55	3938.06	6408.68	4646.55	5173.93	0.72612	1.00237	1.31383	5799.85	1526.38	5409.72	522.166	1.01411	0.169758	0.820804
A_84_P10058	At4g24920.1	protein transport protein SEC61 gamma subunit, putative similar to Swiss-Prot:Q19967 protein transport protein SEC61 gamma subunit [Caenorhabditis elegans] [At4g24920.1]	5276.81	4371.3	4832.43	5370.43	5662.18	5195.43	1.01774	1.29531	1.07512	4826.85	261.411	5409.35	136.136	1.12939	0.084596	0.119299
A_84_P15141	At1g61520.1	chlorophyll A-B binding protein / LHCI type III (LHCA3.1) nearly identical to PSI type III chlorophyll a/b-binding protein GI:430947; contains Pfam profile: PF00504 chlorophyll A-B binding protein; similar to PSI type III chlorophyll a/b-binding...	8311.18	10966.1	14185.3	3512.56	5981.55	6733.68	0.42263	0.545461	0.474694	11154.2	1698.32	5409.26	972.891	0.480928	0.0355949	0.0425921
A_84_P91469	At1g07660.1	histone H4 identical to histone H4 from Lycopersicon esculentum GI:297150, Lolium temulentum SP|P02308, Acropora formosa GI:455652, Citrus jambhiri GI:16797797 [At1g07660.1]	5560.06	4247.62	4836.31	5928.31	4436.18	5859.06	1.06623	1.04439	1.21147	4881.33	379.537	5407.85	486.245	1.10737	0.0524342	0.441436
A_84_P142769	At2g21190.1	ER lumen protein retaining receptor family protein similar to SP|P33948 ER lumen protein retaining receptor. {Plasmodium falciparum}; contains Pfam profile PF00810: ER lumen protein retaining receptor [At2g21190.1]	5682.31	4515.05	5347.68	5638.31	4940.05	5641.99	0.992257	1.09413	1.05504	5181.68	347.029	5406.79	233.368	1.04714	0.0296719	0.618944
A_84_P20496	At4g33040.1	glutaredoxin family protein contains INTERPRO Domain IPR002109, Glutaredoxin (thioltransferase) [At4g33040.1]	5376.93	3424.93	2295.43	6388.31	5466.8	4362.06	1.1881	1.59618	1.90032	3699.1	900.053	5405.72	585.725	1.56153	0.20633	0.187206
A_84_P21740	At1g15750.1	WD-40 repeat family protein contains 10 WD-40 repeats (PF00400) (1 weak) [At1g15750.1]	5826.68	3492.8	3642.93	7786.56	4579.93	3847.68	1.33636	1.31125	1.0562	4320.81	754.184	5404.72	1209.53	1.2346	0.0894941	0.489353
A_84_P15708	At4g19640.1	Ras-related GTP-binding protein, putative similar to GTP-binding protein RAB5A GI:1370178 from [Lotus japonicus] [At4g19640.1]	6463.18	3985.05	5224.18	5634.06	4707.24	5868.18	0.871716	1.18122	1.12327	5224.14	715.374	5403.16	354.462	1.05874	0.0949956	0.833565
A_84_P13957	At5g11650.1	hydrolase, alpha/beta fold family protein contains Pfam profile PF00561: hydrolase, alpha/beta fold family; low similarity to monoglyceride lipase from [Homo sapiens] GI:14594904, [Mus musculus] GI:2632162 [At5g11650.1]	4229.81	3315.55	5243.18	4705.18	3611.8	7871.06	1.11239	1.08935	1.5012	4262.85	556.703	5396.01	1277.14	1.23431	0.133609	0.461655
A_84_P21297	At3g55640.1	mitochondrial substrate carrier family protein contains Pfam profile: PF00153 mitochondrial carrier protein [At3g55640.1]	4357.62	5319.3	5571.93	5120.81	5584.43	5476.81	1.17514	1.04984	0.982928	5082.95	369.926	5394.01	140.092	1.0693	0.0563332	0.475619
A_84_P220478	At1g08450.1	calreticulin 3 (CRT3) identical to similar to SP|O04153 Calreticulin 3 precursor {Arabidopsis thaliana} [At1g08450.1]	5125.68	7544.93	3768.56	5733.06	5986.55	4445.18	1.1185	0.793454	1.17954	5479.72	1104.42	5388.26	477.186	1.0305	0.119825	0.943055
A_84_P14256	At1g20980.1	SPL1-Related2 protein (SPL1R2) strong similarity to SPL1-Related2 protein [Arabidopsis thaliana] GI:6006427; contains Pfam profile PF03110: SBP domain [At1g20980.1]	4552.31	2901.68	4699.62	5644.43	4574.18	5926.31	1.23991	1.57639	1.26102	4051.2	576.332	5381.64	411.848	1.3591	0.108814	0.133561
A_84_P14826	At4g34460.1	guanine nucleotide-binding protein beta subunit (GB1) / GTP-binding protein beta subunit (AGB1) / transducin contains 7 WD-40 repeats (PF00400); identical to Guanine nucleotide-binding protein beta subunit.SP:P49177 [Arabidopsis thaliana]; Weiss, CA...	7661.06	7320.18	6632.81	7853.81	50.5546	8210.81	1.02516	0.00690619	1.23791	7204.68	302.396	5371.72	2662.58	0.756658	0.379873	0.531535
A_84_P12893	At4g24740.1	protein kinase (AFC2) identical to protein kinase AFC2 [Arabidopsis thaliana] SWISS-PROT:P51567 [At4g24740.1]	4463.31	4535.93	5286.06	5427.99	4583.93	6082.31	1.21614	1.01058	1.15063	4761.76	262.983	5364.74	433.699	1.12578	0.0606254	0.300258
A_84_P173861	At3g06670.1	expressed protein [At3g06670.1]	4735.81	5113.05	6290.93	5417.56	4734.93	5936.68	1.14396	0.926047	0.943689	5379.93	468.338	5363.06	347.985	1.00456	0.069882	0.978312
A_84_P586876	At5g23610.1	expressed protein [At5g23610.1]	4236.43	4374.05	6574.06	4836.31	5134.68	6111.06	1.1416	1.17389	0.929572	5061.51	757.314	5360.68	384.948	1.08169	0.0766277	0.742493
A_84_P12834	At4g03260.1	leucine-rich repeat family protein contains leucine rich repeat (LRR) domains, Pfam:PF00560 [At4g03260.1]	5667.81	3930.93	4825.31	6878.06	4750.43	4447.31	1.21353	1.20847	0.921663	4808.01	501.468	5358.6	764.752	1.11456	0.0964576	0.579598
A_84_P15724	At4g23650.1	calcium-dependent protein kinase, putative / CDPK, putative similar to calcium-dependent protein kinase [Marchantia polymorpha] gi|5162877|dbj|BAA81748; contains protein kinase domain, Pfam:PF00069; contains EF hand domain (calcium-binding EF-hand),...	3909.93	3388.55	9159.06	4849.62	3482.8	7709.56	1.24033	1.02781	0.841741	5485.85	1842.76	5347.33	1245.28	1.03663	0.115148	0.953326
A_84_P12212	At1g56060.1	expressed protein [At1g56060.1]	3885.68	7140.18	5093.56	3094.43	4432.68	8507.31	0.796368	0.620808	1.67021	5373.14	949.836	5344.81	1627.76	1.02913	0.324522	0.988725
A_84_P21458	At4g37610.1	TAZ zinc finger family protein / BTB/POZ domain-containing protein contains Pfam PF00651 : BTB/POZ domain; contains Pfam PF02135 : TAZ zinc finger; similar to Speckle-type POZ protein (SP:O43791) [Homo sapiens] [At4g37610.1]	2896.49	4769.05	9139.06	2674.93	3511.3	9841.81	0.923507	0.736268	1.0769	5601.54	1849.52	5342.68	2262.48	0.912223	0.0984922	0.933673
A_84_P185494	At4g24290.1	expressed protein [At4g24290.1]	5276.81	4025.93	5957.56	5935.43	3701.55	6375.06	1.12482	0.919429	1.07008	5086.76	565.651	5337.35	827.684	1.03811	0.0614072	0.814933
A_84_P15716	At4g21560.1	vacuolar protein sorting-associated protein 28 family protein / VPS28 family protein contains similarity to Swiss-Prot:Q02767 vacuolar protein sorting-associated protein VPS28 [Saccharomyces cerevisiae] [At4g21560.1]	5155.31	4555.43	5460.68	4703.68	5033.3	6272.93	0.912396	1.1049	1.14875	5057.14	265.893	5336.64	477.719	1.05535	0.0725878	0.636122
A_84_P16098	At1g03730.1	expressed protein similar to ESTs gb|AA605440 and gb|H37232 [At1g03730.1]	6756.31	4341.3	2762.43	6792.93	4269.37	4944.68	1.00542	0.98343	1.78997	4620.01	1161.32	5335.66	754.264	1.25961	0.265259	0.632557
A_84_P15060	At5g66570.1	oxygen-evolving enhancer protein 1-1, chloroplast / 33 kDa subunit of oxygen evolving system of photosystem II (PSBO1) (PSBO) identical to SP:P23321 Oxygen-evolving enhancer protein 1-1, chloroplast precursor (OEE1) (33 kDa subunit of oxygen evolving...	5844.43	8631.55	14155.2	3270.37	5296.3	7439.43	0.55957	0.613598	0.525562	9543.72	2442.07	5335.37	1203.66	0.566244	0.0256318	0.197069
A_84_P24100	At3g47780.1	ABC transporter family protein transport protein ABC-C, Homo sapiens, PIR2:S71363 [At3g47780.1]	6645.18	2743.8	3044.93	7986.18	3667.43	4352.18	1.2018	1.33662	1.42932	4144.64	1253.29	5335.26	1340.12	1.32258	0.0660534	0.551779
A_84_P91299	At4g33980.1	expressed protein [At4g33980.1]	4164.68	4410.55	3904.06	5791.56	4564.8	5634.06	1.39064	1.03497	1.44313	4159.76	146.234	5330.14	385.359	1.28958	0.128202	0.04689
A_84_P23662	At1g23040.1	hydroxyproline-rich glycoprotein family protein contains proline-rich domains, INTERPRO:IPR000694 [At1g23040.1]	5348.68	3441.3	2048.81	7938.43	5045.3	2997.93	1.48418	1.4661	1.46326	3612.93	956.449	5327.22	1433.15	1.47118	0.00655327	0.376075
A_84_P63250	At3g53400.1	expressed protein [At3g53400.1]	6574.06	4952.43	5536.56	6154.81	4093.93	5718.81	0.936227	0.826651	1.03292	5687.68	474.183	5322.51	627.054	0.931932	0.0595828	0.666449
A_84_P306300	At5g67350.1	expressed protein [At5g67350.1]	6375.06	4519.68	3423.81	6882.93	4655.43	4410.81	1.07967	1.03004	1.28828	4772.85	861.305	5316.39	786.448	1.13266	0.0791164	0.665444
A_84_P15863	At5g18270.1	no apical meristem (NAM) family protein contains Pfam PF02365 : No apical meristem (NAM) protein; similar to cup-shaped cotyledon CUC2 (GI:1944132) [Arabidopsis thaliana] [At5g18270.1]	6460.56	3940.18	3832.81	5514.24	4277.18	6135.56	0.853525	1.08553	1.6008	4744.51	858.581	5308.99	546.195	1.17995	0.220826	0.60864
A_84_P13395	At1g02170.1	latex-abundant family protein (AMC1) / caspase family protein contains similarity to latex-abundant protein [Hevea brasiliensis] gb:AAD13216; contains Pfam profile PF00656: ICE-like protease (caspase) p20 domain [At1g02170.1]	4936.81	3606.8	4774.81	5668.93	4189.8	6060.31	1.1483	1.16164	1.26923	4439.47	418.952	5306.35	569.589	1.19305	0.0382797	0.287438
A_84_P14078	At5g58020.1	expressed protein contains PF04641: Protein of unknown function, DUF602 [At5g58020.1]	5932.31	4402.05	4298.93	5808.06	5086.93	5013.93	0.979055	1.15558	1.16632	4877.76	528.111	5302.97	253.42	1.10032	0.0607109	0.508096
A_84_P17418	At3g27380.1	succinate dehydrogenase, iron-sulphur subunit, mitochondrial (SDH2-1) nearly identical to mitochondrial succinate dehydrogenase iron-sulphur subunit (sdh2-1) [gi:12049598] from Arabidopsis thaliana [At3g27380.1]	6386.81	4954.18	5160.43	6474.93	4254.43	5158.93	1.0138	0.858756	0.999709	5500.47	447.149	5296.1	644.662	0.957421	0.0495	0.807341
A_84_P520962	At4g01290.1	expressed protein [At4g01290.1]	3898.56	5178.93	6065.31	4619.62	6183.93	5082.43	1.18496	1.19406	0.837951	5047.6	628.924	5295.33	463.954	1.07232	0.117214	0.767116
A_84_P21184	At3g17790.1	acid phosphatase type 5 (ACP5) contains Pfam profile: PF00149 calcineurin-like phosphoesterase; nearly identical to acid phosphatase type 5 (GI:10278031) [Arabidopsis thaliana] [At3g17790.1]	7319.81	3352.93	3090.81	6161.56	5817.05	3901.43	0.841765	1.73492	1.26227	4587.85	1368.07	5293.35	703.028	1.27965	0.257977	0.670286
A_84_P16434	At3g08710.1	thioredoxin family protein similar to thioredoxin H-type GB:P29448 SP|P29448 [Arabidopsis thaliana], Thioredoxin H-type 2 (TRX-H2) SP|Q07090 {Nicotiana tabacum}; contains Pfam profile: PF00085 Thioredoxin [At3g08710.1]	5142.31	3606.8	4604.43	5775.18	4801.93	5258.06	1.12307	1.33135	1.14196	4451.18	449.836	5278.39	281.138	1.19879	0.0665034	0.193909
A_84_P20998	At1g35140.1	phosphate-responsive protein, putative similar to phi-1 (phosphate-induced gene) [Nicotiana tabacum] GI:3759184; contains Pfam profile PF04674: Phosphate-induced protein 1 conserved region [At1g35140.1]	3607.93	3311.37	10260.7	2728.43	4535.93	8538.43	0.756232	1.36981	0.832151	5726.66	2268.63	5267.6	1716.64	0.986063	0.193119	0.87963
A_84_P155655	At5g03290.1	isocitrate dehydrogenase, putative / NAD+ isocitrate dehydrogenase, putative strong similarity to isocitrate dehydrogenase (NAD+) [Nicotiana tabacum] GI:3021506 [At5g03290.1]	6550.99	3476.05	3819.18	6790.18	4894.05	4116.06	1.03651	1.40793	1.07773	4615.41	972.848	5266.76	794.129	1.17406	0.117541	0.631363
A_84_P11519	At1g13560.1	aminoalcoholphosphotransferase (AAPT1) identical to aminoalcoholphosphotransferase GI:3661593 from [Arabidopsis thaliana] [At1g13560.1]	4705.18	4858.3	5852.93	4125.06	5510.3	6162.93	0.876705	1.1342	1.05296	5138.81	359.788	5266.1	600.822	1.02129	0.0760016	0.864607
A_84_P17907	At5g16120.1	hydrolase, alpha/beta fold family protein similar to monoglyceride lipase from [Homo sapiens] GI:14594904, [Mus musculus] GI:2632162; contains Pfam profile PF00561: hydrolase, alpha/beta fold family [At5g16120.1]	5464.93	4364.68	3540.31	6151.18	5511.68	4132.81	1.12557	1.26279	1.16736	4456.64	557.491	5265.22	595.543	1.18524	0.040608	0.377696
A_84_P16252	At1g70410.1	carbonic anhydrase, putative / carbonate dehydratase, putative similar to SP|P42737 Carbonic anhydrase 2 (EC 4.2.1.1) (Carbonate dehydratase 2) {Arabidopsis thaliana}; contains Pfam profile PF00484: Carbonic anhydrase [At1g70410.1]	4764.81	5821.43	5698.93	3706.62	5302.74	6776.56	0.777916	0.9109	1.18909	5428.39	333.67	5261.97	886.449	0.959303	0.121139	0.869066
A_84_P178564	At3g13410.1	expressed protein [At3g13410.1]	5007.43	4863.8	5158.93	5553.68	5783.3	4414.18	1.10909	1.18905	0.855639	5010.06	85.2059	5250.39	423.326	1.05126	0.100497	0.607492
A_84_P18552	At4g21120.1	amino acid permease family protein similar to cationic amino acid transporter-1 [Rattus norvegicus] GI:1589917; contains Pfam profile PF00324: Amino acid permease [At4g21120.1]	6673.49	4139.18	4317.93	6906.06	3592.43	5243.18	1.03485	0.867909	1.21428	5043.54	816.611	5247.22	956.564	1.03901	0.100011	0.879197
A_84_P15452	At2g24500.1	zinc finger (C2H2 type) family protein contains Pfam profile: PF00096 zinc finger, C2H2 type [At2g24500.1]	8907.43	5409.3	2383.49	7494.93	5283.8	2955.31	0.841425	0.976799	1.23991	5566.74	1884.94	5244.68	1310.62	1.01938	0.116985	0.895217
A_84_P12027	At4g36690.1	U2 snRNP auxiliary factor large subunit, putative similar to U2 snRNP auxiliary factor, large subunit [Nicotiana plumbaginifolia] GI:3850823 [At4g36690.1]	5513.56	5318.05	6919.31	5320.06	4333.18	6079.56	0.964905	0.814805	0.878637	5916.97	504.335	5244.26	505.558	0.886116	0.043491	0.399514
A_84_P21065	At2g02800.1	protein kinase (APK2b) identical to protein kinase APK2b [Arabidopsis thaliana] gi|2852449|dbj|BAA24695 [At2g02800.1]	5808.06	3775.3	3445.93	6733.06	5004.8	3990.12	1.15926	1.32567	1.15792	4343.1	738.625	5242.66	800.699	1.21428	0.0556938	0.455335
A_84_P16821	At5g24470.1	pseudo-response regulator 5 (APRR5) identical to pseudo-response regulator 5 GI:10281006 from [Arabidopsis thaliana] [At5g24470.1]	6636.06	3540.87	4450.43	6761.56	4168.68	4779.31	1.01891	1.1773	1.0739	4875.79	918.467	5236.51	782.631	1.09004	0.0464308	0.779872
A_84_P151898	At1g58983.1	40S ribosomal protein S2, putative similar to ribosomal protein S2 GI:939717 from [Urechis caupo] [At1g58983.1]	6485.81	6136.68	5871.99	5488.43	5460.93	4756.43	0.846222	0.889883	0.81002	6164.83	177.75	5235.26	239.548	0.848708	0.0230881	0.0356547
A_84_P18244	At2g35910.1	zinc finger (C3HC4-type RING finger) family protein low similarity to RING-H2 zinc finger protein ATL6 [Arabidopsis thaliana] GI:4928403; contains Pfam profile PF00097: Zinc finger, C3HC4 type (RING finger) [At2g35910.1]	4786.56	2391.93	4557.06	6076.06	3312.8	6290.93	1.2694	1.38499	1.38048	3911.85	762.841	5226.6	958.905	1.34496	0.0378013	0.343701
A_84_P62330	At3g49720.1	expressed protein [At3g49720.1]	3841.18	6331.93	8206.68	3045.81	5608.18	7022.06	0.792935	0.885698	0.855651	6126.6	1264.39	5225.35	1163.7	0.844761	0.0273265	0.627671
A_84_P555359	At3g02800.1	tyrosine specific protein phosphatase family protein contains tyrosine specific protein phosphatases active site, PROSITE:PS00383 [At3g02800.1]	4826.31	6575.05	3635.43	4699.93	5407.3	5562.56	0.973815	0.822397	1.5301	5012.26	853.675	5223.26	265.477	1.10877	0.21515	0.825011
A_84_P12109	At5g35200.1	epsin N-terminal homology (ENTH) domain-containing protein contains Pfam PF01417: ENTH domain. ENTH (Epsin N-terminal homology) domain; similar to clathrin assembly protein short form, Rattus norvegicus, EMBL:AF041373;similar to Chain A, Calm-N...	6999.31	4399.05	3493.56	7292.31	4395.05	3963.43	1.04186	0.999091	1.1345	4963.97	1050.7	5216.93	1045.14	1.05848	0.0399624	0.872755
A_84_P17031	At1g03850.2	glutaredoxin family protein contains INTERPRO Domain IPR002109, Glutaredoxin (thioltransferase) [At1g03850.2]	7132.56	4789.3	3677.56	6022.18	4321.8	5297.87	0.844323	0.902387	1.44059	5199.81	1018.27	5213.95	492.647	1.06243	0.189821	0.990621
A_84_P16344	At2g03730.1	ACT domain-containing protein (ACR5) contains Pfam ACT domain PF01842 [At2g03730.1]	5998.37	5518.18	3807.43	6431.81	4931.43	4277.24	1.07226	0.89367	1.12339	5107.99	664.891	5213.49	637.758	1.02977	0.0696348	0.914351
A_84_P18058	At1g65930.1	isocitrate dehydrogenase, putative / NADP+ isocitrate dehydrogenase, putative strong similarity to isocitrate dehydrogenase SP|Q40345 from [Medicago sativa] [At1g65930.1]	4243.56	4556.43	8825.93	4377.49	4778.3	6474.93	1.03156	1.04869	0.733626	5875.31	1478.07	5210.24	642.842	0.937961	0.102287	0.701045
A_84_P23665	At1g03610.1	expressed protein [At1g03610.1]	4528.93	3406.3	3978.99	5431.18	4981.3	5210.93	1.19922	1.46238	1.30961	3971.41	324.097	5207.81	129.878	1.32374	0.076295	0.0239888
A_84_P19877	At1g61140.1	SNF2 domain-containing protein / helicase domain-containing protein / zinc finger protein-related similar to ATPase [Homo sapiens] GI:531196; contains Pfam profiles PF00271: Helicase conserved C-terminal domain, PF00176: SNF2 family N-terminal domain,...	4073.56	3440.18	5818.18	5718.81	3606.8	6278.31	1.40389	1.04843	1.07908	4443.97	711.016	5201.31	813.447	1.17713	0.11372	0.521948
A_84_P15329	At2g40000.1	expressed protein [At2g40000.1]	5591.06	2837.68	6274.37	5857.06	1807.05	7938.43	1.04758	0.636807	1.26522	4901.04	1050.37	5200.85	1800.13	0.9832	0.18424	0.892573
A_84_P14358	At1g65560.1	allyl alcohol dehydrogenase, putative similar to allyl alcohol dehydrogenase from Nicotiana tabacum [gi:6692816]; similar to probable NADP-dependent oxidoreductase (zeta-crystallin homolog) P1 [SP|Q39172][gi:886428] and P2 [SP|Q39173][gi:886430],...	3548.18	5068.68	6530.31	2788.43	6211.8	6595.24	0.785876	1.22553	1.00994	5049.06	860.921	5198.49	1210.1	1.00712	0.126924	0.924691
A_84_P168743	At3g61070.1	peroxisomal biogenesis factor 11 family protein / PEX11 family protein contains Pfam PF05648: Peroxisomal biogenesis factor 11 (PEX11) [At3g61070.1]	4674.81	5682.05	4906.93	4963.56	5636.8	4987.18	1.06177	0.992036	1.01635	5087.93	304.526	5195.85	220.584	1.02339	0.0204343	0.788369
A_84_P20365	At3g59220.1	pirin, putative similar to SP|O00625 Pirin {Homo sapiens}; contains Pfam profile PF02678: Pirin [At3g59220.1]	7918.06	3588.05	3521.93	7512.81	5166.8	2896.68	0.94882	1.44	0.82247	5009.35	1454.48	5192.1	1332.62	1.07043	0.188351	0.930643
A_84_P17180	At1g18210.1	calcium-binding protein, putative similar to SP|Q9M7R0 Calcium-binding allergen Ole e 8 (PCA18/PCA23) {Olea europaea}; contains INTERPRO:IPR002048 calcium-binding EF-hand domain [At1g18210.1]	7081.56	3847.55	4182.06	5347.68	4789.3	5425.81	0.755156	1.24477	1.2974	5037.06	1026.8	5187.6	200.419	1.09911	0.172646	0.89254
A_84_P138429	At5g43880.1	expressed protein [At5g43880.1]	3533.68	4014.55	5705.31	4198.18	3866.3	7494.93	1.18805	0.963072	1.31368	4417.85	658.527	5186.47	1158.2	1.15493	0.102556	0.594915
A_84_P22092	At3g07480.1	expressed protein [At3g07480.1]	5553.68	5082.93	5350.68	5514.24	5116.8	4928.31	0.992899	1.00666	0.921061	5329.1	136.322	5186.45	172.693	0.973542	0.0265393	0.552101
A_84_P14291	At1g55670.1	photosystem I reaction center subunit V, chloroplast, putative / PSI-G, putative (PSAG) identical to SP|Q9S7N7; similar to SP|Q00327 Photosystem I reaction center subunit V, chloroplast precursor (PSI-G) (Photosystem I 9 kDa protein) {Hordeum...	6975.56	8045.43	10860.6	4119.18	4858.3	6578.43	0.590517	0.603859	0.605718	8627.18	1158.61	5185.31	728.509	0.600031	0.00478743	0.0657156
A_84_P68114	At1g18480.1	calcineurin-like phosphoesterase family protein contains Pfam profile: PF00149 calcineurin-like phosphoesterase [At1g18480.1]	5922.31	4570.37	3847.68	5713.31	5062.55	4776.06	0.96471	1.10769	1.24128	4780.12	608.006	5183.97	277.288	1.10456	0.0798548	0.578218
A_84_P12348	At1g60420.1	DC1 domain-containing protein contains Pfam domain PF03107: DC1 domain [At1g60420.1]	6734.31	4911.24	3442.18	6485.81	4956.68	4106.24	0.963099	1.00925	1.19292	5029.24	952.184	5182.91	696.172	1.05509	0.0701905	0.902636
A_84_P11547	At2g42010.1	phospholipase D beta 1 / PLD beta 1 (PLDBETA1) identical to SP|P93733 Phospholipase D beta 1 (EC 3.1.4.4) (AtPLDbeta1) (PLD beta 1) (PLDbeta) {Arabidopsis thaliana}; contains Pfam profiles: PF00614 phospholipase D.active site motif, PF00168 C2 domain...	3648.68	3922.43	4904.43	5509.81	3845.93	6171.56	1.51008	0.980497	1.25836	4158.51	381.239	5175.76	691.815	1.24965	0.15294	0.267266
A_84_P12756	At3g48990.1	AMP-dependent synthetase and ligase family protein similar to peroxisomal-coenzyme A synthetase (FAT2) [gi:586339] from Saccharomyces cerevisiae; contains Pfam AMP-binding enzyme domain PF00501; identical to cDNA; identical to cDNA adenosine...	7125.37	5062.55	4492.06	6622.06	4596.05	4292.93	0.929363	0.907853	0.955672	5559.99	799.827	5170.35	731.11	0.930963	0.0138273	0.737344
A_84_P21849	At1g18720.1	expressed protein similar to YGL010w-like protein GI:2982301 from [Picea mariana] [At1g18720.1]	5713.31	3470.55	4957.56	6746.43	3868.3	4895.81	1.18083	1.11461	0.987544	4713.81	658.798	5170.18	842.094	1.09433	0.0567101	0.691462
A_84_P310313	At2g26190.1	calmodulin-binding family protein contains Pfam profile PF00612: IQ calmodulin-binding motif [At2g26190.1]	4492.06	4060.43	4111.68	5179.24	4385.68	5944.18	1.15298	1.0801	1.44568	4221.39	136.14	5169.7	449.926	1.22625	0.111712	0.113837
A_84_P18609	At4g34350.1	LytB family protein contains Pfam profile: PF02401 LytB protein [At4g34350.1]	7728.56	4297.8	6388.31	7399.06	3882.12	4225.31	0.957366	0.903279	0.661413	6138.22	998.235	5168.83	1119.51	0.840686	0.0909863	0.553299
A_84_P13505	At2g31370.1	bZIP transcription factor (POSF21) identical to GB:Q04088 [At2g31370.1]	4317.31	4945.8	7132.56	4826.31	3992.62	6684.93	1.1179	0.807274	0.937242	5465.22	853.181	5167.95	795.756	0.954138	0.0900665	0.811441
A_84_P247005	At5g08690.1	ATP synthase beta chain 2, mitochondrial identical to SP|P83484 ATP synthase beta chain 2, mitochondrial precursor (EC 3.6.3.14) {Arabidopsis thaliana}; strong similarity to SP|P17614 ATP synthase beta chain, mitochondrial precursor (EC 3.6.3.14)...	5269.43	5252.43	6578.43	5218.31	5037.05	5238.43	0.990298	0.958995	0.796304	5700.1	439.194	5164.6	64.0356	0.915199	0.0601303	0.294092
A_84_P17951	At1g12360.1	cytokinesis-related Sec1 protein (KEULE) similar to cytokinesis-related Sec1 protein KEULE [Arabidopsis thaliana] gi|12659318|gb|AAK01291; contains Pfam domain, PF00995: Sec1 family [At1g12360.1]	3838.81	4350.05	4519.43	4615.68	5386.43	5491.06	1.20237	1.23824	1.21499	4236.1	204.575	5164.39	276.011	1.21854	0.0105056	0.0539833
A_84_P566016	At3g09735.1	DNA-binding S1FA family protein contains Pfam profile: PF04689 DNA binding protein S1FA [At3g09735.1]	4634.18	4325.93	5125.68	5089.43	5328.68	5073.31	1.09824	1.2318	0.989782	4695.26	232.88	5163.81	82.5681	1.10661	0.0699898	0.130798
A_84_P13234	At1g06400.1	Ras-related GTP-binding protein (ARA-2) identical to Ras-related protein ARA-2 SP:P28185 from [Arabidopsis thaliana] [At1g06400.1]	4528.93	4423.18	7365.81	4345.18	4574.18	6542.18	0.959428	1.03414	0.888183	5439.31	963.734	5153.85	697.308	0.960583	0.0421377	0.822148
A_84_P300210	At1g32130.1	IWS1 C-terminus family protein contains Pfam PF05909: IWS1 C-terminus; [At1g32130.1]	5648.81	4302.05	4399.56	6422.81	4632.37	4389.37	1.13702	1.07678	0.997684	4783.47	433.582	5148.18	641.162	1.07049	0.0403453	0.662049
A_84_P11291	At5g16880.1	VHS domain-containing protein / GAT domain-containing protein weak similarity to hepatocyte growth factor-regulated tyrosine kinase substrate [Homo sapiens] GI:2731383; contains Pfam profiles PF00790: VHS domain, PF03127: GAT domain [At5g16880.1]	5780.81	4921.05	5546.43	4990.43	5180.3	5265.06	0.863276	1.05268	0.949269	5416.1	256.602	5145.26	81.1903	0.955076	0.0547538	0.371208
A_84_P20163	At2g38400.1	alanine--glyoxylate aminotransferase, putative / beta-alanine-pyruvate aminotransferase, putative / AGT, putative similar to SP|Q64565 Alanine--glyoxylate aminotransferase 2, mitochondrial precursor (EC 2.6.1.44) (AGT 2) (Beta-alanine-pyruvate...	6906.93	3950.05	2322.93	7391.81	4757.05	3256.93	1.0702	1.2043	1.40208	4393.31	1341.72	5135.26	1208.52	1.22553	0.0963907	0.702214
A_84_P17376	At3g10800.1	bZIP transcription factor family protein contains Pfam profile: PF00170 bZIP transcription factor; contains similarity to TGACG-sequence specific DNA-binding protein TGA-1B (HSBF) GB:P14233 [Nicotiana tabacum] [At3g10800.1]	5967.56	4624.43	4011.06	5536.56	4469.93	5396.43	0.927776	0.96659	1.34539	4867.68	577.74	5134.31	334.642	1.07992	0.133207	0.710044
A_84_P212568	At2g22900.1	galactosyl transferase GMA12/MNN10 family protein very low similarity to alpha-1,2-galactosyltransferase, Schizosaccharomyces pombe [SP|Q09174] [At2g22900.1]	5116.43	4706.55	4196.06	5922.31	5269.87	4204.87	1.15751	1.11969	1.0021	4673.01	266.218	5132.35	500.527	1.0931	0.0467905	0.463259
A_84_P16802	At5g14470.1	GHMP kinase-related contains similarity to D-glycero-D-manno-heptose 7-phosphate kinase [Aneurinibacillus thermoaerophilus] gi|13491143|gb|AAK27850 [At5g14470.1]	5546.43	3504.3	5015.81	4995.81	4410.55	5986.56	0.900724	1.25861	1.19354	4688.85	611.759	5130.97	459.945	1.11762	0.110065	0.594453
A_84_P293814	At3g49810.1	U-box domain-containing protein contains Pfam profile PF04564: U-box domain [At3g49810.1]	4232.18	3412.68	3655.56	5806.56	4954.18	4629.93	1.372	1.4517	1.26655	3766.81	243.021	5130.22	350.882	1.36341	0.0536208	0.0330789
A_84_P21620	At5g50870.1	ubiquitin-conjugating enzyme, putative strong similarity to ubiquitin conjugating enzyme [Lycopersicon esculentum] GI:886679; contains Pfam profile PF00179: Ubiquitin-conjugating enzyme [At5g50870.1]	6153.68	5081.55	4461.56	5591.06	4921.68	4854.06	0.908571	0.968538	1.08797	5232.26	494.253	5122.26	235.208	0.988361	0.052729	0.850533
A_84_P12587	At2g24180.1	cytochrome P450 family protein [At2g24180.1]	5509.81	4714.55	5201.81	6210.43	4467.93	4674.81	1.12716	0.947689	0.898689	5142.06	231.505	5117.72	549.609	0.991179	0.0694461	0.969409
A_84_P24073	At3g28740.1	cytochrome P450 family protein contains Pfam profile: PF00067 cytochrome P450 [At3g28740.1]	6853.93	1552.74	3250.06	9147.81	2132.8	4070.81	1.33468	1.37357	1.25253	3885.58	1562.96	5117.14	2091.54	1.32026	0.0356768	0.661734
A_84_P124252	At2g41010.1	VQ motif-containing protein contains PF05678: VQ motif [At2g41010.1]	5364.56	3723.3	4959.81	4557.62	3552.68	7240.31	0.84958	0.954174	1.4598	4682.56	493.652	5116.87	1100.64	1.08785	0.188408	0.73702
A_84_P18496	At4g00570.1	malate oxidoreductase, putative similar to NAD-dependent malic enzyme 59 kDa isoform, mitochondrial precursor (EC 1.1.1.39) (NAD-ME) (SP:P37225) {Solanum tuberosum} [At4g00570.1]	4270.31	3162.05	4538.06	5169.24	5220.3	4953.99	1.21051	1.65092	1.09166	3990.14	421.195	5114.51	81.6024	1.3177	0.170109	0.0587528
A_84_P12978	At5g01810.1	CBL-interacting protein kinase 15 (CIPK15) identical to CBL-interacting protein kinase 15 [Arabidopsis thaliana] gi|13249134|gb|AAK16692; identical to novel serine/threonine protein kinase [Arabidopsis thaliana] gi|1777312|dbj|BAA06311; contains Pfam...	4295.06	2776.8	5772.68	5660.37	3712.93	5954.87	1.31788	1.33712	1.03156	4281.51	864.862	5109.39	703.386	1.22885	0.0988034	0.498947
A_84_P22337	At4g21440.1	myb family transcription factor (MYB102) contains Pfam profile: PF00249 myb-like DNA-binding domain [At4g21440.1]	6331.18	3741.68	2313.31	7598.68	4122.3	3584.68	1.2002	1.10173	1.54959	4128.72	1175.89	5101.89	1258.01	1.28384	0.135883	0.602172
A_84_P601724	At3g25070.1	RPM1-interacting protein 4 (RIN4) identical to SP|Q8GYN5 RPM1-interacting protein 4 {Arabidopsis thaliana} [At3g25070.1]	5763.31	3294.05	3960.56	6678.06	4047.05	4557.06	1.15872	1.22859	1.15061	4339.31	737.539	5094.06	805.568	1.17931	0.0247539	0.527554
A_84_P209748	At1g01490.1	heavy-metal-associated domain-containing protein contains Pfam profile PF00403: Heavy-metal-associated domain [At1g01490.1]	5411.06	2551.18	3646.81	6832.43	3999.68	4423.56	1.26268	1.56778	1.21299	3869.68	833.062	5085.22	882.132	1.34782	0.110911	0.373116
A_84_P10568	At1g07000.1	exocyst subunit EXO70 family protein similar to leucine zipper protein GI:10177020 from [Arabidopsis thaliana] contains Pfam domain PF03081: Exo70 exocyst complex subunit; [At1g07000.1]	4467.49	4275.8	5237.18	5075.06	3242.12	6926.37	1.136	0.758247	1.32254	4660.16	293.77	5081.18	1063.56	1.07226	0.165985	0.722182
A_84_P18259	At2g37540.1	short-chain dehydrogenase/reductase (SDR) family protein contains INTERPRO family IPR002198 Short-chain dehydrogenase/reductase (SDR) superfamily [At2g37540.1]	5196.68	3868.3	4912.06	4963.56	5368.68	4900.31	0.95514	1.38786	0.997608	4659.01	403.802	5077.51	146.723	1.11354	0.13771	0.38517
A_84_P148398	At1g77500.1	expressed protein contains Pfam domains, PF04782: Protein of unknown function (DUF632) and PF04783: Protein of unknown function (DUF630) [At1g77500.1]	5076.93	3652.43	3311.06	6616.93	4178.49	4431.43	1.30333	1.14403	1.33837	4013.47	540.784	5075.62	774.108	1.26191	0.0598025	0.323601
A_84_P21031	At2g33040.1	ATP synthase gamma chain, mitochondrial (ATPC) identical to SP|Q96250 ATP synthase gamma chain, mitochondrial precursor (EC 3.6.3.14) {Arabidopsis thaliana}; contains Pfam profile: PF00231 ATP synthase [At2g33040.1]	4272.56	5021.18	4824.56	4952.06	5925.68	4348.56	1.15904	1.18014	0.901338	4706.1	224.078	5075.43	459.436	1.08017	0.0896237	0.509955
A_84_P20149	At2g04570.1	GDSL-motif lipase/hydrolase family protein similar to family II lipase EXL3 (GI:15054386), EXL1 (GI:15054382), EXL2 (GI:15054384) [Arabidopsis thaliana]; contains Pfam profile PF00657: Lipase/Acylhydrolase with GDSL-like motif [At2g04570.1]	13837.8	4891.68	8257.81	6925.93	3900.68	4363.87	0.500508	0.797411	0.528454	8995.76	2608.75	5063.49	940.77	0.608791	0.0946545	0.229183
A_84_P15145	At1g76990.1	ACT domain containing protein low similarity to uridylyltransferase SP|P56884 from Rhizobium meliloti; contains Pfam ACT domain PF01842 [At1g76990.1]	5587.43	4460.43	4092.56	5610.31	4503.68	5075.06	1.00409	1.0097	1.24007	4713.47	449.698	5063.01	319.512	1.08462	0.0777418	0.560744
A_84_P12590	At2g38230.1	stress-responsive protein, putative similar to ethylene-inducible protein HEVER [Hevea brasiliensis] SWISS-PROT:Q39963; contains Pfam domain, PF01680: SOR/SNZ family [At2g38230.1]	6183.06	5422.37	4690.18	5151.31	5680.12	4328.99	0.833133	1.04753	0.922991	5431.87	430.982	5053.47	393.091	0.934553	0.0621619	0.5519
A_84_P227909	At4g24370.1	expressed protein [At4g24370.1]	3880.93	7418.05	5897.68	3211.31	5674.68	6261.18	0.827458	0.764982	1.06163	5732.22	1024.43	5049.06	934.343	0.884691	0.090291	0.648032
A_84_P262840	At4g24310.1	expressed protein contains Pfam profile PF05078: Protein of unknown function (DUF679) [At4g24310.1]	3623.68	2590.55	2546.49	7168.68	4053.43	3922.93	1.97829	1.5647	1.54052	2920.24	351.949	5048.35	1060.84	1.6945	0.142064	0.129638
A_84_P69994	At3g13460.1	expressed protein contains Pfam profile PF04146: YT521-B-like family [At3g13460.1]	4511.06	4206.68	4347.31	6015.31	4250.8	4878.06	1.33346	1.01049	1.12209	4355.01	87.9506	5048.06	516.411	1.15534	0.0947045	0.256402
A_84_P22741	At1g27500.1	kinesin light chain-related low similarity to kinesin light chain [Plectonema boryanum] GI:2645229; contains Pfam profile PF00515 TPR Domain [At1g27500.1]	5075.06	3274.68	3226.31	5968.43	4446.43	4722.81	1.17603	1.35782	1.46384	3858.68	608.348	5045.89	468.12	1.33257	0.0840379	0.196856
A_84_P15170	At1g10090.1	expressed protein [At1g10090.1]	4083.18	3164.3	3808.49	5398.24	4662.05	5076.93	1.32207	1.47333	1.33305	3685.33	272.312	5045.74	213.091	1.37615	0.0486918	0.0170401
A_84_P19231	At2g26150.1	heat shock transcription factor family protein contains Pfam profile: PF00447 HSF-type DNA-binding domain [At2g26150.1]	9133.43	6994.93	4998.06	5172.81	3482.55	6471.68	0.56636	0.497868	1.29484	7042.14	1194.01	5042.35	865.349	0.786356	0.255009	0.246555
A_84_P242593	At5g01960.1	zinc finger (C3HC4-type RING finger) family protein contains Pfam profile: PF00097 zinc finger, C3HC4 type (RING finger) [At5g01960.1]	5400.06	4037.05	5091.93	5231.56	4825.3	5067.56	0.968797	1.19525	0.995213	4843.01	412.68	5041.47	117.998	1.05309	0.0714908	0.667846
A_84_P20120	At2g27690.1	cytochrome P450, putative similar to Cytochrome P450 94A1 (P450-dependent fatty acid omega-hydroxylase) (SP:O81117) {Vicia sativa}; contains Pfam profile: PF00067 cytochrome P450; supported by cDNA: gi_13877668 [At2g27690.1]	2584.43	2364.05	5186.43	2895.68	4486.24	7738.56	1.12043	1.89769	1.49208	3378.31	906.298	5040.16	1425.19	1.5034	0.224446	0.380843
A_84_P21857	At1g69770.1	chromomethylase 3 (CMT3) nearly identical to chromomethylase CMT3 [Arabidopsis thaliana] GI:14583092, GI:14647157 [At1g69770.1]	3590.18	3270.55	4019.81	3576.43	4553.55	6989.31	0.99617	1.39229	1.73872	3626.85	217.066	5039.76	1014.76	1.37573	0.214515	0.244982
A_84_P133665	At5g11090.1	serine-rich protein-related contains some similarity to serine-rich proteins [At5g11090.1]	3645.56	2528.3	6148.43	4449.06	3026.05	7637.93	1.22041	1.19687	1.24226	4107.43	1070.25	5037.68	1363.48	1.21984	0.0131048	0.61995
A_84_P10874	At3g50970.1	dehydrin xero2 (XERO2) / low-temperature-induced protein LTI30 (LTI30) identical to dehydrin Xero 2 (Low-temperature-induced protein LTI30) [Arabidopsis thaliana] SWISS-PROT:P42758 [At3g50970.1]	8123.18	2088.99	5290.18	5278.31	2660.55	7172.93	0.649783	1.27361	1.3559	5167.45	1743	5037.26	1308.17	1.0931	0.222925	0.95523
A_84_P21308	At1g21550.1	calcium-binding protein, putative contains similarity to calcium-binding protein GB:CAB63264 GI:6580549 from [Lotus japonicus] [At1g21550.1]	4349.37	3880.8	4528.31	4176.93	3854.18	7073.81	0.960353	0.993139	1.56213	4252.83	193.05	5034.97	1023.67	1.17187	0.195357	0.494512
A_84_P23977	At3g09010.1	protein kinase family protein contains protein kinase domain, Pfam:PF00069 [At3g09010.1]	5798.43	3040.05	2263.81	7575.18	3738.18	3791.24	1.30642	1.22964	1.67472	3700.76	1072.5	5034.87	1270.25	1.40359	0.137363	0.467243
A_84_P592130	At4g33905.1	peroxisomal membrane protein 22 kDa, putative similar to 22 kDa peroxisomal membrane protein PMP22 [Mus musculus] gi|10954089|gb|AAG25724 [At4g33905.1]	6818.93	3965.8	1441.49	7333.81	4762.8	3003.68	1.07551	1.20097	2.08373	4075.41	1553.3	5033.43	1257.3	1.4534	0.317238	0.656689
A_84_P20489	At4g31300.1	20S proteasome beta subunit A (PBA1) (PRCD) identical to cDNA proteasome subunit prcd GI:2511593 [At4g31300.1]	4557.06	3998.93	4914.68	5340.68	4970.68	4786.56	1.17196	1.243	0.97393	4490.22	266.459	5032.64	162.934	1.12963	0.0805062	0.157445
A_84_P10044	At4g21450.1	vesicle-associated membrane family protein / VAMP family protein similar to VAP27 GI:6688926 [Nicotiana plumbaginifolia] [At4g21450.1]	4117.24	4037.05	5436.68	5164.81	4792.68	5132.31	1.25443	1.18717	0.944015	4530.33	453.768	5029.93	118.996	1.12854	0.0942836	0.346893
A_84_P21092	At2g30950.1	FtsH protease (VAR2) identical to zinc dependent protease VAR2 GI:7650138 from [Arabidopsis thaliana] [At2g30950.1]	8728.31	4469.93	4336.81	7166.31	4466.93	3447.06	0.821042	0.999329	0.794838	5845.01	1442.16	5026.76	1109.54	0.871736	0.0642433	0.676226
A_84_P532349	At3g09520.1	exocyst subunit EXO70 family protein contains Pfam domain PF03081: Exo70 exocyst complex subunit; [At3g09520.1]	3245.93	2728.87	4478.81	4486.18	3381.55	7209.43	1.38209	1.23918	1.60968	3484.54	519.06	5025.72	1137.47	1.41032	0.10788	0.285201
A_84_P16615	At4g03320.1	chloroplast protein import component-related similar to P. sativum Tic20 chloroplast protein import component (GI:3769673) [At4g03320.1]	6942.37	3742.43	2794.43	6699.31	4529.74	3845.56	0.964989	1.21037	1.37615	4493.08	1254.85	5024.87	860.201	1.18384	0.119431	0.744307
A_84_P18135	At1g25540.1	phytochrome and flowering time regulatory protein (PFT1) PMID: 12815435 [At1g25540.1]	4864.06	3932.8	4569.43	5454.43	4908.3	4690.18	1.12138	1.24804	1.02643	4455.43	274.806	5017.64	227.292	1.13195	0.0641931	0.190045
A_84_P14658	At3g51670.1	SEC14 cytosolic factor family protein / phosphoglyceride transfer family protein similar to polyphosphoinositide binding protein Ssh2p (GI:2739046) {Glycine max};; contains Pfam PF00650 : CRAL/TRIO domain; contains Pfam PF03765 : CRAL/TRIO, N-terminus...	3379.18	6735.68	6668.93	3771.56	5009.18	6264.37	1.11612	0.743678	0.939336	5594.6	1107.88	5015.04	719.619	0.933043	0.107559	0.68353
A_84_P16677	At4g25210.1	expressed protein weak similarity to storekeeper protein [Solanum tuberosum] GI:14268476; contains Pfam profile PF04504: Protein of unknown function, DUF573 [At4g25210.1]	3808.43	4416.93	5528.62	3858.62	4370.55	6811.68	1.01318	0.989501	1.23208	4584.66	503.607	5013.62	911.097	1.07825	0.0772155	0.701423
A_84_P15117	At1g51805.1	leucine-rich repeat protein kinase, putative similar to light repressible receptor protein kinase [Arabidopsis thaliana] gi|1321686|emb|CAA66376; contains leucine rich repeat (LRR) domains, Pfam:PF00560; contains protein kinase domain, Pfam:PF00069...	4450.43	2741.18	4906.18	5286.06	4013.43	5736.18	1.18776	1.46413	1.16917	4032.6	658.976	5011.89	515.863	1.27369	0.0953699	0.306894
A_84_P149108	At5g12480.1	calmodulin-domain protein kinase isoform 7 (CPK7) identical to calmodulin-domain protein kinase CDPK isoform 7 [Arabidopsis thaliana] gi|1399277|gb|AAB03247 [At5g12480.1]	5730.93	3027.55	4986.74	5868.18	3319.68	5846.81	1.02395	1.09649	1.17247	4581.74	806.243	5011.56	845.961	1.09764	0.0428781	0.731662
A_84_P16461	At3g19420.1	expressed protein [At3g19420.1]	3482.81	5219.3	6040.18	4523.56	4685.55	5819.56	1.29883	0.897735	0.963474	4914.1	753.858	5009.56	407.691	1.05334	0.124199	0.916679
A_84_P161503	At5g17300.1	myb family transcription factor similar to CCA1 [Arabidopsis thaliana] GI:4090569; contains Pfam profile PF00249: Myb-like DNA-binding domain [At5g17300.1]	6994.81	5343.68	7662.18	6563.31	3838.62	4621.49	0.938311	0.718347	0.603156	6666.89	689.084	5007.81	809.92	0.753272	0.0983141	0.193734
A_84_P14174	At1g15820.1	chlorophyll A-B binding protein, chloroplast (LHCB6) nearly identical to Lhcb6 protein [Arabidopsis thaliana] GI:4741960; contains Pfam profile PF00504: Chlorophyll A-B binding protein [At1g15820.1]	6358.43	6964.55	11796.6	3421.81	5492.43	6078.06	0.538153	0.788626	0.51524	8373.18	1720.61	4997.43	805.747	0.614006	0.0875601	0.150247
A_84_P156545	At5g59970.1	histone H4 identical to histone H4 from Lycopersicon esculentum GI:297150, Lolium temulentum SP|P02308, Acropora formosa GI:455652, Citrus jambhiri GI:16797797 [At5g59970.1]	7744.18	3793.68	2637.12	6964.31	4415.93	3605.93	0.899295	1.16402	1.36738	4724.99	1546.07	4995.39	1011.85	1.14356	0.13551	0.890733
A_84_P13439	At2g39980.1	transferase family protein contains Pfam profile PF02458 transferase family [At2g39980.1]	2523.31	2912.68	4786.06	2994.49	4849.55	7137.18	1.18673	1.66498	1.49124	3407.35	698.458	4993.74	1198.06	1.44765	0.139768	0.316458
A_84_P14248	At1g30640.1	protein kinase, putative contains protein kinase domain, Pfam:PF00069 [At1g30640.1]	2613.93	2870.62	3609.31	4218.43	5518.18	5220.18	1.61383	1.9223	1.44631	3031.29	298.359	4985.6	393.111	1.66081	0.139399	0.0166775	1	0.95
A_84_P311773	At3g15810.1	expressed protein contains Pfam profile PF04525: Protein of unknown function (DUF567) [At3g15810.1]	3534.81	3769.24	5020.12	3548.56	4148.55	7251.81	1.00389	1.10063	1.44455	4108.06	461.026	4982.97	1147.56	1.18302	0.133711	0.518323
A_84_P17689	At4g15130.1	cholinephosphate cytidylyltransferase, putative / phosphorylcholine transferase, putative / CTP:phosphocholine cytidylyltransferase, putative strong similarity to CTP:phosphorylcholine cytidylyltransferase [Arabidopsis thaliana] GI:21668498; contains...	5852.93	3161.8	3519.43	6395.68	3468.3	5033.93	1.09273	1.09694	1.43033	4178.06	843.777	4965.97	845.744	1.20666	0.111837	0.545597
A_84_P11210	At5g48380.1	leucine-rich repeat family protein / protein kinase family protein contains protein kinase domain, Pfam:PF00069; contains leucine-rich repeats, Pfam:PF00560 [At5g48380.1]	4984.06	3701.55	3285.31	6231.43	4436.8	4228.62	1.25027	1.19863	1.28713	3990.31	511.198	4965.62	635.754	1.24535	0.0256657	0.297902
A_84_P104316	At4g34000.2	ABA-responsive element-binding protein / abscisic acid responsive elements-binding factor (ABRE) / ABA-responsive elements-binding factor (ABF3) identical to abscisic acid responsive elements-binding factor (ABF3) GI:6739280 from [Arabidopsis...	7499.31	4690.93	4598.81	6168.68	3978.18	4733.68	0.822567	0.848058	1.02933	5596.35	951.851	4960.18	642.405	0.899984	0.0650893	0.6091
A_84_P10091	At4g32150.1	synaptobrevin family protein similar to Synaptobrevin-like protein 1 (SP:P51809) [Homo sapiens] [At4g32150.1]	5331.31	4481.18	4275.68	5849.18	4442.8	4579.43	1.09714	0.991436	1.07104	4696.06	323.118	4957.14	447.762	1.05321	0.03179	0.660981
A_84_P13875	At4g32940.1	vacuolar processing enzyme gamma / gamma-VPE nearly identical to SP|Q39119 Vacuolar processing enzyme, gamma-isozyme precursor (EC 3.4.22.-) (Gamma-VPE) {Arabidopsis thaliana} [At4g32940.1]	6823.93	5283.8	4712.18	5964.93	4477.43	4421.56	0.874119	0.847387	0.938325	5606.64	630.618	4954.64	505.404	0.886611	0.0269841	0.46503
A_84_P187964	At1g76520.1	auxin efflux carrier family protein contains auxin efflux carrier domain, Pfam:PF03547 [At1g76520.1]	6027.68	2200.3	4080.68	6766.81	3996.18	4084.18	1.12262	1.81619	1.00086	4102.89	1104.92	4949.06	909.23	1.31322	0.253929	0.586092
A_84_P22313	At4g11570.1	haloacid dehalogenase-like hydrolase family protein similar to genetic modifier [Zea mays] GI:10444400; contains InterPro accession IPR005834: Haloacid dehalogenase-like hydrolase [At4g11570.1]	7066.31	4482.3	5142.87	6380.49	3941.68	4523.56	0.902946	0.879387	0.879578	5563.83	775.064	4948.58	735.399	0.887304	0.00782136	0.595566
A_84_P537405	At1g48635.1	peroxin-3 family protein contains Pfam domain, PF04882: Peroxin-3 [At1g48635.1]	6210.43	4463.93	3389.31	6860.06	4529.74	3454.93	1.1046	1.01474	1.01936	4687.89	822.051	4948.24	1005	1.04624	0.0292136	0.850855
A_84_P12824	At4g00730.1	anthocyaninless2 (ANL2) nearly identical to Anthocyaninless2 [Arabidopsis thaliana] GI:5702094 [At4g00730.1]	5470.68	4172.74	3618.43	6718.18	4262.93	3858.62	1.22803	1.02161	1.06638	4420.62	548.874	4946.58	893.459	1.10534	0.0626922	0.642307
A_84_P215318	At3g05670.1	PHD finger family protein contains Pfam domain, PF00628: PHD-finger [At3g05670.1]	5433.93	3896.93	3990.12	5909.87	3875.68	5052.68	1.08759	0.994547	1.2663	4440.33	497.53	4946.08	589.634	1.11614	0.0797368	0.547906
A_84_P23170	At1g63010.1	SPX (SYG1/Pho81/XPR1) domain-containing protein contains Pfam profile PF03105: SPX domain [At1g63010.1]	4149.31	3955.8	2754.93	5707.68	6196.18	2927.81	1.37557	1.56635	1.06275	3620.01	436.133	4943.89	1017.86	1.33489	0.146793	0.297912
A_84_P65864	At1g18740.1	expressed protein [At1g18740.1]	3767.68	5264.18	6242.68	3487.31	3773.43	7560.56	0.925584	0.716812	1.21111	5091.51	719.668	4940.43	1312.66	0.951168	0.143263	0.924467
A_84_P14644	At3g48560.1	acetolactate synthase, chloroplast / acetohydroxy-acid synthase (ALS) nearly identical to SP|P17597 Acetolactate synthase, chloroplast precursor (EC 2.2.1.6, formerly EC 4.1.3.18) (Acetohydroxy-acid synthase) (ALS) {Arabidopsis thaliana} [At3g48560.1]	5477.81	4014.55	5061.18	5725.06	4626.43	4467.18	1.04514	1.15241	0.882636	4851.18	435.259	4939.56	395.432	1.02673	0.0784202	0.887816
A_84_P23167	At3g50950.1	disease resistance protein (CC-NBS-LRR class), putative domain signature CC-NBS-LRR exists, suggestive of a disease resistance protein. [At3g50950.1]	3285.31	4395.05	5199.56	3385.56	3142.18	8277.81	1.03051	0.714935	1.59202	4293.31	554.933	4935.18	1672.79	1.11249	0.256489	0.734146
A_84_P14620	At3g52310.1	ABC transporter family protein contains Pfam profile: PF00005 ABC transporter [At3g52310.1]	1605.56	3316.68	3958.43	2055.68	8027.05	4721.56	1.28035	2.42021	1.19278	2960.22	702.211	4934.76	1727.08	1.63112	0.395355	0.349276
A_84_P145499	At1g15860.1	expressed protein [At1g15860.1]	2068.12	4643.05	3982.12	5249.31	5391.99	4157.31	2.5382	1.1613	1.04399	3564.43	772.101	4932.87	389.962	1.58117	0.479715	0.188807
A_84_P22231	At3g53230.1	cell division cycle protein 48, putative / CDC48, putative very strong similarity to SP|P54609 Cell division cycle protein 48 homolog {Arabidopsis thaliana}; contains Pfam profiles PF00004: ATPase AAA family, PF02359: Cell division protein 48 (CDC48)...	6622.06	3651.55	2501.56	7048.43	4102.43	3642.93	1.06439	1.12347	1.45627	4258.39	1227.57	4931.26	1066.86	1.21471	0.121977	0.700297
A_84_P12201	At5g60860.1	Ras-related GTP-binding protein, putative similar to GTP-binding protein GI:303742 from [Pisum sativum] [At5g60860.1]	4254.31	3582.62	4848.93	4633.06	4292.18	5864.06	1.08903	1.19806	1.20935	4228.62	365.779	4929.76	477.398	1.16548	0.0383642	0.308461
A_84_P209078	At5g11170.1	DEAD/DEAH box helicase, putative (RH15) DEAD BOX RNA helicase RH15, Arabidopsis thaliana, EMBL:ATH010466 [At5g11170.1]	4403.06	3679.3	5380.31	5313.43	3426.68	6048.81	1.20676	0.931339	1.12425	4487.56	492.851	4929.64	780.888	1.08745	0.0816085	0.657111
A_84_P89819	At5g18380.1	40S ribosomal protein S16 (RPS16C) [At5g18380.1]	4499.81	6632.55	6534.81	4201.56	4766.68	5801.56	0.933719	0.718679	0.887793	5889.06	695.198	4923.26	468.469	0.846731	0.0653839	0.313462
A_84_P205558	At2g40060.1	expressed protein [At2g40060.1]	5916.93	4696.3	5376.93	4958.68	4498.05	5286.06	0.83805	0.957786	0.983099	5330.06	353.143	4914.26	228.558	0.926312	0.0447319	0.378891
A_84_P18596	At1g43890.1	Ras-related GTP-binding protein, putative similar to GTP-binding protein(RAB1Y) GI:1370173 from (Lotus japonicus) [At1g43890.1]	5097.43	3578.18	3802.68	5410.31	4869.18	4425.37	1.06138	1.3608	1.16375	4159.43	473.457	4901.62	284.789	1.19531	0.0878634	0.250323
A_84_P13578	At3g02260.1	auxin transport protein (BIG) nearly identical to auxin transport protein; BIG [Arabidopsis thaliana] GI:21779966; contains Pfam profiles PF02207: Putative zinc finger in N-recognin, PF00569: Zinc finger ZZ type [At3g02260.1]	5465.93	4032.43	4964.06	6161.56	3309.43	5233.18	1.12727	0.820704	1.05421	4820.81	419.969	4901.39	839.885	1.00073	0.0924494	0.935737
A_84_P175641	At3g19660.1	expressed protein [At3g19660.1]	4241.56	3852.99	3573.56	5691.18	4780.3	4230.56	1.34177	1.24067	1.18385	3889.37	193.691	4900.68	425.92	1.25543	0.0461799	0.0967354
A_84_P23934	At2g04520.1	eukaryotic translation initiation factor 1A, putative / eIF-1A, putative / eIF-4C, putative strong similarity to translation initiation factor (eIF-1A) [Beta vulgaris] GI:17977975; contains Pfam profile PF01176: Eukaryotic initiation factor 1A...	6712.18	4641.93	3990.12	5200.68	4884.05	4608.81	0.774812	1.05216	1.15505	5114.74	820.583	4897.85	170.999	0.994009	0.113552	0.80859
A_84_P13349	At1g63770.1	peptidase M1 family protein similar to SP|P04825 Aminopeptidase N (EC 3.4.11.2) (Alpha-aminoacylpeptide hydrolase) {Escherichia coli}; contains Pfam profile PF01433: Peptidase family M1 [At1g63770.1]	5390.06	5674.68	6379.81	5048.93	4738.3	4901.81	0.936712	0.834991	0.768332	5814.85	294.186	4896.35	89.7118	0.846678	0.0489573	0.0404819
A_84_P70804	At5g63130.1	octicosapeptide/Phox/Bem1p (PB1) domain-containing protein contains Pfam profile PF00564: PB1 domain [At5g63130.1]	3756.93	3461.05	5787.93	3343.56	3516.93	7826.06	0.88997	1.01614	1.35213	4335.31	731.318	4895.51	1466.13	1.08608	0.137922	0.749617
A_84_P20319	At3g48690.1	expressed protein similar to PrMC3 [Pinus radiata] GI:5487873 [At3g48690.1]	7032.18	3304.93	4884.06	7255.56	3287.68	4142.43	1.03176	0.994781	0.848154	5073.72	1080.14	4895.22	1205.69	0.958233	0.0560655	0.917506
A_84_P562050	At5g67340.1	armadillo/beta-catenin repeat family protein / U-box domain-containing protein contains Pfam domain, PF00514: Armadillo/beta-catenin-like repeats and Pfam, PF04564: U-box domain [At5g67340.1]	4113.56	2232.3	3647.93	5552.31	2969.68	6137.56	1.34976	1.33032	1.68248	3331.26	565.681	4886.51	973.194	1.45418	0.114283	0.239237
A_84_P228449	At3g13330.1	expressed protein [At3g13330.1]	5977.68	3314.68	4672.18	6193.43	3700.05	4752.43	1.03609	1.11626	1.01718	4654.85	768.791	4881.97	722.684	1.05651	0.0303712	0.840097
A_84_P153725	At5g57040.1	lactoylglutathione lyase family protein / glyoxalase I family protein contains Pfam PF00903: glyoxalase family protein [At5g57040.1]	6876.24	3908.05	4414.18	6750.18	4238.43	3651.06	0.981667	1.08454	0.82712	5066.16	916.76	4879.89	950.394	0.964441	0.0748074	0.89464
A_84_P22745	At1g03220.1	extracellular dermal glycoprotein, putative / EDGP, putative similar to extracellular dermal glycoprotein EDGP precursor [Daucus carota] GI:285741 [At1g03220.1]	5483.43	2795.8	3046.12	6269.31	3819.37	4534.68	1.14332	1.36611	1.48868	3775.12	857.208	4874.45	727.355	1.3327	0.101086	0.383507
A_84_P201098	At4g31820.1	phototropic-responsive NPH3 family protein contains NPH3 family domain, Pfam:PF03000 [At4g31820.1]	4870.93	3160.55	1851.18	7462.56	4078.8	3067.06	1.53206	1.29053	1.65681	3294.22	874.285	4869.47	1329.03	1.49313	0.107511	0.378123
A_84_P12466	At1g58290.1	glutamyl-tRNA reductase 1 / GluTR (HEMA1) identical to glutamyl-tRNA reductase 1, chloroplast [SP|P42804] [At1g58290.1]	4928.31	2874.8	9997.68	4347.31	3266.8	6987.56	0.88211	1.13636	0.698918	5933.6	2116.74	4867.22	1105.1	0.905795	0.126832	0.678287
A_84_P586414	At2g22320.1	hypothetical protein [At2g22320.1]	5120.81	4557.68	2363.56	5518.43	5163.93	3918.12	1.07765	1.13302	1.65772	4014.01	841.088	4866.83	485.267	1.28946	0.184822	0.429398
A_84_P255870	At1g67785.1	expressed protein [At1g67785.1]	4469.12	4786.05	6970.56	4438.43	4469.93	5691.18	0.993133	0.933949	0.81646	5408.58	786.331	4866.51	412.434	0.914514	0.0519187	0.574528
A_84_P21976	At2g33150.1	acetyl-CoA C-acyltransferase, putative / 3-ketoacyl-CoA thiolase, putative similar to 3-ketoacyl-CoA thiolase (E.C. 2.3.1.16) from [Arabidopsis thaliana] GI:2981616, [Cucumis sativus] GI:393707, [Cucurbita cv. Kurokawa Amakuri] GI:1694621; contains...	8075.06	3464.3	2885.93	7953.81	3036.74	3589.31	0.984985	0.876581	1.24373	4808.43	1641.82	4859.95	1555.13	1.0351	0.108907	0.982915
A_84_P19603	At1g62740.1	stress-inducible protein, putative similar to sti (stress inducible protein) [Glycine max] GI:872116; contains Pfam profile PF00515 TPR Domain [At1g62740.1]	5330.93	3624.55	3426.56	5539.43	4769.05	4259.06	1.03911	1.31576	1.24296	4127.35	604.5	4855.85	372.151	1.19928	0.0827947	0.362782
A_84_P241235	At2g35510.1	WWE domain-containing protein contains Pfam domain, PF02825: WWE domain [At2g35510.1]	5024.31	4140.8	4054.43	5303.31	3851.8	5407.31	1.05553	0.930207	1.33368	4406.51	309.901	4854.14	502.066	1.10647	0.119225	0.490293
A_84_P17112	At1g14810.1	semialdehyde dehydrogenase family protein similar to SP:O31219 Aspartate-semialdehyde dehydrogenase (EC 1.2.1.11) (ASA dehydrogenase) (ASADH) {Legionella pneumophila}; contains Pfam profiles PF02774: Semialdehyde dehydrogenase dimerisation domain,...	4530.81	4277.18	2996.93	4974.43	5424.74	4149.31	1.09791	1.2683	1.38452	3934.97	474.701	4849.49	373.448	1.25024	0.0832269	0.204556
A_84_P22326	At1g27000.1	bZIP family transcription factor [At1g27000.1]	5299.06	5368.68	4821.06	5348.68	4602.68	4594.06	1.00936	0.857321	0.952915	5162.93	172.115	4848.47	250.117	0.939867	0.0443736	0.35884
A_84_P22854	At1g51790.1	leucine-rich repeat protein kinase, putative smilar to light repressible receptor protein kinase [Arabidopsis thaliana] gi|1321686|emb|CAA66376; contains leucine rich repeat (LRR) domains, Pfam:PF00560; contains protein kinase domain, Pfam:PF00069...	2924.68	1859.43	5803.68	4829.93	2631.05	7083.49	1.65144	1.41498	1.22052	3529.26	1178.05	4848.16	1285.34	1.42898	0.124593	0.491487
A_84_P19495	At4g20380.1	zinc finger protein (LSD1) identical to zinc-finger protein Lsd1 [Arabidopsis thaliana] gi|1872521|gb|AAC49660 [At4g20380.1]	4112.31	4548.68	5340.68	4093.99	3938.8	6506.31	0.995547	0.865923	1.21825	4667.22	359.521	4846.37	831.177	1.02657	0.102886	0.852832
A_84_P289854	At3g10650.1	expressed protein [At3g10650.1]	4663.31	3999.68	4550.18	5288.56	4055.05	5178.24	1.13408	1.01384	1.13803	4404.39	204.973	4840.62	394.071	1.09532	0.0407525	0.381665
[truncated: 23,761 more rows]
