# Supplementary material for: Regulation of stomatal opening and histone modification by photoperiod in Arabidopsis thaliana
Source: Sci Rep. 2019 Jul 22;9:10054. doi: 10.1038/s41598-019-46440-0 (PMC6646381; doi:10.1038/s41598-019-46440-0)
Supplement: Supplementary file 3 — Dataset2 [file 41598_2019_46440_MOESM3_ESM.xlsx]

## Sheet: ppm-9.csv
Supplemental Data 2. RNAseq analysis of GCPs (ZT4)
Plants were grown under short-day (SD) conditions for 3 weeks, and then transferred to separate SD conditions for 2 weeks (SS) or to long-day (LD) conditions for 2 weeks (SL). GCPs from SS and SL plants were then used for analysis. The actual read counts were normalized into readu per million (RPM). Significant differences were determined using two-sided Student’s t-tests, at a significance level…
AGI	Gene_Annotation	SS_RPM 1	SS_RPM 2	SS_RPM 3	SL_RPM 1	SL_RPM 2	SL_RPM 3	Fold_Change (SL/SS)_1	Fold_Change (SL/SS)_2	Fold_Change (SL/SS)_3	SS_RPM Average	SS_RPM SE	SL_RPM Average	SL_RPM SE	Fold_Change Average	Fold_Change SE	P value
AT1G79245.1	pseudogene	11433.6	8512.03	10202.2	10154.3	9575.9	13007	0.888112	1.12499	1.27492	10049.3	846.836	10912.4	1060.53	1.09601	0.112597	0.54158
AT1G76680.1	12-oxophytodienoate reductase 1	7223.42	11223.5	7031.62	7288.92	10634.6	9049.63	1.00907	0.947529	1.28699	8492.86	1366.46	8991.06	966.27	1.0812	0.104419	0.58972
AT5G26000.1	thioglucoside glucohydrolase 1	8584	6201.75	13086.6	9691.42	8683.39	8442.83	1.12901	1.40015	0.64515	9290.79	2018.66	8939.21	382.46	1.0581	0.220815	0.886824
AT1G76680.2	12-oxophytodienoate reductase 1	6881.55	10424.8	6588.66	6992.73	9896.83	8430.31	1.01616	0.949357	1.27952	7964.99	1232.79	8439.96	838.355	1.08168	0.100782	0.571319
AT5G26000.2	thioglucoside glucohydrolase 1	7947.74	5846.21	12279.7	8871.43	8137.03	7935.97	1.11622	1.39185	0.646266	8691.23	1894.04	8314.81	284.297	1.05144	0.217654	0.869525
AT4G18950.1	Integrin-linked protein kinase family	6135.4	7300.24	7111.63	6924.98	7806.99	8244.89	1.12869	1.06941	1.15935	6849.09	360.978	7658.95	388.15	1.11915	0.0263976	0.0465634
AT1G59870.1	ABC-2 and Plant PDR ABC-type transporter family protein	7802.32	7951.94	8426.83	6771.27	7424.34	7949.69	0.867853	0.933652	0.943379	8060.36	188.254	7381.77	340.847	0.914961	0.0237209	0.0616864
AT4G05320.2	polyubiquitin 10	5439.75	6910.25	7084.47	5378.64	7474.63	7606.96	0.988767	1.08167	1.07375	6478.16	521.634	6820.08	721.729	1.04806	0.0297365	0.2324
AT4G05320.4	polyubiquitin 10	5367.42	6670.49	6850.75	5335.7	7246.7	7379.96	0.994091	1.08638	1.07725	6296.22	467.307	6654.12	660.331	1.05257	0.02936	0.208295
AT2G43120.1	RmlC-like cupins superfamily protein	5327.6	7599.64	4605.04	5940.51	7693.05	5974.37	1.11504	1.01229	1.29735	5844.09	902.216	6535.98	578.621	1.14156	0.0833518	0.202753
AT4G05320.3	polyubiquitin 10	5226.89	6578.14	6745.91	5178.71	7134.76	7269.95	0.990784	1.08462	1.07768	6183.65	480.825	6527.81	675.674	1.05103	0.0301882	0.221799
AT4G05320.1	polyubiquitin 10	4759.69	5677.67	5833.85	4796.85	6161.7	6277.36	1.00781	1.08525	1.07602	5423.74	335.071	5745.3	475.401	1.05636	0.0244225	0.152958
AT4G05320.6	polyubiquitin 10	4377.77	5508.79	5610.9	4327.89	5985.6	6076.16	0.988607	1.08655	1.08292	5165.82	395.126	5463.22	568.264	1.05269	0.0320607	0.228949
AT1G66580.1	senescence associated gene 24	4656.87	6261.11	5490.81	4380	6103.9	5221.46	0.940546	0.974891	0.950946	5469.6	463.226	5235.12	497.694	0.955461	0.0101683	0.0261671
AT2G47730.1	glutathione S-transferase phi 8	4295.57	6377.29	4763.33	3711.98	5746.62	5620.9	0.864141	0.901107	1.18003	5145.4	630.573	5026.5	658.26	0.981761	0.0997095	0.83036
AT4G05320.5	polyubiquitin 10	4183.8	4545.11	4665.74	4347.02	4983.84	5061.92	1.03901	1.09653	1.08491	4464.88	144.791	4797.59	226.41	1.07348	0.0175586	0.060308
AT5G63790.1	NAC domain containing protein 102	4272.69	4400.46	3679.19	4535.71	4757.9	4072.67	1.06156	1.08123	1.10695	4117.45	222.212	4455.43	201.841	1.08324	0.0131411	0.0129866
AT4G20830.2	FAD-binding Berberine family protein	4385.67	5847.42	2968.01	3874.05	5360.19	3547.27	0.883343	0.916675	1.19517	4400.37	831.249	4260.5	557.875	0.998396	0.0988563	0.734844
AT4G20830.1	FAD-binding Berberine family protein	4014.89	5614.87	2868.09	3515.53	5114.85	3432.14	0.875622	0.910948	1.19667	4165.95	796.517	4020.84	547.535	0.994412	0.10164	0.72203
AT1G78380.1	glutathione S-transferase TAU 19	2569.04	4556.69	2956.46	2799.89	5028.86	4065.77	1.08986	1.10362	1.37522	3360.73	608.349	3964.84	645.423	1.18957	0.0929108	0.147591
AT3G12580.1	heat shock protein 70	2166.42	2802.05	7549.08	1904.59	2492.34	7349.2	0.879141	0.889469	0.973522	4172.52	1698.23	3915.37	1725.28	0.914044	0.0298882	0.0149439
AT5G26340.1	Major facilitator superfamily protein	4419.92	4427.52	2459.6	4336.99	4202.62	2852.26	0.981237	0.949203	1.15964	3769.01	654.709	3797.29	474.104	1.03003	0.0654638	0.893549
AT2G17840.1	Senescence/dehydration-associated protein-related	3368.48	2462.07	4955.16	3267.98	2814.03	4682.5	0.970164	1.14296	0.944975	3595.23	728.569	3588.17	562.638	1.01936	0.0622217	0.973191
AT5G52640.1	heat shock protein 90.1	1883.33	2275.62	5918.86	1793.68	2014.19	6119.97	0.952402	0.885117	1.03398	3359.27	1284.8	3309.28	1406.79	0.957166	0.0430384	0.746695
AT5G08790.1	NAC (No Apical Meristem) domain transcriptional regulator superfamily protein	2670.65	3179.39	3291.66	3057.54	3304.19	3378.47	1.14487	1.03925	1.02637	3047.23	191.06	3246.73	96.9946	1.07017	0.0375366	0.168738
AT3G09440.1	Heat shock protein 70 (Hsp 70) family protein	2143.76	3218.56	5357.26	1772.08	2691.62	5018.18	0.826622	0.83628	0.936706	3573.19	944.452	3160.63	965.965	0.866536	0.0351957	0.0191683
AT3G09440.2	Heat shock protein 70 (Hsp 70) family protein	2099.5	3195.27	5317.34	1728.6	2665.16	4980.37	0.823339	0.834095	0.936628	3537.37	944.528	3124.71	966.418	0.864687	0.0361041	0.0201873
AT4G11600.1	glutathione peroxidase 6	2514.16	3461.96	2680.05	2505.31	3518.82	2765.15	0.996479	1.01643	1.03175	2885.39	292.233	2929.76	303.932	1.01489	0.0102116	0.251906
AT5G03240.1	polyubiquitin 3	1805.12	2872.79	2816.36	2007.59	3463.27	3221.6	1.11217	1.20554	1.14389	2498.09	346.867	2897.49	450.383	1.15387	0.0274131	0.0704818
AT4G01070.1	UDP-Glycosyltransferase superfamily protein	2365.28	3965.3	1699.11	2449.93	3498.34	2286.24	1.03579	0.882237	1.34555	2676.56	672.454	2744.84	379.703	1.08786	0.136258	0.843365
AT5G03240.2	polyubiquitin 3	1761.31	2645.55	2600.39	1975.69	3218.64	2993.78	1.12171	1.21662	1.15128	2335.75	287.515	2729.37	382.391	1.16321	0.0280396	0.0627644
AT5G03240.3	polyubiquitin 3	1756.65	2627.38	2579.53	1970	3199.25	2975.84	1.12146	1.21766	1.15364	2321.18	282.606	2715.03	378.055	1.16425	0.0282731	0.0626421
AT1G15520.1	pleiotropic drug resistance 12	1981.7	5574.62	1482.19	1399.71	4171.85	2347.33	0.706316	0.748366	1.58369	3012.84	1288.98	2639.63	813.485	1.01279	0.285706	0.630162
AT1G76180.1	Dehydrin family protein	2270.06	1866.17	3085	2478.22	2007.06	3005.79	1.0917	1.0755	0.974325	2407.08	358.453	2497.02	288.463	1.04717	0.036723	0.408849
AT1G76180.2	Dehydrin family protein	2251.62	1855.54	3067.07	2457.55	1995.95	2985.92	1.09146	1.07567	0.973544	2391.41	356.655	2479.81	285.998	1.04689	0.0369561	0.415867
AT4G05050.1	ubiquitin 11	2111.54	2171.83	2677.38	2468.12	2529.46	2434.14	1.16887	1.16467	0.90915	2320.25	179.411	2477.24	27.8906	1.0809	0.0858817	0.514914
AT4G05050.2	ubiquitin 11	2015.35	2006.65	2458.31	2377.69	2346.03	2265.34	1.17979	1.16913	0.921501	2160.1	149.125	2329.69	33.4478	1.09014	0.0843758	0.448551
AT4G05050.3	ubiquitin 11	2012.04	2003.62	2449.95	2373.81	2343.34	2261.33	1.1798	1.16955	0.923012	2155.2	147.393	2326.16	33.586	1.09079	0.0839406	0.442261
AT5G16970.1	alkenal reductase	2002.93	2922.27	1547.29	1861.51	2612.24	2426.95	0.929393	0.89391	1.56852	2157.49	404.376	2300.23	225.789	1.13061	0.219196	0.737923
AT4G02890.4	Ubiquitin family protein	1645.17	2358.01	2396.58	1606.46	2460.99	2361.19	0.976471	1.04368	0.985233	2133.25	244.294	2142.88	269.753	1.00179	0.0210936	0.855684
AT2G38470.1	WRKY DNA-binding protein 33	2226.33	2298.84	1946.2	2439.36	2276.41	1654.98	1.09569	0.990245	0.850368	2157.12	107.52	2123.59	238.976	0.978766	0.0710494	0.839319
AT4G02890.3	Ubiquitin family protein	1608.67	2225	2266.48	1577.43	2329.91	2242.13	0.980584	1.04715	0.989255	2033.38	212.696	2049.83	237.552	1.00566	0.0208944	0.746043
AT1G09070.1	soybean gene regulated by cold-2	1723.53	2219.55	2056.38	1677.3	2104.87	2264.22	0.973177	0.948334	1.10107	1999.82	145.955	2015.46	175.229	1.00753	0.0473191	0.887947
AT5G16010.1	3-oxo-5-alpha-steroid 4-dehydrogenase family protein	1670.76	2825.94	1172.86	1612.01	2390.09	2026.03	0.964837	0.845767	1.72743	1889.86	489.617	2009.38	224.765	1.17934	0.27619	0.784323
AT2G45820.1	Remorin family protein	2063.15	894.887	2524.95	2485.51	1323.01	2196.83	1.20472	1.47841	0.87005	1827.66	485.067	2001.79	349.469	1.18439	0.175913	0.559777
AT3G07390.1	auxin-responsive family protein	1999.02	2688.9	1368.82	1835.29	2396.32	1738.98	0.918096	0.891189	1.27042	2018.91	381.204	1990.2	204.957	1.02657	0.122173	0.900406
AT5G15970.1	stress-responsive protein (KIN2) / stress-induced protein (KIN2) / cold-responsive protein (COR6.6) / cold-regulated protein (COR6.6)	2098.97	1395.74	2132.51	1852.95	1517.1	2576.4	0.882787	1.08695	1.20816	1875.74	240.195	1982.15	312.545	1.0593	0.0949384	0.646807
AT1G74310.1	heat shock protein 101	1264.68	1369.49	3874.29	1054.23	1092.64	3741.8	0.833592	0.797845	0.965803	2169.49	852.938	1962.89	889.525	0.865747	0.0510814	0.0384398
AT3G44190.1	FAD/NAD(P)-binding oxidoreductase family protein	1607.84	1618.81	2044.74	1821.58	1758.96	2274.97	1.13293	1.08658	1.1126	1757.13	143.841	1951.84	162.575	1.1107	0.0134149	0.0196289
AT1G33590.1	Leucine-rich repeat (LRR) family protein	2312.06	2175.8	1678.07	2002.71	2108.34	1589.52	0.866201	0.968997	0.947232	2055.31	192.678	1900.19	158.299	0.927476	0.0312755	0.182791
AT1G56660.1	unknown protein	1462.64	1079.85	2264.85	1773.48	1655.88	1992.74	1.21252	1.53343	0.879858	1602.45	349.146	1807.37	98.7075	1.2086	0.188681	0.499282
AT1G20450.1	Dehydrin family protein	1750.93	1182.44	4011.03	1423.99	1069.07	2925.36	0.813278	0.904126	0.729329	2314.8	863.847	1806.14	568.911	0.815578	0.0504726	0.226824
AT1G27730.1	salt tolerance zinc finger	1408.37	1456.52	1831.62	1772.48	1640.15	1930.1	1.25853	1.12607	1.05377	1565.51	133.781	1780.91	83.8071	1.14612	0.0599544	0.110656
AT3G04120.1	glyceraldehyde-3-phosphate dehydrogenase C subunit 1	1243.91	1702.81	1633.5	1375.16	1860.31	1971.91	1.10552	1.09249	1.20717	1526.74	142.823	1735.79	183.171	1.13506	0.0362502	0.0848633
AT4G21990.1	APS reductase 3	1757.4	2348.45	1515.04	1557.43	1964.41	1644.68	0.886215	0.836474	1.08557	1873.63	247.503	1722.18	123.71	0.936085	0.0761078	0.419591
AT5G20230.1	blue-copper-binding protein	1816.49	1954.08	1178.81	1914.75	1697.44	1514.05	1.0541	0.868664	1.2844	1649.79	238.818	1708.75	115.81	1.06905	0.120244	0.764429
AT2G15480.1	UDP-glucosyl transferase 73B5	1658.57	1931.93	1161.3	1707	1968.91	1429.47	1.0292	1.01914	1.23091	1583.94	225.569	1701.79	155.746	1.09308	0.0689762	0.257696
AT5G11670.1	NADP-malic enzyme 2	1382.63	3546.97	1707.13	898.18	1903.85	2219.15	0.649616	0.536754	1.29993	2212.24	673.906	1673.73	398.312	0.828768	0.237825	0.478315
AT4G34710.1	arginine decarboxylase 2	1986.22	2774.59	1219.93	1378.77	2185.86	1437.69	0.69417	0.787814	1.17851	1993.58	448.806	1667.44	259.766	0.88683	0.148322	0.353313
AT2G40000.1	ortholog of sugar beet HS1 PRO-1 2	1280.11	1804.65	1135.61	1456.16	1953.05	1555.94	1.13753	1.08223	1.37013	1406.79	203.255	1655.05	151.757	1.19663	0.0882076	0.102792
AT1G10370.1	Glutathione S-transferase family protein	1801.81	2260.14	843.692	1674.62	1960.75	1299.29	0.929412	0.867538	1.54	1635.21	417.291	1644.89	191.528	1.11232	0.214587	0.970065
AT4G34710.2	arginine decarboxylase 2	1935.41	2630.27	1157.51	1359.18	2077.77	1371.79	0.702266	0.789944	1.18512	1907.73	425.375	1602.91	237.457	0.892443	0.148511	0.361261
AT1G20450.2	Dehydrin family protein	1554.4	1033.34	3499.26	1277.97	940.366	2551.79	0.822166	0.910022	0.729238	2029	750.36	1590.04	490.651	0.820475	0.0521948	0.233061
AT4G01070.2	UDP-Glycosyltransferase superfamily protein	1087.57	2719.73	1165.44	961.055	2265.24	1537.33	0.883669	0.832891	1.3191	1657.58	531.549	1587.88	377.333	1.01189	0.154303	0.799017
AT1G07590.1	Tetratricopeptide repeat (TPR)-like superfamily protein	1508.86	1229.01	1015.95	1914.82	1493.14	1334.8	1.26905	1.21491	1.31384	1251.27	142.726	1580.92	173.095	1.26593	0.0286024	0.0153352
AT4G02890.2	Ubiquitin family protein	1331.45	1628.57	1669.88	1331.08	1747.27	1650.61	0.999726	1.07289	0.988459	1543.3	106.595	1576.32	125.755	1.02036	0.0264668	0.524387
AT4G37370.1	cytochrome P450, family 81, subfamily D, polypeptide 8	1730.38	1817.17	1381.06	1667.33	1740.85	1291.28	0.963565	0.958002	0.934988	1642.87	133.279	1566.49	139.231	0.952185	0.00874707	0.0100583
AT5G61820.1	unknown protein	1408.6	1844.77	987.066	1448.61	1829.42	1387.06	1.0284	0.991679	1.40524	1413.48	247.609	1555.03	138.34	1.14177	0.132158	0.390548
AT4G30210.2	P450 reductase 2	1706.97	1761.57	1936.46	1466.87	1578.75	1568.99	0.85934	0.896217	0.810237	1801.67	69.2138	1538.2	35.7787	0.855265	0.024904	0.0403211
AT4G02940.1	oxidoreductase, 2OG-Fe(II) oxygenase family protein	1135.9	1447.1	1900.5	1034.83	1627.75	1909.78	0.911027	1.12484	1.00488	1494.5	221.992	1524.12	257.837	1.01358	0.0618754	0.752378
AT5G49480.1	Ca2+-binding protein 1	1335.29	1562.33	1005.86	1406.13	1849.45	1313.3	1.05306	1.18378	1.30565	1301.16	161.544	1522.96	165.432	1.18083	0.0729312	0.0994285
AT2G47000.1	ATP binding cassette subfamily B4	1467.99	1744	1215.19	1389.34	1720.81	1452.23	0.946427	0.986703	1.19506	1475.73	152.705	1520.79	101.644	1.04273	0.077048	0.68878
AT1G62300.1	WRKY family transcription factor	1488.69	1673.19	1470.73	1500.91	1698.66	1347.32	1.00821	1.01522	0.916094	1544.2	64.7034	1515.63	101.687	0.979842	0.0319379	0.609095
AT5G25930.1	Protein kinase family protein with leucine-rich repeat domain	1323.17	1746.56	1261.57	1267.61	1713.69	1529.18	0.958008	0.981177	1.21212	1443.77	152.438	1503.49	129.411	1.05044	0.0811191	0.624234
AT2G15480.2	UDP-glucosyl transferase 73B5	1414.09	1764.8	1061.73	1425.33	1772.64	1299.73	1.00794	1.00444	1.22417	1413.54	202.96	1499.23	141.431	1.07885	0.0726645	0.377408
AT4G30210.1	P450 reductase 2	1661.58	1714.66	1881.97	1430.01	1539.32	1521.02	0.860632	0.897741	0.808208	1752.74	66.4081	1496.78	33.8014	0.855527	0.0259717	0.0431306
AT1G30360.1	Early-responsive to dehydration stress protein (ERD4)	1390.23	929.35	2411.06	1299.91	1089.11	2100.68	0.935032	1.1719	0.871267	1576.88	437.797	1496.57	308.126	0.992734	0.0914562	0.614205
AT4G02890.1	Ubiquitin family protein	1283.28	1518.04	1518.83	1287.54	1630.19	1533.7	1.00332	1.07388	1.00979	1440.05	78.3881	1483.81	102.013	1.029	0.0225188	0.330515
AT4G34131.1	UDP-glucosyl transferase 73B3	1359.75	1739.22	1314.42	1206.74	1766.67	1454.38	0.88747	1.01578	1.10648	1471.13	134.683	1475.93	161.997	1.00324	0.0635317	0.960289
AT1G27760.3	interferon-related developmental regulator family protein / IFRD protein family	1234.35	1203.64	1289.5	1304.93	1417.16	1700.43	1.05718	1.1774	1.31867	1242.5	25.1201	1474.17	117.675	1.18442	0.0755667	0.143374
AT4G21990.2	APS reductase 3	1480.78	1994.19	1295.97	1301.65	1659.22	1396.7	0.879029	0.832027	1.07772	1590.32	208.868	1452.52	106.929	0.929593	0.0752978	0.392699
AT3G49780.1	phytosulfokine 4 precursor	941.852	1752.15	737.045	1073.7	1869.11	1408.41	1.13998	1.06675	1.91089	1143.68	309.925	1450.4	230.573	1.37254	0.270003	0.234622
AT1G76650.1	calmodulin-like 38	1305.33	958.495	1710.57	1580.11	1149.74	1576.7	1.21051	1.19952	0.921736	1324.8	217.325	1435.51	142.893	1.11059	0.0944793	0.468145
AT4G22590.1	Haloacid dehalogenase-like hydrolase (HAD) superfamily protein	1423.58	1295.31	1501.42	1434.02	1435.47	1415.75	1.00734	1.1082	0.942942	1406.77	60.0879	1428.41	6.34531	1.01949	0.0480915	0.772241
AT4G22592.1	conserved peptide upstream open reading frame 27	1423.58	1295.31	1501.42	1434.02	1435.47	1415.75	1.00734	1.1082	0.942942	1406.77	60.0879	1428.41	6.34531	1.01949	0.0480915	0.772241
AT4G05050.4	ubiquitin 11	1235.86	1268.12	1514.95	1430.61	1458.4	1392.1	1.15759	1.15004	0.918907	1339.64	88.149	1427.04	19.2206	1.07551	0.0783336	0.493257
AT1G27760.1	interferon-related developmental regulator family protein / IFRD protein family	1193.78	1144.14	1230.28	1272.56	1358.01	1627.85	1.06599	1.18693	1.32316	1189.4	24.9627	1419.47	107.069	1.19203	0.0742824	0.130425
AT1G76650.3	calmodulin-like 38	1284.48	939.581	1681.61	1561.38	1131.69	1549.93	1.21557	1.20446	0.921699	1301.89	214.381	1414.33	141.362	1.11391	0.0961598	0.461724
AT4G24160.1	alpha/beta-Hydrolases superfamily protein	1274.92	1204.98	1483.14	1467.67	1280.56	1393.14	1.15118	1.06272	0.939317	1321.02	83.5393	1380.46	54.385	1.05107	0.0614376	0.54395
AT1G22690.1	Gibberellin-regulated family protein	1112.34	840.433	1718.85	1865.39	1315.56	902.442	1.677	1.56534	0.525026	1223.87	259.637	1361.13	278.911	1.25579	0.3668	0.803205
AT1G27760.2	interferon-related developmental regulator family protein / IFRD protein family	1157.12	1084.36	1166.05	1244.66	1287.95	1543.86	1.07565	1.18774	1.32401	1135.84	25.8686	1358.82	93.3572	1.1958	0.0718075	0.118259
AT4G36010.1	Pathogenesis-related thaumatin superfamily protein	1131.08	1219.93	1354.6	1183.26	1303.23	1573.21	1.04613	1.06829	1.16139	1235.2	64.9741	1353.23	115.313	1.09194	0.0353106	0.147098
AT1G09970.1	Leucine-rich receptor-like protein kinase family protein	1515.63	1514.41	1200.79	1289.68	1473.68	1281.2	0.850917	0.973106	1.06696	1410.28	104.744	1348.19	62.7954	0.963661	0.0625449	0.557908
AT4G36010.2	Pathogenesis-related thaumatin superfamily protein	1127.02	1214.27	1350.37	1178.18	1295.97	1567.5	1.04539	1.06728	1.16079	1230.55	64.9893	1347.22	115.273	1.09116	0.0353874	0.149431
AT1G22690.2	Gibberellin-regulated family protein	1085.84	819.096	1680.4	1815.89	1279.6	883.464	1.67233	1.56221	0.525746	1195.11	254.569	1326.32	270.18	1.25343	0.365227	0.80656
AT4G24160.2	alpha/beta-Hydrolases superfamily protein	1210.26	1148.44	1423.83	1380.31	1226.16	1333.83	1.14051	1.06767	0.936794	1260.84	83.422	1313.44	45.6532	1.04832	0.0595969	0.561009
AT1G09970.2	Leucine-rich receptor-like protein kinase family protein	1450.37	1466.82	1165.79	1223.66	1423.78	1238.94	0.843685	0.970656	1.06275	1360.99	97.7187	1295.46	64.3111	0.95903	0.0635049	0.53111
AT4G00360.1	cytochrome P450, family 86, subfamily A, polypeptide 2	1767.56	1743.73	726.44	1489.88	1627.11	712.954	0.842899	0.933119	0.981435	1412.58	343.138	1276.65	284.617	0.919151	0.040597	0.219059
AT5G05410.1	DRE-binding protein 2A	1145.53	1153.22	1776.1	1152.89	1143.63	1515.39	1.00642	0.991685	0.853212	1358.28	208.918	1270.64	122.404	0.950441	0.0488001	0.418339
AT4G34135.1	UDP-glucosyltransferase 73B2	983.25	1564.69	715.405	978.312	1581.32	1242.94	0.994978	1.01063	1.7374	1087.78	250.676	1267.53	174.507	1.24767	0.244906	0.410171
AT3G19240.1	Vacuolar import/degradation, Vid27-related protein	1026.23	649.878	1474.26	1327.74	1019.68	1447.41	1.2938	1.56904	0.981784	1050.12	238.279	1264.94	127.403	1.28154	0.169636	0.221424
AT1G55920.1	serine acetyltransferase 2;1	1213.12	1338.66	1085	1205.93	1459.74	1082.96	0.994073	1.09045	0.998115	1212.26	73.2258	1249.55	110.932	1.02755	0.0314735	0.467696
AT3G63380.1	ATPase E1-E2 type family protein / haloacid dehalogenase-like hydrolase family protein	1119.19	1613.02	327.959	1102.73	1655.24	976.799	0.985291	1.02618	2.97842	1020.05	374.261	1244.92	208.355	1.6633	0.657669	0.401186
AT1G17170.1	glutathione S-transferase TAU 24	1064.39	1731.82	703.507	1138.38	1751.96	830.161	1.06951	1.01163	1.18003	1166.57	301.213	1240.17	270.925	1.08706	0.0493984	0.139055
AT4G37990.1	elicitor-activated gene 3-2	860.109	1634.02	393.136	1104.06	1564.17	1016.76	1.28363	0.957255	2.58627	962.421	361.846	1228.33	169.801	1.60905	0.49761	0.315925
AT1G22690.3	Gibberellin-regulated family protein	1017.2	756.026	1554.87	1679.64	1181.27	821.19	1.65124	1.56247	0.52814	1109.36	235.166	1227.37	248.882	1.24728	0.360484	0.810066
AT5G54500.1	flavodoxin-like quinone reductase 1	1086.6	1335.84	950.511	1126.14	1362.12	1164.43	1.03639	1.01968	1.22506	1124.31	112.821	1217.56	73.1201	1.09371	0.0658526	0.262923
AT1G01720.1	NAC (No Apical Meristem) domain transcriptional regulator superfamily protein	1276.05	953.447	1500.04	1400.98	1070.23	1160.06	1.09791	1.12248	0.773353	1243.18	158.641	1210.42	98.7455	0.997913	0.112504	0.85092
AT2G29450.1	glutathione S-transferase tau 5	963.981	1443.33	1438.31	813.432	1292.06	1512.65	0.843826	0.895191	1.05168	1281.87	158.953	1206.04	206.376	0.930233	0.0625086	0.418839
AT5G35735.1	Auxin-responsive family protein	999.809	1792.2	832.139	1017.58	1365.27	1182.82	1.01777	0.761786	1.42142	1208.05	296.058	1188.56	100.412	1.06699	0.192004	0.938921
AT2G16900.3	Arabidopsis phospholipase-like protein (PEARLI 4) family	1185.73	1274.04	680.402	1291.69	1219.93	1047.45	1.08936	0.957527	1.53946	1046.72	184.927	1186.36	72.476	1.19545	0.176164	0.373203
AT2G16900.1	Arabidopsis phospholipase-like protein (PEARLI 4) family	1165.1	1331.06	681.178	1259.45	1256.22	1040.11	1.08097	0.943776	1.52693	1059.11	194.945	1185.26	72.5798	1.18389	0.176031	0.422888
AT5G64750.1	Integrase-type DNA-binding superfamily protein	1117.16	1355.62	730.061	1012.16	1319.93	1189.27	0.906014	0.973669	1.629	1067.61	182.275	1173.79	89.1824	1.16956	0.230548	0.610729
AT1G17860.1	Kunitz family trypsin and protease inhibitor protein	937.486	1463.19	598.499	975.904	1436.69	1067.69	1.04098	0.98189	1.78394	999.723	251.546	1160.09	140.812	1.26894	0.258068	0.410888
AT2G21660.1	cold, circadian rhythm, and rna binding 2	2055.17	1042.77	2946.63	1348.94	964.128	1166.14	0.656366	0.924587	0.395754	2014.85	549.966	1159.74	111.132	0.658902	0.152666	0.227403
AT3G02468.1	conserved peptide upstream open reading frame 9	913.249	804.086	1156.82	1135.9	1002.73	1311.37	1.2438	1.24704	1.1336	958.052	104.261	1150	89.3757	1.20815	0.0372865	0.0106232
AT3G02470.3	S-adenosylmethionine decarboxylase	912.12	803.413	1155.01	1133.9	1001.7	1309.89	1.24314	1.24681	1.13409	956.848	103.932	1148.49	89.2649	1.20801	0.0369764	0.0102937
AT5G11740.1	arabinogalactan protein 15	985.809	1083.42	821.534	1110.42	1098.23	1213.07	1.1264	1.01367	1.47659	963.589	76.4125	1140.57	36.4184	1.20555	0.13937	0.254427
AT1G05680.1	Uridine diphosphate glycosyltransferase 74E2	1081.7	1690.9	507.37	1088.61	1662.37	656.76	1.00639	0.98313	1.29444	1093.32	341.704	1135.91	291.257	1.09465	0.100119	0.515455
AT5G54940.2	Translation initiation factor SUI1 family protein	876.668	935.946	1336.15	978.246	1007.09	1418.12	1.11587	1.07602	1.06135	1049.59	144.298	1134.49	142.062	1.08441	0.0162873	0.0108233
AT3G02470.4	S-adenosylmethionine decarboxylase	888.485	772.383	1107.33	1107.21	962.266	1259.33	1.24617	1.24584	1.13726	922.734	98.1969	1109.6	85.7624	1.20976	0.0362493	0.0105232
AT1G76650.2	calmodulin-like 38	1005.38	740.007	1311.32	1209.88	882.05	1214.99	1.20341	1.19195	0.926545	1018.9	165.062	1102.31	110.139	1.1073	0.0904383	0.458877
AT5G62520.1	similar to RCD one 5	1065.22	874.021	1310.54	1122.66	983.46	1190.16	1.05392	1.12521	0.908143	1083.26	126.335	1098.76	60.8537	1.02909	0.0638807	0.84441
AT2G16900.2	Arabidopsis phospholipase-like protein (PEARLI 4) family	1101.65	1202.29	612.81	1210.08	1139.97	940.621	1.09843	0.948167	1.53493	972.25	182.053	1096.89	80.7138	1.19384	0.175975	0.384693
AT3G02470.1	S-adenosylmethionine decarboxylase	885.474	753.805	1081.73	1107.67	944.99	1236.49	1.25094	1.25363	1.14307	907.003	95.2734	1096.39	84.3389	1.21588	0.0364121	0.0104236
AT5G48570.1	FKBP-type peptidyl-prolyl cis-trans isomerase family protein	635.654	509.537	1934.65	657.113	609.934	2015.28	1.03376	1.19704	1.04168	1026.61	455.474	1094.11	460.786	1.09082	0.0531546	0.10446
AT5G05410.2	DRE-binding protein 2A	952.239	988.583	1547.2	947.677	990.974	1310.03	0.99521	1.00242	0.846714	1162.67	192.549	1082.9	114.255	0.948114	0.0507429	0.417505
AT2G39350.1	ABC-2 type transporter family protein	927.701	1497.78	666.78	817.178	1422.75	908.447	0.880864	0.949905	1.36244	1030.75	245.361	1049.46	188.497	1.0644	0.150345	0.882678
AT2G35930.1	plant U-box 23	954.873	781.335	938.182	1248.48	982.818	905.704	1.30748	1.25787	0.965382	891.463	55.2747	1045.67	103.82	1.17691	0.106729	0.253041
AT1G03220.1	Eukaryotic aspartyl protease family protein	908.733	1126.1	1084.75	860.522	1136.38	1128.85	0.946947	1.00913	1.04066	1039.86	66.6407	1041.92	90.7232	0.998911	0.0275302	0.946127
AT2G23120.1	Late embryogenesis abundant protein, group 6	954.647	809.471	1059.57	1001.59	850.516	1266.74	1.04917	1.05071	1.19552	941.23	72.509	1039.62	121.648	1.09847	0.0485291	0.212345
AT3G52450.1	plant U-box 22	1044.29	916.157	720.578	1204.26	1072.67	841.874	1.15318	1.17083	1.16833	893.676	94.1224	1039.6	105.911	1.16412	0.00551391	0.00709193
AT3G28740.1	Cytochrome P450 superfamily protein	727.408	1004.27	658.848	905.939	1184.48	997.557	1.24543	1.17945	1.51409	796.841	105.584	1029.33	81.9619	1.31299	0.102338	0.0484344
AT5G52310.1	low-temperature-responsive protein 78 (LTI78) / desiccation-responsive protein 29A (RD29A)	1107.82	760.065	2151.73	626.144	418.868	2031.37	0.565203	0.551095	0.944061	1339.87	418.159	1025.46	506.5	0.686786	0.128702	0.0960205
AT4G37870.1	phosphoenolpyruvate carboxykinase 1	807.947	903.907	1255.19	769.821	888.28	1388.84	0.952812	0.982712	1.10648	989.015	135.941	1015.65	189.704	1.014	0.047037	0.670174
AT3G52800.1	A20/AN1-like zinc finger family protein	1085.84	786.652	920.077	1212.36	895.602	938.323	1.11651	1.1385	1.01983	930.857	86.5368	1015.43	99.2337	1.09161	0.0364479	0.127863
AT4G29780.1	unknown protein	1080.72	843.597	880.333	1199.65	947.238	874.345	1.11004	1.12286	0.993199	934.885	73.687	1007.08	98.5576	1.07536	0.0412493	0.207906
AT1G70530.1	cysteine-rich RLK (RECEPTOR-like protein kinase) 3	1022.16	969.938	873.608	1046.67	1035.87	923.496	1.02398	1.06797	1.05711	955.237	43.51	1002.01	39.3815	1.04969	0.0132314	0.0604876
AT1G30400.1	multidrug resistance-associated protein 1	784.237	1032.33	891.971	727.614	1101.44	1125.51	0.927799	1.06694	1.26183	902.847	71.8257	984.856	128.808	1.08552	0.096872	0.431937
AT1G30400.2	multidrug resistance-associated protein 1	786.118	1028.97	890.333	729.754	1099.13	1123.44	0.928301	1.06818	1.26182	901.807	70.3392	984.106	127.369	1.0861	0.0966936	0.429522
AT4G38420.1	SKU5 similar 9	977.529	561.096	931.544	1365.26	744.611	833.126	1.39665	1.32706	0.89435	823.39	131.817	981	193.823	1.20602	0.157124	0.379732
AT5G54940.1	Translation initiation factor SUI1 family protein	785.14	788.537	1115.87	895.973	856.618	1188.01	1.14116	1.08634	1.06465	896.515	109.681	980.2	104.524	1.09738	0.0227678	0.025498
AT1G30700.1	FAD-binding Berberine family protein	1057.69	1539.11	364.6	950.754	1228.99	758.25	0.898895	0.798505	2.07968	987.134	340.883	979.331	136.639	1.25903	0.411348	0.973623
AT5G62520.2	similar to RCD one 5	945.013	770.835	1170.53	992.225	867.472	1057.75	1.04996	1.12537	0.903655	962.126	115.699	972.484	55.8097	1.02633	0.0650844	0.884876
AT4G32020.1	unknown protein	1187.16	935.879	892.316	1138.04	955.522	801.248	0.958629	1.02099	0.897942	1005.12	91.8841	964.938	97.338	0.959187	0.0355219	0.3392
AT5G02500.1	heat shock cognate protein 70-1	734.709	804.557	1632.72	693.434	740.886	1443.63	0.943821	0.920863	0.884183	1057.33	288.403	959.315	242.542	0.916289	0.0173674	0.166807
AT5G17000.1	Zinc-binding dehydrogenase family protein	699.934	1103.48	739.89	711.159	976.138	1168.44	1.01604	0.884599	1.5792	847.768	128.375	951.912	132.559	1.15995	0.213035	0.596649
AT3G09390.1	metallothionein 2A	1102.03	1161.57	743.597	965.604	1120.26	728.744	0.876208	0.964434	0.980026	1002.4	130.537	938.202	113.847	0.940223	0.0323223	0.224138
AT1G76600.1	unknown protein	951.862	1080.12	704.714	989.884	1060.21	734.898	1.03994	0.981561	1.04283	912.234	110.168	928.33	98.8236	1.02145	0.0199597	0.468689
AT3G53720.1	cation/H+ exchanger 20	832.635	773.19	1056.3	860.589	808.899	1092.3	1.03357	1.04618	1.03409	887.374	86.1866	920.596	87.1394	1.03795	0.00412084	0.00623644
AT2G21660.2	cold, circadian rhythm, and rna binding 2	1570.28	820.038	2435.29	1036.84	743.776	942.104	0.66029	0.907002	0.386855	1608.54	466.675	907.574	86.3439	0.651382	0.15022	0.235184
AT3G16530.1	Legume lectin family protein	924.539	1196.23	475.557	941.858	1012.36	768.036	1.01873	0.84629	1.61502	865.444	210.129	907.418	72.6022	1.16002	0.232887	0.789823
AT1G20440.1	cold-regulated 47	833.237	785.104	1904.56	548.353	613.081	1547.34	0.658099	0.780891	0.812441	1174.3	365.393	902.925	322.749	0.750477	0.0470784	0.0372397
AT5G54170.1	Polyketide cyclase/dehydrase and lipid transport superfamily protein	1160.21	1103.14	689.368	1098.51	988.084	621.175	0.946822	0.895698	0.901079	984.241	148.354	902.59	144.273	0.914533	0.016219	0.0398668
AT1G76690.1	12-oxophytodienoate reductase 2	660.117	1160.02	721.871	647.415	1089.3	970.053	0.980758	0.939035	1.3438	847.336	157.356	902.256	131.989	1.08787	0.128535	0.631836
AT5G56030.1	heat shock protein 81-2	535.997	653.917	1487.88	466.882	579.62	1650.09	0.871055	0.886382	1.10902	892.599	299.583	898.864	377.02	0.955485	0.0768942	0.943282
AT5G45110.1	NPR1-like protein 3	874.109	826.971	642.554	969.015	946.338	757.286	1.10857	1.14434	1.17856	781.211	70.6514	890.88	67.1168	1.14382	0.0202037	0.00464618
AT5G54500.2	flavodoxin-like quinone reductase 1	753.903	1009.99	725.837	754.169	1011.46	888.134	1.00035	1.00146	1.2236	829.909	90.4029	884.588	74.2952	1.07514	0.074232	0.416483
AT2G36380.1	pleiotropic drug resistance 6	744.87	1062.83	868.263	715.373	1114.28	808.365	0.9604	1.04842	0.931015	891.986	92.549	879.341	120.5	0.979944	0.0352717	0.740171
AT1G71697.1	choline kinase 1	1005.38	988.515	744.804	1022.33	893.097	718.514	1.01686	0.903473	0.964702	912.899	84.1887	877.979	88.0279	0.961677	0.0327655	0.397647
AT4G36040.1	Chaperone DnaJ-domain superfamily protein	632.944	808.192	635.915	803.733	913.327	906.445	1.26983	1.13009	1.42542	692.35	57.927	874.502	35.4401	1.27511	0.0852954	0.06315
AT5G47120.1	BAX inhibitor 1	686.536	684.072	1267.26	778.182	690.856	1149.24	1.13349	1.00992	0.906866	879.29	193.987	872.758	140.519	1.01676	0.0655099	0.924367
AT1G50590.1	RmlC-like cupins superfamily protein	793.194	912.59	353.65	937.377	963.807	713.843	1.18178	1.05612	2.0185	686.478	169.946	871.676	79.2842	1.4188	0.302036	0.180334
AT5G07440.1	glutamate dehydrogenase 2	848.442	1481.02	500.128	739.654	1233.23	640.969	0.871779	0.832686	1.28161	943.198	287.096	871.283	183.2	0.995358	0.14357	0.591716
AT2G40140.1	zinc finger (CCCH-type) family protein	838.506	966.236	733.424	853.03	944.669	811.479	1.01732	0.977679	1.10643	846.055	67.3129	869.726	39.3444	1.03381	0.0380691	0.501666
AT1G32230.2	WWE protein-protein interaction domain protein family	906.475	860.895	724.457	835.505	858.288	904.518	0.921708	0.996971	1.24855	830.609	54.6825	866.104	20.3019	1.05574	0.0988199	0.682381
AT5G56030.2	heat shock protein 81-2	519.211	626.589	1429	450.562	558.748	1584.26	0.86778	0.891729	1.10865	858.267	287.045	864.523	361.221	0.956053	0.0766108	0.940727
AT1G64950.1	cytochrome P450, family 89, subfamily A, polypeptide 5	646.342	771.508	971.116	781.459	924.888	887.022	1.20905	1.19881	0.913405	796.322	94.5715	864.456	42.914	1.10709	0.096886	0.466078
AT2G41430.2	dehydration-induced protein (ERD15)	1045.12	917.436	704.456	1058.51	873.701	659.947	1.01281	0.95233	0.936819	889.004	99.364	864.054	115.157	0.96732	0.0231824	0.322841
AT5G07440.2	glutamate dehydrogenase 2	842.947	1452.21	493.921	737.647	1209.46	636.002	0.875082	0.832841	1.28766	929.694	280.015	861.038	176.667	0.998527	0.145079	0.604058
AT5G42050.1	DCD (Development and Cell Death) domain protein	857.775	896.704	813.344	884.468	853.92	801.915	1.03112	0.952288	0.985948	855.941	24.0815	846.768	24.0977	0.989785	0.0228372	0.692714
AT1G32230.1	WWE protein-protein interaction domain protein family	886.152	841.645	708.077	811.76	842.553	883.167	0.91605	1.00108	1.24728	811.958	53.506	845.827	20.6784	1.0548	0.099318	0.691641
AT2G40140.2	zinc finger (CCCH-type) family protein	822.925	927.398	701.697	841.726	909.217	780.861	1.02285	0.980396	1.11282	817.34	65.214	843.935	37.0696	1.03869	0.0390389	0.447498
AT5G59820.1	C2H2-type zinc finger family protein	561.061	710.457	871.194	742.33	810.184	978.504	1.32308	1.14037	1.12318	714.238	89.5475	843.673	70.2039	1.19554	0.0639621	0.0380857
AT3G55430.1	O-Glycosyl hydrolases family 17 protein	735.01	817.75	763.081	792.697	785.715	945.589	1.07848	0.960825	1.23917	771.947	24.2927	841.333	52.1666	1.09283	0.080671	0.380734
AT5G06320.1	NDR1/HIN1-like 3	867.033	793.181	804.378	1003.86	808.578	673.366	1.15781	1.01941	0.837126	821.531	22.9797	828.603	95.9305	1.00478	0.0928632	0.935555
AT3G17800.1	Protein of unknown function (DUF760)	558.126	428.226	1186.57	615.041	561.638	1292.69	1.10197	1.31154	1.08944	724.306	234.152	823.122	235.288	1.16765	0.0720369	0.0476679
AT2G41430.4	dehydration-induced protein (ERD15)	1007.49	848.308	662.211	1023.13	809.863	627.921	1.01552	0.95468	0.94822	839.335	99.7735	820.304	114.206	0.972808	0.0214396	0.387725
AT3G55980.1	salt-inducible zinc finger 1	894.13	641.936	814.896	1071.96	701.517	683.448	1.19888	1.09282	0.838694	783.654	74.4593	818.974	126.599	1.04346	0.106865	0.732882
AT2G29420.1	glutathione S-transferase tau 7	766.849	1092.91	664.28	690.892	1015.83	744.09	0.900949	0.929469	1.12015	841.347	129.221	816.937	100.625	0.983521	0.0688065	0.685572
AT1G32230.3	WWE protein-protein interaction domain protein family	845.958	820.779	694.11	768.55	814.744	861.371	0.908497	0.992647	1.24097	786.949	46.985	814.888	26.7954	1.04737	0.0998017	0.737572
AT3G52930.1	Aldolase superfamily protein	581.158	858.203	778.772	591.696	913.071	933.43	1.01813	1.06393	1.19859	739.378	82.3658	812.732	110.674	1.09355	0.0541584	0.227356
AT2G41430.5	dehydration-induced protein (ERD15)	990.777	836.327	653.848	1005.94	800.101	618.061	1.0153	0.956684	0.945267	826.984	97.3751	808.033	112.04	0.972418	0.0216938	0.382206
AT2G41430.1	dehydration-induced protein (ERD15)	989.046	835.183	651.779	1003.93	798.431	615.022	1.01505	0.955995	0.943605	825.336	97.485	805.794	112.329	0.97155	0.0220421	0.374
AT4G34180.1	Cyclase family protein	855.893	793.72	769.461	850.087	763.044	784.79	0.993216	0.961351	1.01992	806.358	25.7386	799.307	26.1546	0.991496	0.0169298	0.648861
AT1G53210.1	sodium/calcium exchanger family protein / calcium-binding EF hand family protein	567.986	466.459	1052.76	798.516	642.431	943.513	1.40587	1.37725	0.896227	695.735	180.903	794.82	86.9344	1.22645	0.165318	0.44623
AT3G09350.1	Fes1A	542.846	723.65	1387.36	453.103	577.758	1349.18	0.834681	0.798394	0.97248	884.618	256.731	793.346	280.236	0.868518	0.0530259	0.099157
AT1G19180.1	jasmonate-zim-domain protein 1	650.708	954.052	709.801	683.267	832.341	850.844	1.05004	0.872427	1.19871	771.52	92.8466	788.817	53.0449	1.04039	0.0943127	0.841587
AT3G17800.2	Protein of unknown function (DUF760)	536.448	406.956	1129.15	596.178	533.572	1227.82	1.11134	1.31113	1.08739	690.85	222.313	785.856	221.719	1.16995	0.0709253	0.0392388
AT2G32240.1	unknown protein	856.571	1205.93	667.384	571.563	941.522	819.634	0.667269	0.780745	1.22813	909.96	157.739	777.573	108.849	0.892048	0.171204	0.450794
AT1G58807.1	Disease resistance protein (CC-NBS-LRR class) family	765.57	651.292	766.616	782.329	725.73	823.859	1.02189	1.11429	1.07467	727.826	38.2682	777.306	28.4387	1.07028	0.0267638	0.101531
AT3G22910.1	ATPase E1-E2 type family protein / haloacid dehalogenase-like hydrolase family protein	911.217	1021.9	288.904	936.24	955.715	411.596	1.02746	0.935233	1.42468	740.674	228.134	767.85	178.216	1.12913	0.150158	0.667657
AT2G41430.3	dehydration-induced protein (ERD15)	919.873	808.663	624.966	938.648	774.347	585.961	1.02041	0.957565	0.937588	784.501	85.9851	766.318	101.891	0.971854	0.0249534	0.429901
AT3G09350.3	Fes1A	528.244	686.091	1325.2	445.21	548.985	1300.4	0.842812	0.800164	0.981286	846.511	243.642	764.864	269.437	0.874754	0.0546701	0.128119
AT5G01380.1	Homeodomain-like superfamily protein	824.355	992.217	274.075	838.917	889.372	561.571	1.01766	0.896348	2.04897	696.882	216.886	763.286	101.904	1.32099	0.365669	0.623746
AT1G16030.1	heat shock protein 70B	535.319	620.666	938.7	443.806	460.485	1372.6	0.829049	0.741921	1.46224	698.228	122.734	758.965	306.858	1.01107	0.226983	0.77688
AT1G58807.2	Disease resistance protein (CC-NBS-LRR class) family	741.709	637.022	749.632	754.236	706.976	803.769	1.01689	1.10981	1.07222	709.454	36.2882	754.994	27.9442	1.06631	0.0269875	0.117104
AT1G59124.1	Disease resistance protein (CC-NBS-LRR class) family	741.709	637.022	749.632	754.236	706.976	803.769	1.01689	1.10981	1.07222	709.454	36.2882	754.994	27.9442	1.06631	0.0269875	0.117104
AT5G43760.1	3-ketoacyl-CoA synthase 20	800.796	810.009	549.96	855.839	785.779	622.732	1.06874	0.970087	1.13232	720.255	85.189	754.783	69.0539	1.05705	0.0471965	0.366518
AT1G07890.1	ascorbate peroxidase 1	573.255	751.045	977.41	618.853	612.439	1032.77	1.07954	0.815448	1.05664	767.237	116.95	754.688	139.054	0.983877	0.0844735	0.860725
AT3G09350.2	Fes1A	521.319	677.947	1307.18	439.792	542.435	1278.31	0.843615	0.800114	0.977912	835.481	240.144	753.511	264.065	0.87388	0.0535101	0.116836
AT2G15490.1	UDP-glycosyltransferase 73B4	770.914	815.73	362.099	850.421	840.754	554.75	1.10313	1.03068	1.53204	649.581	144.322	748.642	96.9861	1.22195	0.156449	0.182608
AT5G66400.1	Dehydrin family protein	419.404	370.071	936.199	638.518	543.077	1059.46	1.52244	1.4675	1.13166	575.224	181.048	747.018	158.632	1.37387	0.122138	0.0249873
AT1G07890.8	ascorbate peroxidase 1	569.266	726.275	947.58	615.576	596.126	1015.28	1.08135	0.820799	1.07144	747.707	109.734	742.326	136.59	0.991196	0.0852469	0.939412
AT1G19180.2	jasmonate-zim-domain protein 1	621.578	888.425	663.332	653.167	776.531	790.647	1.05082	0.874053	1.19193	724.445	82.8713	740.115	43.6645	1.03894	0.0919564	0.842585
AT1G07890.2	ascorbate peroxidase 1	565.879	726.343	943.441	611.027	593.493	1011.27	1.07978	0.817097	1.0719	745.221	109.401	738.597	136.431	0.989593	0.0862779	0.926387
AT5G01750.2	Protein of unknown function (DUF567)	719.806	641.936	958.701	701.461	611.09	903.109	0.974514	0.951949	0.942013	773.481	95.2993	738.553	86.3148	0.956159	0.00961539	0.0857433
AT1G07890.4	ascorbate peroxidase 1	565.578	723.112	938.7	610.626	591.951	1007.49	1.07965	0.818617	1.07328	742.463	108.145	736.689	135.508	0.990517	0.0859698	0.935402
AT5G26030.1	ferrochelatase 1	737.343	627.397	587.636	940.922	674.415	582.254	1.2761	1.07494	0.990842	650.792	44.772	732.53	107.539	1.11396	0.0846255	0.32263
AT4G02380.1	senescence-associated gene 21	903.539	726.814	508.319	908.347	726.5	560.681	1.00532	0.999569	1.10301	712.891	114.303	731.843	100.398	1.03597	0.0335632	0.375734
AT1G23710.1	Protein of unknown function (DUF1645)	881.711	679.899	580.221	948.748	759.897	478.317	1.07603	1.11766	0.824371	713.944	88.6817	728.987	136.678	1.00602	0.0916167	0.821373
AT4G11280.1	1-aminocyclopropane-1-carboxylic acid (acc) synthase 6	696.02	588.761	821.017	808.951	617.962	741.866	1.16225	1.0496	0.903594	701.933	67.1118	722.926	55.9411	1.03848	0.0748745	0.742049
AT3G05500.1	Rubber elongation factor protein (REF)	650.708	748.151	822.655	670.759	634.339	862.409	1.03081	0.847876	1.04832	740.505	49.784	722.502	70.7391	0.975671	0.0640975	0.74486
AT1G07890.5	ascorbate peroxidase 1	557.674	706.015	919.215	602.532	580.455	983.842	1.08044	0.822157	1.07031	727.635	104.926	722.277	130.938	0.990967	0.0844557	0.937364
AT1G78080.1	related to AP2 4	820.517	440.679	642.985	946.942	497.928	721.405	1.15408	1.12991	1.12196	634.727	109.727	722.091	129.62	1.13532	0.00965766	0.0507289
AT1G07890.7	ascorbate peroxidase 1	557.223	703.726	914.732	602.265	578.914	980.803	1.08083	0.82264	1.07223	725.227	103.762	720.66	130.246	0.991901	0.0846668	0.946639
AT4G34135.2	UDP-glucosyltransferase 73B2	420.834	1020.35	487.11	376.783	969.202	812.22	0.895326	0.94987	1.66743	642.765	189.761	719.402	177.202	1.17087	0.248775	0.60024
AT3G30775.1	Methylenetetrahydrofolate reductase family protein	589.589	679.831	448.4	683.133	786.806	687.97	1.15866	1.15736	1.53428	572.607	67.346	719.303	33.7804	1.28343	0.125424	0.0878152
AT1G07890.3	ascorbate peroxidase 1	556.169	702.448	913.353	600.994	577.758	978.875	1.0806	0.822492	1.07174	723.99	103.671	719.209	130.006	0.991609	0.0845969	0.943982
AT2G15490.3	UDP-glycosyltransferase 73B4	736.515	780.123	347.443	819.987	800.293	529.619	1.11333	1.02585	1.52433	621.361	137.536	716.633	93.6799	1.22117	0.153669	0.180655
AT2G19450.1	membrane bound O-acyl transferase (MBOAT) family protein	727.784	811.019	636.691	688.35	822.322	628.663	0.945817	1.01394	0.98739	725.165	50.341	713.112	57.2592	0.982381	0.0198236	0.500566
AT2G40180.1	phosphatase 2C5	897.217	655.532	594.36	894.702	668.506	574.322	0.997197	1.01979	0.966286	715.703	92.4588	712.51	95.0668	0.994425	0.0155077	0.769584
AT3G25610.1	ATPase E1-E2 type family protein / haloacid dehalogenase-like hydrolase family protein	694.214	758.719	619.707	634.84	751.034	749.206	0.914473	0.989871	1.20897	690.88	40.1638	711.693	38.4303	1.03777	0.0883223	0.747321
AT3G57530.1	calcium-dependent protein kinase 32	823.753	609.492	601.43	916.909	622.201	586.776	1.11309	1.02085	0.975636	678.225	72.8012	708.629	104.641	1.03652	0.0404452	0.446574
AT3G55410.1	2-oxoglutarate dehydrogenase, E1 component	772.72	862.376	596.171	611.897	771.072	730.079	0.791874	0.894124	1.22461	743.756	78.1996	704.349	47.7168	0.970204	0.130585	0.701064
AT5G02500.2	heat shock cognate protein 70-1	530.126	593.473	1202.17	500.661	545.967	1055.68	0.94442	0.919953	0.878144	775.256	214.239	700.769	177.936	0.914172	0.0193492	0.17717
AT5G12030.1	heat shock protein 17.6A	456.06	549.183	993.445	421.398	429.401	1245.91	0.923997	0.781891	1.25413	666.229	165.802	698.902	273.513	0.986672	0.139879	0.799021
AT2G47890.1	B-box type zinc finger protein with CCT domain	677.429	643.484	870.849	657.047	671.846	767.739	0.969913	1.04408	0.881599	730.587	70.8122	698.877	34.6951	0.965196	0.0469622	0.495488
AT2G32690.1	glycine-rich protein 23	466.598	318.848	987.669	738.718	673.13	678.481	1.5832	2.11113	0.686952	591.038	202.85	696.776	21.0274	1.46043	0.415684	0.662898
AT2G32690.3	glycine-rich protein 23	466.447	318.578	987.324	738.517	672.745	678.407	1.58328	2.11171	0.687117	590.783	202.813	696.556	21.0439	1.4607	0.415786	0.662629
AT2G32690.2	glycine-rich protein 23	466.447	318.578	987.497	738.383	672.873	678.259	1.58299	2.11211	0.686847	590.841	202.87	696.505	20.9967	1.46065	0.415961	0.663099
AT2G39200.1	Seven transmembrane MLO family protein	818.785	808.192	176.48	848.147	708.903	530.953	1.03586	0.877147	3.00857	601.152	212.358	696.001	91.7931	1.64052	0.685554	0.555133
AT2G32690.4	glycine-rich protein 23	466.146	318.175	986.893	737.447	672.167	677.814	1.58201	2.11257	0.686816	590.405	202.794	695.809	20.8825	1.46047	0.416043	0.663552
AT2G33150.1	peroxisomal 3-ketoacyl-CoA thiolase 3	557.223	785.845	582.204	604.338	783.403	692.196	1.08455	0.996892	1.18892	641.757	72.4038	693.312	51.6944	1.09012	0.0555045	0.253896
AT5G57710.1	Double Clp-N motif-containing P-loop nucleoside triphosphate hydrolases superfamily protein	761.505	882.098	493.059	648.15	773.319	658.465	0.851144	0.876682	1.33547	712.221	114.978	693.311	40.1146	1.0211	0.157358	0.856432
AT5G64300.1	GTP cyclohydrolase II	549.47	763.565	578.755	605.877	776.081	696.941	1.10266	1.01639	1.20421	630.597	67.0195	692.966	49.1739	1.10775	0.0542771	0.178832
AT1G33600.1	Leucine-rich repeat (LRR) family protein	821.721	820.981	401.154	753.901	817.377	497.222	0.917466	0.995611	1.23948	681.285	140.066	689.5	97.8698	1.05085	0.0969732	0.879062
AT1G07890.6	ascorbate peroxidase 1	503.706	693.226	899.127	540.727	565.491	949.369	1.0735	0.815738	1.05588	698.686	114.181	685.196	132.28	0.981705	0.0831392	0.835642
AT1G78830.1	Curculin-like (mannose-binding) lectin family protein	560.233	688.784	670.918	652.766	735.106	653.868	1.16517	1.06725	0.974587	639.978	40.2047	680.58	27.2649	1.069	0.0550228	0.329447
AT5G58070.1	temperature-induced lipocalin	422.038	477.026	863.521	487.484	504.414	1046.04	1.15507	1.05741	1.21137	587.528	138.906	679.313	183.429	1.14128	0.0449741	0.188169
AT4G24380.1	unknown protein	585.976	705.813	442.02	830.489	673.965	531.398	1.41727	0.954878	1.2022	577.936	76.2566	678.617	86.3714	1.19145	0.133591	0.335113
AT3G48520.1	cytochrome P450, family 94, subfamily B, polypeptide 3	564.9	787.864	502.801	536.58	706.141	790.276	0.949867	0.896273	1.57175	618.522	86.5481	677.666	74.6069	1.1393	0.216779	0.658763
AT4G24690.1	ubiquitin-associated (UBA)/TS-N domain-containing protein / octicosapeptide/Phox/Bemp1 (PB1) domain-containing protein	695.042	702.178	972.151	640.525	643.33	747.352	0.921563	0.916192	0.768762	789.79	91.2035	677.069	35.1508	0.868839	0.0500627	0.182017
AT5G02380.1	metallothionein 2B	567.083	379.965	653.848	775.239	556.692	692.196	1.36706	1.46511	1.05865	533.632	80.8129	674.709	63.6919	1.29694	0.122462	0.113826
AT5G26030.2	ferrochelatase 1	657.256	590.107	557.03	837.378	630.935	550.747	1.27405	1.06919	0.988721	601.464	29.485	673.02	85.3771	1.11065	0.084937	0.329331
AT1G78280.1	transferases, transferring glycosyl groups	582.513	352.974	637.898	819.385	463.247	727.707	1.40664	1.31241	1.14079	524.462	87.2219	670.113	106.765	1.28661	0.0778208	0.0869065
AT1G28380.1	MAC/Perforin domain-containing protein	831.054	589.165	603.844	896.039	572.363	515.236	1.0782	0.971482	0.853261	674.688	78.2981	661.213	118.566	0.967646	0.0649614	0.790044
AT2G40340.1	Integrase-type DNA-binding superfamily protein	730.117	681.716	855.33	646.344	629.137	703.39	0.885261	0.922872	0.822361	755.721	51.7273	659.624	22.4399	0.876831	0.0293196	0.0819127
AT1G22400.1	UDP-Glycosyltransferase superfamily protein	694.515	931.1	300.801	662.866	804.725	510.418	0.95443	0.864274	1.69686	642.139	183.827	659.336	84.9775	1.17185	0.26379	0.879308
AT5G57560.1	Xyloglucan endotransglucosylase/hydrolase family protein	516.502	398.206	783.342	781.794	507.882	677.591	1.51363	1.27543	0.865001	566.016	113.902	655.756	79.8216	1.21802	0.189431	0.491929
AT2G32190.1	unknown protein	761.58	806.24	274.678	811.827	778.586	375.196	1.06598	0.9657	1.36595	614.166	170.233	655.203	140.332	1.13254	0.120239	0.385827
AT5G01710.1	methyltransferases	654.848	498.835	628.242	756.376	628.366	576.101	1.15504	1.25967	0.917004	593.975	48.1861	653.614	53.5502	1.11057	0.101387	0.401659
AT5G01712.1	conserved peptide upstream open reading frame 48	654.848	498.835	628.242	756.376	628.366	576.101	1.15504	1.25967	0.917004	593.975	48.1861	653.614	53.5502	1.11057	0.101387	0.401659
AT2G27500.1	Glycosyl hydrolase superfamily protein	611.116	827.51	342.011	653.033	754.245	549.413	1.06859	0.911464	1.60642	593.546	140.426	652.23	59.1314	1.19549	0.21041	0.546066
AT2G47890.2	B-box type zinc finger protein with CCT domain	626.019	603.569	812.223	609.756	626.183	717.55	0.974022	1.03747	0.883439	680.604	66.1281	651.163	33.5305	0.964976	0.0446932	0.483277
AT1G80840.1	WRKY DNA-binding protein 40	558.502	689.187	337.27	713.233	718.151	518.943	1.27705	1.04203	1.53866	528.32	102.705	650.109	65.5983	1.28591	0.143434	0.122475
AT1G19770.1	purine permease 14	633.019	561.366	660.831	728.35	580.519	634.519	1.1506	1.03412	0.960183	618.405	29.6284	647.796	43.1882	1.0483	0.0554229	0.494642
AT5G64310.1	arabinogalactan protein 1	533.362	793.451	427.622	582.265	792.201	566.463	1.09169	0.998425	1.32468	584.812	108.694	646.977	72.7554	1.13827	0.0970189	0.268563
AT3G61060.1	phloem protein 2-A13	518.76	343.954	768.254	644.137	443.787	848.62	1.24169	1.29025	1.10461	543.656	123.116	645.515	116.867	1.21218	0.0555833	0.0159804
AT1G01550.2	Protein of unknown function (DUF793)	661.772	662.869	550.132	677.113	672.167	583.514	1.02318	1.01403	1.06068	624.925	37.3975	644.265	30.4087	1.03263	0.0142723	0.116065
AT5G66400.2	Dehydrin family protein	364.156	315.684	806.878	553.035	470.568	905.63	1.51868	1.49063	1.12239	495.573	156.28	643.078	133.417	1.37723	0.127679	0.0303019
AT5G07440.3	glutamate dehydrogenase 2	588.761	1164.06	396.499	486.414	940.43	501.299	0.826165	0.807888	1.26431	716.44	230.589	642.714	148.92	0.966123	0.149189	0.522337
AT1G01550.1	Protein of unknown function (DUF793)	660.192	655.263	548.667	676.043	666.579	584.923	1.02401	1.01727	1.06608	621.374	36.3814	642.515	28.9253	1.03579	0.0152714	0.110277
AT3G22890.1	ATP sulfurylase 1	732.752	935.273	359.427	711.828	776.338	437.173	0.971445	0.830066	1.2163	675.817	168.652	641.78	103.985	1.00594	0.112824	0.669098
AT1G78070.1	Transducin/WD40 repeat-like superfamily protein	570.395	388.244	618.242	778.717	497.221	639.412	1.36522	1.28069	1.03424	525.627	70.0662	638.45	81.2623	1.22672	0.0992838	0.172164
AT1G13930.1	unknown protein	581.384	434.486	1474.43	576.111	527.792	808.513	0.99093	1.21475	0.548355	830.102	324.945	637.472	86.6507	0.918011	0.195796	0.503836
AT1G56580.1	Protein of unknown function, DUF538	560.384	900.676	760.84	490.494	791.238	629.404	0.875282	0.878494	0.827249	740.633	98.7519	637.045	86.9013	0.860342	0.0165722	0.0289105
AT1G13930.3	unknown protein	581.158	434.419	1473.4	575.978	527.406	807.624	0.991085	1.21405	0.548136	829.659	324.646	637.003	86.4552	0.917757	0.195698	0.503627
AT1G13930.2	unknown protein	581.083	434.284	1473.31	575.777	527.214	807.624	0.990868	1.21398	0.548168	829.56	324.654	636.871	86.5195	0.917673	0.195657	0.503475
AT1G62180.1	5'adenylylphosphosulfate reductase 2	636.557	913.061	408.138	595.844	833.626	476.538	0.936041	0.913001	1.16759	652.585	145.979	635.336	104.957	1.00554	0.0812959	0.734321
AT4G19880.1	Glutathione S-transferase family protein	582.89	621.474	590.912	627.214	676.406	599.676	1.07604	1.08839	1.01483	598.425	11.7547	634.432	22.442	1.05975	0.0227426	0.123173
AT2G39400.1	alpha/beta-Hydrolases superfamily protein	815.022	709.448	571.858	765.139	652.643	469.199	0.938795	0.919931	0.820481	698.776	70.3978	628.993	86.2449	0.893069	0.0367003	0.0519616
AT5G64250.2	Aldolase-type TIM barrel family protein	568.363	693.899	347.615	651.495	757.263	466.382	1.14627	1.09132	1.34166	536.626	101.215	625.047	85.0053	1.19308	0.0759642	0.0320055
AT3G28910.1	myb domain protein 30	745.171	633.657	504.439	754.369	657.267	461.044	1.01234	1.03726	0.913974	627.756	69.5561	624.227	86.2723	0.987859	0.0376364	0.878365
AT4G33920.1	Protein phosphatase 2C family protein	574.384	511.085	711.87	692.096	554.766	624.14	1.20494	1.08547	0.876762	599.113	59.2658	623.667	39.6446	1.05572	0.0958961	0.722337
AT4G34150.1	Calcium-dependent lipid-binding (CaLB domain) family protein	596.514	500.248	531.079	794.168	550.848	522.724	1.33135	1.10115	0.984268	542.614	28.3815	622.58	86.1773	1.13892	0.101958	0.321713
AT3G01830.1	Calcium-binding EF-hand family protein	610.514	492.709	507.887	790.623	591.437	468.013	1.29501	1.20038	0.921489	537.037	36.9988	616.691	93.9817	1.13896	0.112115	0.340601
AT4G01950.1	glycerol-3-phosphate acyltransferase 3	539.76	318.511	582.032	800.322	475.513	572.543	1.48274	1.49293	0.983697	480.101	81.7112	616.126	96.2631	1.31979	0.168071	0.225898
AT5G09590.1	mitochondrial HSO70 2	426.705	418.534	1219.33	401.867	413.409	1021.28	0.941791	0.987755	0.837577	688.188	265.58	612.185	204.575	0.922374	0.0444264	0.340685
AT4G18050.1	P-glycoprotein 9	489.329	579.136	560.823	518.253	663.754	645.936	1.05911	1.14611	1.15176	543.096	27.3982	609.314	45.8203	1.11899	0.0299875	0.0709671
AT3G57520.1	seed imbibition 2	480.899	605.79	726.44	518.32	590.795	716.364	1.07781	0.975247	0.986129	604.377	70.8852	608.493	57.8512	1.01306	0.0325273	0.82842
AT5G64250.1	Aldolase-type TIM barrel family protein	559.481	659.706	340.029	646.077	728.298	449.998	1.15478	1.10397	1.32341	519.738	94.398	608.124	82.5492	1.19406	0.0663202	0.017874
AT2G27500.3	Glycosyl hydrolase superfamily protein	583.266	759.257	310.63	629.89	692.269	500.187	1.07994	0.911771	1.61024	551.051	130.506	607.449	56.5732	1.20065	0.210469	0.526684
AT2G30020.1	Protein phosphatase 2C family protein	621.879	486.248	616.948	736.176	553.674	530.582	1.18379	1.13867	0.860011	575.025	44.4115	606.811	65.0251	1.06082	0.101248	0.652288
AT4G24380.2	unknown protein	517.405	635.676	401.499	739.453	596.575	481.802	1.42916	0.93849	1.20001	518.193	67.6022	605.943	74.525	1.18922	0.141746	0.364968
AT3G61060.2	phloem protein 2-A13	483.759	319.723	717.388	606.144	414.308	795.169	1.25299	1.29584	1.10842	506.957	115.38	605.207	109.946	1.21908	0.0566953	0.0170752
AT3G28210.1	zinc finger (AN1-like) family protein	502.577	770.363	513.836	556.781	693.104	565.426	1.10785	0.89971	1.1004	595.592	87.4461	605.103	44.071	1.03599	0.0681726	0.846836
AT4G36500.1	unknown protein	659.439	738.728	469.953	652.699	703.251	458.449	0.989779	0.951976	0.975521	622.707	79.7326	604.8	74.6162	0.972425	0.0110219	0.181627
AT5G24470.1	pseudo-response regulator 5	607.729	443.102	1307.87	467.016	532.416	810.737	0.768461	1.20156	0.619892	786.233	265.112	603.39	105.379	0.863306	0.174482	0.395996
AT4G29670.2	atypical CYS HIS rich thioredoxin 2	468.555	318.175	563.496	638.117	465.944	703.761	1.36188	1.46443	1.24892	450.075	71.4183	602.607	70.9106	1.35841	0.0622363	0.00330158
AT4G40040.1	Histone superfamily protein	745.021	553.154	550.563	822.997	603.319	381.127	1.10466	1.09069	0.692248	616.246	64.3918	602.481	127.558	0.962534	0.135203	0.87656
AT2G18960.1	H(+)-ATPase 1	581.986	367.378	1126.04	578.319	512.699	713.102	0.993698	1.39556	0.633281	691.802	225.786	601.373	58.9886	1.00751	0.22016	0.642222
AT5G63770.1	diacylglycerol kinase 2	455.458	275.702	691.524	667.481	412.831	719.7	1.46552	1.49738	1.04075	474.228	120.404	600.004	94.7928	1.33455	0.147189	0.14256
AT2G46240.1	BCL-2-associated athanogene 6	399.081	381.379	884.816	318.791	308.981	1162.73	0.798813	0.810168	1.31409	555.092	164.941	596.834	282.962	0.974358	0.169899	0.757548
AT3G19930.1	sugar transporter 4	577.546	574.558	499.352	568.754	627.017	591.299	0.984777	1.0913	1.18413	550.485	25.5811	595.69	16.962	1.08674	0.0575938	0.262906
AT4G19880.2	Glutathione S-transferase family protein	545.179	580.886	560.823	588.62	631.192	564.536	1.07968	1.0866	1.00662	562.296	10.3338	594.783	19.4871	1.05763	0.0255851	0.15475
AT4G38550.1	Arabidopsis phospholipase-like protein (PEARLI 4) family	807.645	532.288	567.203	798.783	527.471	458.079	0.989027	0.99095	0.80761	635.712	86.5556	594.777	103.951	0.929196	0.0607955	0.353034
AT3G17390.1	S-adenosylmethionine synthetase family protein	670.73	729.574	514.44	675.642	609.356	498.037	1.00732	0.835222	0.968116	638.248	64.1923	594.345	51.8165	0.936887	0.0520773	0.373785
AT2G24520.1	H(+)-ATPase 5	529.975	531.144	485.041	593.436	638.257	548.3	1.11974	1.20167	1.13042	515.386	15.1766	593.331	25.9682	1.15061	0.0257132	0.0332738
AT2G23320.1	WRKY DNA-binding protein 15	671.558	664.35	455.383	617.716	663.304	494.182	0.919826	0.998425	1.0852	597.097	70.8875	591.734	50.5201	1.00115	0.0477591	0.860053
AT3G47780.1	ABC2 homolog 6	590.492	568.77	378.739	590.626	561.573	619.915	1.00023	0.987347	1.63679	512.667	67.257	590.705	16.8417	1.20812	0.214366	0.439805
AT4G19880.3	Glutathione S-transferase family protein	539.911	576.78	551.857	581.396	625.412	558.679	1.07684	1.08432	1.01236	556.182	10.8607	588.496	19.5884	1.05784	0.0228402	0.129382
AT4G27520.1	early nodulin-like protein 2	438.823	306.799	753.598	544.339	427.602	789.461	1.24045	1.39375	1.04759	499.74	132.527	587.134	106.629	1.22727	0.100146	0.0790107
AT4G31550.2	WRKY DNA-binding protein 11	717.472	635.474	492.886	755.975	575.831	427.832	1.05366	0.906144	0.868013	615.277	65.6141	586.546	94.8782	0.942607	0.0566091	0.483181
AT4G29670.1	atypical CYS HIS rich thioredoxin 2	453.275	310.165	545.994	613.77	450.916	691.01	1.35408	1.45379	1.2656	436.478	68.5942	585.232	70.7628	1.35782	0.0543595	0.00162195
AT2G27500.2	Glycosyl hydrolase superfamily protein	528.545	768.277	317.958	547.617	695.416	511.604	1.03608	0.905163	1.60903	538.26	130.087	584.879	56.2378	1.18343	0.216132	0.611379
AT1G07160.1	Protein phosphatase 2C family protein	737.644	602.29	547.632	706.009	636.394	409.891	0.957113	1.05662	0.748479	629.189	56.4766	584.098	89.3917	0.920738	0.0907941	0.462804
AT4G18700.1	CBL-interacting protein kinase 12	550.147	604.781	518.664	542.466	629.522	579.215	0.986039	1.04091	1.11674	557.864	25.1573	583.734	25.2322	1.0479	0.0378925	0.319632
AT1G54410.1	dehydrin family protein	567.76	615.685	912.577	562.934	631.385	548.449	0.9915	1.0255	0.600989	698.674	107.842	580.923	25.5752	0.872663	0.136191	0.44046
AT1G29930.1	chlorophyll A/B binding protein 1	741.709	427.688	1069.23	594.706	514.305	629.626	0.801806	1.20252	0.588861	746.208	185.21	579.546	34.1426	0.864396	0.179892	0.387835
AT3G57520.2	seed imbibition 2	453.275	576.578	692.989	486.882	560.289	682.855	1.07414	0.971749	0.985376	574.281	69.2091	576.675	57.1628	1.01042	0.032102	0.892818
AT4G24340.1	Phosphorylase superfamily protein	407.812	609.492	284.248	579.924	687.645	457.856	1.42204	1.12823	1.61076	433.851	94.7883	575.142	66.3774	1.38701	0.140393	0.0464787
AT5G10980.1	Histone superfamily protein	508.071	750.44	405.81	526.948	758.741	436.728	1.03715	1.01106	1.07619	554.774	102.19	574.139	95.905	1.04147	0.0189237	0.0974691
AT4G35985.1	Senescence/dehydration-associated protein-related	570.997	442.967	648.417	626.746	491.762	599.157	1.09763	1.11015	0.924031	554.127	59.9049	572.555	41.1741	1.04394	0.0600633	0.64124
AT3G57520.3	seed imbibition 2	446.727	571.058	685.575	482.467	552.582	677.147	1.08001	0.967645	0.987706	567.787	68.969	570.732	56.9271	1.01179	0.0345982	0.875894
AT2G30500.2	Kinase interacting (KIP1-like) family protein	640.847	330.425	689.196	713.902	442.181	554.454	1.114	1.33822	0.804494	553.489	112.402	570.179	78.8321	1.08557	0.154728	0.847608
AT2G30500.1	Kinase interacting (KIP1-like) family protein	637.611	328.54	684.454	711.895	439.548	550.154	1.1165	1.33788	0.803785	550.202	111.653	567.199	79.0804	1.08606	0.15493	0.844572
AT3G22370.1	alternative oxidase 1A	532.384	594.213	667.211	539.055	606.659	548.671	1.01253	1.02094	0.822335	597.936	38.9659	564.795	21.1151	0.951937	0.0648465	0.519159
AT5G56010.1	heat shock protein 81-3	353.542	388.11	988.1	316.651	357.663	1019.13	0.895651	0.92155	1.0314	576.584	206	564.481	227.633	0.949535	0.0416116	0.632335
AT3G46230.1	heat shock protein 17.4	337.736	390.264	654.538	404.81	337.496	946.478	1.1986	0.864791	1.44603	460.846	98.0259	562.928	192.757	1.1698	0.168405	0.418686
AT4G17970.1	aluminum-activated, malate transporter 12	284.972	175.073	540.994	656.043	410.647	620.508	2.30214	2.34557	1.14698	333.68	108.403	562.399	76.5664	1.93156	0.392492	0.113088
AT1G56140.1	Leucine-rich repeat transmembrane protein kinase	558.954	429.438	535.304	630.425	442.888	612.946	1.12787	1.03132	1.14504	507.898	39.8199	562.086	59.8125	1.10141	0.0353943	0.117755
AT4G31550.1	WRKY DNA-binding protein 11	677.429	605.858	481.075	715.373	548.729	420.863	1.05601	0.905705	0.874839	588.12	57.372	561.655	85.2632	0.945519	0.0559609	0.497724
AT4G40040.2	Histone superfamily protein	706.483	500.45	503.404	779.653	550.527	347.099	1.10357	1.10006	0.689503	570.112	68.1905	559.093	124.941	0.964379	0.137442	0.89379
AT1G04800.1	glycine-rich protein	612.019	333.723	537.286	760.256	548.921	366.077	1.24221	1.64484	0.681345	494.343	83.157	558.418	113.889	1.18946	0.279385	0.644751
AT5G20190.1	Tetratricopeptide repeat (TPR)-like superfamily protein	614.503	462.42	553.236	665.943	520.534	487.732	1.08371	1.12567	0.881599	543.386	44.178	558.07	54.7614	1.03033	0.0753446	0.749577
AT1G52890.1	NAC domain containing protein 19	542.394	609.694	375.118	589.556	601.906	481.653	1.08695	0.987226	1.28401	509.069	69.7364	557.705	38.1926	1.11939	0.0871953	0.278564
AT3G25230.1	rotamase FKBP 1	347.22	410.86	882.229	332.503	408.977	928.463	0.957616	0.995417	1.05241	546.77	168.733	556.648	187.214	1.00181	0.0275498	0.647636
AT1G62180.2	5'adenylylphosphosulfate reductase 2	542.62	814.384	366.496	496.313	741.015	428.128	0.91466	0.909908	1.16816	574.5	130.273	555.152	94.993	0.997578	0.0853045	0.685106
AT2G30040.1	mitogen-activated protein kinase kinase kinase 14	432.199	535.249	407.017	529.356	536.976	590.187	1.2248	1.00323	1.45003	458.155	39.2266	552.173	19.1337	1.22602	0.128983	0.214642
AT1G13210.1	autoinhibited Ca2+/ATPase II	747.58	680.774	493.317	603.803	578.143	473.499	0.807677	0.849244	0.959826	640.557	76.1039	551.815	39.8527	0.872249	0.0454027	0.135305
AT5G63770.2	diacylglycerol kinase 2	418.952	248.307	626.518	620.726	372.37	651.718	1.48162	1.49964	1.04022	431.259	109.353	548.271	88.4047	1.34049	0.150225	0.149156
AT2G32190.2	unknown protein	630.009	662.196	248.986	666.411	641.853	334.867	1.05778	0.96928	1.34492	513.73	132.698	547.71	106.658	1.12399	0.113379	0.38352
AT1G57990.1	purine permease 18	609.159	523.201	377.101	714.905	544.49	382.387	1.17359	1.04069	1.01402	503.153	67.7352	547.261	95.9997	1.0761	0.049351	0.292614
AT4G23850.1	AMP-dependent synthetase and ligase family protein	643.331	462.824	626.518	603.603	441.089	595.45	0.938245	0.95304	0.950412	577.558	57.5719	546.714	52.8647	0.947232	0.00455705	0.0272232
AT3G27690.1	photosystem II light harvesting complex gene 2.3	370.328	187.862	1071.73	381.265	341.799	914.823	1.02953	1.81941	0.853596	543.306	269.41	545.962	184.782	1.23418	0.296991	0.979094
AT5G01750.1	Protein of unknown function (DUF567)	501.824	495.94	774.031	468.153	460.421	709.247	0.932903	0.928379	0.916304	590.598	91.7318	545.94	81.6838	0.925862	0.00495439	0.0473307
AT4G30350.1	Double Clp-N motif-containing P-loop nucleoside triphosphate hydrolases superfamily protein	708.063	636.214	437.278	584.138	591.63	459.116	0.82498	0.929922	1.04994	593.852	80.9879	544.962	42.977	0.934948	0.0649894	0.365686
AT4G02380.2	senescence-associated gene 21	663.504	532.49	400.465	669.488	537.875	416.934	1.00902	1.01011	1.04112	532.153	75.933	541.432	72.9278	1.02009	0.0105244	0.123228
AT4G30530.1	Class I glutamine amidotransferase-like superfamily protein	622.933	801.932	499.697	477.718	597.796	540.59	0.766885	0.745444	1.08184	641.521	87.7412	538.701	34.6762	0.864722	0.108733	0.298404
AT1G02930.1	glutathione S-transferase 6	655.977	1225.31	514.095	403.673	709.995	500.78	0.615376	0.57944	0.974101	798.461	217.32	538.149	90.38	0.722972	0.125992	0.214399
AT4G01870.1	tolB protein-related	479.619	960.447	317.527	398.99	801.193	404.331	0.83189	0.834187	1.27338	585.864	193.048	534.838	133.186	0.979818	0.146781	0.554735
AT5G16980.2	Zinc-binding dehydrogenase family protein	521.469	551.202	271.143	573.302	564.463	463.935	1.0994	1.02406	1.71103	447.938	88.8131	533.9	35.0755	1.27816	0.217525	0.255837
AT2G37430.1	C2H2 and C2HC zinc fingers superfamily protein	456.963	588.492	358.392	509.223	592.722	488.548	1.11436	1.00719	1.36317	467.949	66.6507	530.164	31.8432	1.16157	0.105438	0.232037
AT2G23320.2	WRKY DNA-binding protein 15	589.589	598.05	418.483	539.523	599.658	445.476	0.915084	1.00269	1.0645	535.374	58.4963	528.219	44.8661	0.994091	0.0433463	0.782206
AT1G79920.1	Heat shock protein 70 (Hsp 70) family protein	397.726	402.379	726.785	377.185	402.427	804.584	0.948354	1.00012	1.10705	508.963	108.919	528.065	138.451	1.01851	0.0467239	0.588826
AT4G23190.1	cysteine-rich RLK (RECEPTOR-like protein kinase) 11	642.052	485.305	452.883	611.763	482.642	488.919	0.952825	0.994512	1.07957	526.747	58.4073	527.775	42.0333	1.00897	0.0372952	0.962238
AT5G04340.1	zinc finger of Arabidopsis thaliana 6	460.727	464.574	538.666	502.066	492.533	586.48	1.08973	1.06018	1.08876	487.989	25.3629	527.026	29.854	1.07956	0.00969163	0.0216996
AT3G25230.2	rotamase FKBP 1	316.284	394.437	846.881	301.132	390.545	889.098	0.952095	0.990134	1.04985	519.201	165.386	526.925	182.917	0.997359	0.0284495	0.702828
AT3G04010.1	O-Glycosyl hydrolases family 17 protein	511.459	687.774	261.487	516.781	652.129	411.67	1.01041	0.948173	1.57434	486.907	123.669	526.86	69.5972	1.17764	0.199162	0.551939
AT5G61560.1	U-box domain-containing protein kinase family protein	550.373	581.155	381.239	495.31	544.361	536.958	0.899953	0.936689	1.40846	504.256	62.1469	525.543	15.2669	1.0817	0.163722	0.782107
AT4G31860.1	Protein phosphatase 2C family protein	650.256	536.798	306.319	628.284	545.839	400.328	0.966211	1.01684	1.3069	497.791	101.184	524.817	66.6396	1.09665	0.106135	0.517242
AT4G12400.1	stress-inducible protein, putative	337.284	381.513	747.132	313.774	345.203	914.452	0.930297	0.904826	1.22395	488.643	129.873	524.476	195.199	1.01969	0.102394	0.64087
AT3G46620.1	zinc finger (C3HC4-type RING finger) family protein	570.696	456.766	475.385	665.207	487.973	418.194	1.16561	1.06832	0.879696	500.949	35.2853	523.791	73.5211	1.03787	0.0839275	0.655337
AT4G27500.1	proton pump interactor 1	590.266	500.517	462.108	621.061	506.983	440.953	1.05217	1.01292	0.954222	517.63	37.9727	522.999	52.6055	1.00644	0.0284604	0.754756
AT1G01470.1	Late embryogenesis abundant protein	463.662	495.604	833.863	423.739	371.15	772.78	0.913896	0.748884	0.926747	597.71	118.436	522.556	126.03	0.863176	0.0572663	0.097737
AT5G07870.1	HXXXD-type acyl-transferase family protein	355.65	479.988	684.626	385.412	529.076	648.382	1.08368	1.10227	0.94706	506.755	95.9057	520.957	76.0215	1.04434	0.0489339	0.637669
AT5G61560.2	U-box domain-containing protein kinase family protein	545.932	572.539	377.445	493.17	538.517	529.248	0.903353	0.940577	1.40218	498.639	61.0816	520.311	13.8322	1.08204	0.160433	0.77149
AT1G79920.2	Heat shock protein 70 (Hsp 70) family protein	387.564	393.764	712.646	369.961	393.949	788.571	0.954579	1.00047	1.10654	497.991	107.342	517.494	135.716	1.02053	0.0449993	0.5666
AT1G58848.1	Disease resistance protein (CC-NBS-LRR class) family	481.727	474.536	551.253	463.939	523.296	564.462	0.963075	1.10275	1.02396	502.505	24.4622	517.232	29.1763	1.02993	0.040432	0.52373
AT5G16980.1	Zinc-binding dehydrogenase family protein	501.372	540.567	263.901	547.483	553.096	447.7	1.09197	1.02318	1.69647	435.28	86.4332	516.093	34.235	1.27054	0.213888	0.26295
AT4G12400.2	stress-inducible protein, putative	327.273	376.465	730.837	305.748	340.772	899.18	0.934228	0.905188	1.23034	478.192	127.118	515.233	192.24	1.02325	0.103884	0.630059
AT5G49520.1	WRKY DNA-binding protein 48	465.017	546.625	282.869	477.718	536.141	530.434	1.02731	0.98082	1.8752	431.503	77.962	514.764	18.5961	1.29444	0.290686	0.418764
AT2G30440.1	thylakoid processing peptide	645.138	525.153	483.144	568.887	509.809	462.527	0.881808	0.970782	0.957327	551.145	48.5359	513.741	30.7666	0.936639	0.0276893	0.194862
AT3G02880.1	Leucine-rich repeat protein kinase family protein	579.277	610.569	336.58	552.165	576.088	411.448	0.953198	0.943526	1.22244	508.809	86.5869	513.234	51.3594	1.03972	0.091401	0.911672
AT5G50950.2	FUMARASE 2	447.63	234.845	773.255	581.396	397.289	556.529	1.29883	1.69171	0.719723	485.243	156.559	511.738	57.673	1.23675	0.282299	0.848084
AT1G07920.1	GTP binding Elongation factor Tu family protein	434.683	558.404	684.454	412.435	536.141	584.256	0.948817	0.96013	0.853609	559.18	72.1036	510.944	51.1754	0.920852	0.03378	0.204494
AT4G31860.2	Protein phosphatase 2C family protein	630.159	517.345	298.904	609.823	528.241	388.021	0.967729	1.02106	1.29814	482.136	97.232	508.695	64.7703	1.09565	0.102414	0.50028
AT4G08555.1	unknown protein	395.769	562.308	238.037	460.327	677.305	377.939	1.16312	1.20451	1.58773	398.705	93.6204	505.19	89.2833	1.31845	0.135167	0.0406899
AT4G16760.1	acyl-CoA oxidase 1	509.276	627.397	432.967	487.35	565.234	460.08	0.956948	0.90092	1.06262	523.213	56.5579	504.222	31.5057	0.973496	0.0474068	0.538476
AT1G59218.1	Disease resistance protein (CC-NBS-LRR class) family	463.963	468.747	542.718	444.274	514.754	551.34	0.957563	1.09815	1.01589	491.809	25.4917	503.456	31.4193	1.02387	0.0407794	0.602752
AT1G18300.1	nudix hydrolase homolog 4	363.403	303.972	557.03	499.524	395.169	613.317	1.37457	1.30002	1.10105	408.135	76.3986	502.67	62.9933	1.25855	0.0816372	0.0548711
AT3G62420.1	basic region/leucine zipper motif 53	484.964	449.16	414.862	490.561	547.829	467.642	1.01154	1.21968	1.12722	449.662	20.238	502.011	23.8456	1.11948	0.0602077	0.19072
AT3G62422.1	conserved peptide upstream open reading frame 3	484.964	449.16	414.862	490.561	547.829	467.642	1.01154	1.21968	1.12722	449.662	20.238	502.011	23.8456	1.11948	0.0602077	0.19072
AT2G33120.1	synaptobrevin-related protein 1	449.135	514.518	428.053	517.517	492.533	494.775	1.15225	0.95727	1.15587	463.902	26.0294	501.608	7.98064	1.08847	0.0656058	0.333832
AT1G55450.1	S-adenosyl-L-methionine-dependent methyltransferases superfamily protein	673.213	518.22	680.919	614.171	447.255	441.546	0.912298	0.86306	0.648456	624.118	52.9955	500.991	56.6141	0.807938	0.0809976	0.168754
AT1G58848.2	Disease resistance protein (CC-NBS-LRR class) family	460.501	462.958	535.993	440.528	510.515	546.818	0.956628	1.10272	1.0202	486.484	24.7647	499.287	31.1925	1.02652	0.0422924	0.57925
AT4G09150.1	T-complex protein 11	385.306	434.217	675.488	368.891	391.701	735.046	0.957395	0.902086	1.08817	498.337	89.6936	498.546	118.433	0.982551	0.0551707	0.995176
AT1G07940.1	GTP binding Elongation factor Tu family protein	421.511	548.375	679.023	393.506	528.305	571.653	0.933559	0.963402	0.841876	549.636	74.3398	497.821	53.6379	0.912946	0.0365641	0.204113
AT2G44490.1	Glycosyl hydrolase superfamily protein	694.59	490.152	672.298	603.067	452.585	437.173	0.868235	0.923358	0.650266	619.013	64.7513	497.608	52.9169	0.813953	0.083376	0.175671
AT4G38770.1	proline-rich protein 4	580.33	330.29	975.341	495.109	428.437	569.058	0.853151	1.29715	0.583446	628.654	187.771	497.535	40.6119	0.91125	0.208068	0.467601
AT5G59550.1	zinc finger (C3HC4-type RING finger) family protein	522.297	449.968	383.394	606.011	468.513	417.527	1.16028	1.04121	1.08903	451.886	40.1094	497.35	56.2886	1.09684	0.034592	0.146731
AT1G07940.2	GTP binding Elongation factor Tu family protein	419.93	544.404	670.142	391.365	523.489	566.167	0.931976	0.961582	0.844846	544.826	72.2303	493.674	52.6169	0.912801	0.0350361	0.193376
AT3G05880.1	Low temperature and salt responsive protein family	478.189	453.4	529.527	502.467	539.93	437.395	1.05077	1.19085	0.82601	487.039	22.417	493.264	29.9549	1.02254	0.10626	0.916228
AT3G50970.1	dehydrin family protein	425.952	692.553	408.569	360.931	619.311	499.075	0.847351	0.894243	1.22152	509.025	91.9013	493.105	74.6475	0.987705	0.117689	0.793238
AT3G22380.1	time for coffee	456.06	496.815	680.574	370.161	540.251	568.094	0.811651	1.08743	0.834728	544.483	69.0552	492.836	61.8615	0.911269	0.0883312	0.395744
AT1G02930.2	glutathione S-transferase 6	566.857	1152.28	480.471	341.667	662.148	468.68	0.602739	0.574641	0.975458	733.203	211.017	490.832	93.1755	0.717613	0.129178	0.221899
AT4G09150.2	T-complex protein 11	378.08	425.736	662.9	365.68	384.637	720.59	0.967201	0.903463	1.08703	488.906	88.0784	490.302	115.274	0.985896	0.0538081	0.966365
AT4G16760.2	acyl-CoA oxidase 1	496.254	598.655	414.862	479.324	542.948	443.326	0.965883	0.906946	1.06861	503.257	53.1719	488.533	29.1249	0.98048	0.0472352	0.606468
AT4G30600.1	signal recognition particle receptor alpha subunit family protein	552.255	451.65	354.513	549.69	476.926	437.395	0.995356	1.05596	1.23379	452.806	57.0862	488.004	32.8867	1.09504	0.0715496	0.296741
AT5G03630.1	Pyridine nucleotide-disulphide oxidoreductase family protein	502.351	753.469	515.992	403.472	503.515	556.678	0.803167	0.668263	1.07885	590.604	81.5276	487.888	44.9116	0.850094	0.120826	0.345594
AT1G17420.1	lipoxygenase 3	503.104	471.843	395.119	610.158	402.876	449.108	1.21279	0.853835	1.13664	456.689	32.0801	487.381	62.8225	1.06775	0.109195	0.615668
AT1G31930.2	extra-large GTP-binding protein 3	548.567	508.393	367.445	527.617	509.68	422.865	0.961811	1.00253	1.15083	474.801	54.9168	486.721	32.3452	1.03839	0.0574337	0.651628
AT1G59218.2	Disease resistance protein (CC-NBS-LRR class) family	442.888	454.814	529.096	422	500.175	536.587	0.952838	1.09974	1.01416	475.599	26.9691	486.254	33.8029	1.02224	0.0425983	0.634544
AT1G76970.1	Target of Myb protein 1	492.34	398.812	418.57	547.818	420.666	490.253	1.11268	1.0548	1.17126	436.574	28.4604	486.246	36.7601	1.11291	0.0336192	0.0772942
AT4G22780.1	ACT domain repeat 7	515.072	371.215	442.968	586.68	408.913	462.675	1.13903	1.10155	1.04449	443.085	41.5279	486.089	52.6353	1.09502	0.0274855	0.105707
AT2G21620.1	Adenine nucleotide alpha hydrolases-like superfamily protein	460.2	653.782	386.239	392.435	537.682	527.765	0.85275	0.822418	1.36642	500.074	79.7648	485.961	46.8503	1.01386	0.176496	0.874769
AT2G30490.1	cinnamate-4-hydroxylase	366.715	860.155	416.845	308.825	620.146	527.024	0.842139	0.72097	1.26431	547.905	156.794	485.331	92.2567	0.942474	0.164678	0.599126
AT3G12740.1	ALA-interacting subunit 1	433.328	448.689	432.278	475.043	468.128	507.23	1.09626	1.04332	1.17339	438.098	5.30389	483.467	12.0481	1.10433	0.0377623	0.106566
AT1G31930.3	extra-large GTP-binding protein 3	545.104	500.921	360.548	525.811	503.965	417.897	0.964607	1.00608	1.15906	468.858	55.6368	482.558	32.9395	1.04325	0.0591319	0.60833
AT1G31930.1	extra-large GTP-binding protein 3	544.954	499.912	360.03	525.343	502.937	417.304	0.964014	1.00605	1.15908	468.299	55.6738	481.861	32.9202	1.04305	0.0592718	0.612438
AT1G32920.1	unknown protein	418.801	482.411	371.238	464.274	486.496	481.431	1.10858	1.00847	1.29683	424.15	32.2041	477.4	6.72409	1.13796	0.0845281	0.226741
AT5G06530.1	ABC-2 type transporter family protein	297.09	193.786	592.981	528.286	384.765	516.867	1.7782	1.98552	0.871643	361.286	119.624	476.64	46.0553	1.54512	0.342016	0.354202
AT5G35690.1	unknown protein	441.157	521.855	332.097	486.012	558.812	384.018	1.10168	1.07082	1.15634	431.703	54.9819	476.281	50.6927	1.10961	0.0250056	0.00926945
AT1G42990.1	basic region/leucine zipper motif 60	525.91	451.381	408.224	599.389	470.44	348.73	1.13972	1.04222	0.854261	461.838	34.3732	472.853	72.369	1.01207	0.0837719	0.802198
AT5G22140.1	FAD/NAD(P)-binding oxidoreductase family protein	300.477	639.782	334.856	319.727	665.809	431.761	1.06407	1.04068	1.28939	425.038	107.829	472.432	101.954	1.13138	0.0792946	0.19654
AT1G10060.2	branched-chain amino acid transaminase 1	600.428	413.889	942.924	474.775	422.015	515.829	0.790729	1.01963	0.547053	652.414	154.915	470.873	27.1521	0.785805	0.136444	0.293826
AT4G23630.1	VIRB2-interacting protein 1	388.844	424.794	399.171	465.946	433.254	513.161	1.19828	1.01992	1.28556	404.27	10.6863	470.787	23.1937	1.16792	0.0781742	0.164386
AT1G05560.1	UDP-glucosyltransferase 75B1	430.092	676.062	184.843	415.044	720.206	276.374	0.965012	1.0653	1.49518	430.332	141.803	470.541	131.094	1.17516	0.162607	0.322055
AT5G06530.2	ABC-2 type transporter family protein	294.23	190.353	581.342	523.403	377.7	508.49	1.77889	1.98421	0.874683	355.308	116.927	469.865	46.2827	1.54593	0.340817	0.349108
AT1G10170.1	NF-X-like 1	528.771	583.107	378.394	396.449	556.564	454.742	0.749755	0.95448	1.20177	496.757	61.225	469.252	46.7872	0.968669	0.130678	0.692753
AT4G32060.1	calcium-binding EF hand family protein	638.89	371.215	464.091	634.706	397.032	374.232	0.99345	1.06955	0.806377	491.399	78.4684	468.657	83.2851	0.956458	0.0781898	0.579105
AT1G55450.2	S-adenosyl-L-methionine-dependent methyltransferases superfamily protein	639.794	471.44	626.863	589.222	408.913	407.444	0.920956	0.867372	0.649974	579.365	54.0919	468.526	60.349	0.812767	0.0828534	0.178494
AT4G13510.1	ammonium transporter 1;1	381.468	480.19	401.413	392.837	477.633	531.917	1.0298	0.994675	1.32511	421.023	30.1383	467.462	40.4697	1.11653	0.104782	0.386108
AT3G25250.1	AGC (cAMP-dependent, cGMP-dependent and protein kinase C) kinase family protein	484.888	466.93	318.734	550.694	495.808	353.771	1.13571	1.06185	1.10993	423.517	52.6477	466.758	58.6731	1.1025	0.0216443	0.0632274
AT5G54770.1	thiazole biosynthetic enzyme, chloroplast (ARA6) (THI1) (THI4)	349.704	262.038	1164.84	374.643	346.873	677.888	1.07132	1.32375	0.581958	592.194	287.439	466.468	106.014	0.992342	0.217747	0.559998
AT1G23200.1	Plant invertase/pectin methylesterase inhibitor superfamily	384.629	343.954	264.505	552.968	444.365	397.362	1.43767	1.29193	1.50229	331.029	35.2738	464.898	46.0779	1.41063	0.0622114	0.0208033
AT2G15490.2	UDP-glycosyltransferase 73B4	498.738	488.402	228.123	564.74	502.552	323.45	1.13234	1.02897	1.41788	405.087	88.5327	463.581	72.3287	1.19306	0.1163	0.132643
AT3G22380.2	time for coffee	416.318	479.113	657.9	326.082	517.58	546.373	0.783253	1.08029	0.83048	517.777	72.3688	463.345	69.133	0.898007	0.0921547	0.365245
AT5G22140.2	FAD/NAD(P)-binding oxidoreductase family protein	297.316	623.695	327.786	317.253	650.267	421.604	1.06706	1.0426	1.28622	416.266	104.087	463.041	98.3401	1.13196	0.0774516	0.185964
AT2G02010.1	glutamate decarboxylase 4	545.706	1251.09	438.313	297.721	576.281	513.976	0.54557	0.460622	1.17262	745.037	254.92	462.659	84.4076	0.726272	0.224519	0.323435
AT3G01540.2	DEAD box RNA helicase 1	513.641	463.564	462.711	509.959	454.641	422.346	0.99283	0.98075	0.912763	479.972	16.8364	462.315	25.5811	0.962114	0.024921	0.26312
AT2G34660.2	multidrug resistance-associated protein 2	373.941	437.515	326.752	405.612	513.983	465.492	1.0847	1.17478	1.42461	379.402	32.0911	461.696	31.3416	1.22803	0.101671	0.117711
AT2G34660.1	multidrug resistance-associated protein 2	374.166	437.583	324.682	405.412	513.341	462.527	1.08351	1.17313	1.42455	378.81	32.6741	460.427	31.1743	1.22706	0.102077	0.118487
AT3G01540.1	DEAD box RNA helicase 1	512.211	462.757	461.418	506.48	453.035	421.382	0.988811	0.978992	0.913232	478.795	16.7125	460.299	24.8329	0.960345	0.0237265	0.229826
AT5G20150.1	SPX domain gene 1	370.027	376.6	291.662	474.575	444.172	461.563	1.28254	1.17943	1.58252	346.096	27.283	460.103	8.8067	1.34816	0.120901	0.0624723
AT4G32300.1	S-domain-2 5	497.835	470.43	359.513	535.911	465.366	377.346	1.07648	0.989236	1.0496	442.593	42.2864	459.541	45.8665	1.03844	0.0257974	0.306822
AT5G04930.1	aminophospholipid ATPase 1	437.243	502.941	482.627	355.513	493.111	529.248	0.813079	0.980455	1.0966	474.27	19.4202	459.29	52.9271	0.963378	0.0822892	0.725749
AT3G01830.2	Calcium-binding EF-hand family protein	451.694	368.859	389.084	565.409	449.374	361.036	1.25175	1.21828	0.927912	403.213	24.9341	458.607	59.1777	1.13265	0.102823	0.32494
AT3G53150.1	UDP-glucosyl transferase 73D1	458.77	602.559	170.359	444.207	570.372	358.145	0.968257	0.946582	2.10229	410.563	127.072	457.575	61.6282	1.33904	0.381676	0.573859
AT2G18690.1	unknown protein	573.33	626.455	223.553	569.958	549.242	253.17	0.994117	0.876747	1.13248	474.446	126.38	457.457	102.318	1.00112	0.0739072	0.644463
AT3G01540.4	DEAD box RNA helicase 1	506.416	457.978	458.573	502.133	449.567	418.935	0.991543	0.981635	0.913563	474.322	16.0477	456.878	24.2936	0.962247	0.0245094	0.258492
AT2G33120.2	synaptobrevin-related protein 1	418.425	461.276	384.515	479.992	445.264	444.512	1.14714	0.965288	1.15603	421.405	22.2089	456.589	11.7035	1.08949	0.0621525	0.303092
AT5G21090.1	Leucine-rich repeat (LRR) family protein	449.512	486.046	439.433	452.434	447.255	466.085	1.0065	0.920191	1.06065	458.33	14.1599	455.258	5.61616	0.995781	0.0408999	0.887157
AT2G22010.1	related to KPC1	430.845	465.92	500.818	404.676	476.991	483.507	0.939262	1.02376	0.965434	465.861	20.1996	455.058	25.261	0.976152	0.0249744	0.43762
AT3G49530.1	NAC domain containing protein 62	439.425	370.946	461.849	522.734	404.418	435.838	1.18959	1.09023	0.943681	424.073	27.3412	454.33	35.3844	1.0745	0.0714214	0.43935
AT5G44290.2	Protein kinase superfamily protein	515.824	421.495	423.829	503.604	438.585	419.899	0.97631	1.04054	0.990728	453.716	31.0614	454.029	25.3675	1.00253	0.0194588	0.974619
AT3G50910.1	unknown protein	506.717	572.943	419.259	421.465	517.195	421.901	0.831757	0.902698	1.0063	499.64	44.5056	453.52	31.8375	0.913585	0.0506795	0.216046
AT1G07930.1	GTP binding Elongation factor Tu family protein	381.392	509.2	607.292	350.831	490.863	516.719	0.919868	0.963988	0.850857	499.295	65.3995	452.804	51.5302	0.911571	0.0329204	0.172695
AT3G01540.3	DEAD box RNA helicase 1	506.114	452.66	449.176	503.671	443.401	411.299	0.995172	0.979546	0.915676	469.317	18.4263	452.791	27.0755	0.963465	0.0243164	0.267327
AT3G05220.1	Heavy metal transport/detoxification superfamily protein	422.715	578.732	505.646	401.465	527.792	427.09	0.949729	0.91198	0.844643	502.364	45.0679	452.116	38.5543	0.902117	0.0307341	0.0934758
AT1G70520.1	cysteine-rich RLK (RECEPTOR-like protein kinase) 2	477.211	438.525	297.008	509.022	455.732	381.942	1.06666	1.03924	1.28597	404.248	54.7707	448.899	36.8436	1.13062	0.0780746	0.162231
AT5G06530.3	ABC-2 type transporter family protein	279.778	183.42	557.805	494.708	363.7	484.693	1.76822	1.98288	0.868928	340.334	112.237	447.7	42.0996	1.54001	0.341214	0.358524
AT5G62360.1	Plant invertase/pectin methylesterase inhibitor superfamily protein	449.888	293.876	1115.87	293.306	258.951	789.461	0.651955	0.881157	0.707485	619.878	252.052	447.239	171.398	0.746865	0.0690328	0.177851
AT4G25670.1	unknown protein	623.31	525.691	364.858	515.51	486.817	339.166	0.827053	0.926051	0.929584	504.62	75.3487	447.165	54.6306	0.894229	0.0336034	0.152623
AT4G25672.1	conserved peptide upstream open reading frame 12	623.31	525.691	364.858	515.51	486.817	339.166	0.827053	0.926051	0.929584	504.62	75.3487	447.165	54.6306	0.894229	0.0336034	0.152623
AT5G44290.3	Protein kinase superfamily protein	510.179	413.687	415.035	498.788	429.593	412.782	0.977673	1.03845	0.994572	446.3	31.9416	447.055	26.3181	1.00356	0.0181115	0.933673
AT5G50950.3	FUMARASE 2	392.382	197.353	657.297	528.018	338.717	471.052	1.34568	1.7163	0.716651	415.677	133.284	445.929	56.0719	1.25954	0.291769	0.806157
AT2G22010.2	related to KPC1	419.855	458.449	493.231	392.101	467.807	474.388	0.933896	1.02041	0.961797	457.178	21.1913	444.765	26.4006	0.972035	0.0254944	0.38266
AT3G08530.1	Clathrin, heavy chain	472.168	443.035	674.195	440.127	440.511	453.111	0.932141	0.994305	0.672078	529.799	72.6859	444.583	4.26556	0.866175	0.0986933	0.339332
AT3G55880.2	Alpha/beta hydrolase related protein	381.543	382.725	400.12	431.632	434.474	466.159	1.13128	1.13521	1.16505	388.129	6.00502	444.089	11.0658	1.14385	0.0106613	0.00808604
AT4G17500.1	ethylene responsive element binding factor 1	409.694	488.334	199.327	574.907	520.342	235.674	1.40326	1.06554	1.18235	365.785	86.2695	443.641	105.17	1.21705	0.0990226	0.216741
AT5G44290.1	Protein kinase superfamily protein	507.093	407.764	408.138	496.581	424.134	407.667	0.97927	1.04015	0.998846	440.998	33.0475	442.794	27.3103	1.00609	0.0179425	0.840173
AT3G54000.1	unknown protein	351.209	144.447	641.261	474.307	272.116	580.846	1.3505	1.88385	0.905787	378.972	144.088	442.423	90.537	1.38004	0.282727	0.413419
AT1G17180.1	glutathione S-transferase TAU 25	358.887	820.24	257.435	345.413	708.453	272.742	0.962456	0.863715	1.05946	478.854	173.187	442.203	134.768	0.961876	0.0565067	0.441332
AT4G37760.1	squalene epoxidase 3	435.361	399.081	465.987	451.097	436.401	439.026	1.03614	1.09351	0.942141	433.476	19.3371	442.175	4.52494	1.02393	0.0441222	0.690361
AT2G21620.2	Adenine nucleotide alpha hydrolases-like superfamily protein	423.318	585.059	346.064	362.804	485.918	470.237	0.857048	0.830545	1.35882	451.48	70.4143	439.653	38.6902	1.01547	0.171843	0.879517
AT1G18740.1	Protein of unknown function (DUF793)	461.856	321.204	575.652	530.694	338.203	447.996	1.14905	1.05292	0.778242	452.904	73.5891	438.964	55.7506	0.993404	0.111102	0.834662
AT1G09940.1	Glutamyl-tRNA reductase family protein	546.158	498.364	319.768	514.708	448.154	347.544	0.942415	0.899251	1.08686	454.763	68.8932	436.802	48.5888	0.976176	0.056728	0.524555
AT5G44290.4	Protein kinase superfamily protein	502.652	400.697	401.672	491.497	414.95	400.179	0.977808	1.03557	0.996285	435.007	33.8238	435.542	28.3006	1.00322	0.0170319	0.948926
AT3G54000.2	unknown protein	347.145	143.707	632.726	466.548	267.171	570.17	1.34396	1.85914	0.901134	374.526	141.83	434.63	88.9123	1.36808	0.276815	0.430489
AT1G22280.1	phytochrome-associated protein phosphatase type 2C	625.041	493.45	253.987	603.803	468.32	228.483	0.966022	0.949074	0.899587	457.493	108.612	433.536	109.733	0.938228	0.0199302	0.00322581
AT3G44110.1	DNAJ homologue 3	351.51	416.515	577.204	331.032	403.904	564.314	0.941741	0.969723	0.977668	448.409	67.0755	433.083	68.905	0.963044	0.0108956	0.0271328
AT5G51830.1	pfkB-like carbohydrate kinase family protein	388.693	622.012	310.63	359.994	577.758	361.184	0.926165	0.928853	1.16275	440.445	93.5387	432.979	72.3903	1.00592	0.0784174	0.823
AT2G34420.1	photosystem II light harvesting complex gene B1B2	553.61	295.558	950.338	382.603	349.506	561.496	0.691105	1.18253	0.590838	599.835	190.427	431.202	65.8442	0.821491	0.182825	0.317877
AT1G78040.1	Pollen Ole e 1 allergen and extensin family protein	430.544	297.51	520.302	509.557	401.142	368.598	1.18352	1.34833	0.70843	416.119	64.7176	426.432	42.611	1.08009	0.191825	0.910677
AT1G17290.1	alanine aminotransferas	392.306	640.253	321.665	353.974	489.45	433.318	0.902291	0.764463	1.34711	451.408	96.5995	425.581	39.2993	1.00462	0.175805	0.766415
AT1G10060.1	branched-chain amino acid transaminase 1	541.792	379.898	870.418	423.003	383.416	470.311	0.780748	1.00926	0.540328	597.369	144.302	425.577	25.1172	0.776779	0.135384	0.287098
AT5G45430.1	Protein kinase superfamily protein	433.554	288.827	459.09	477.584	360.424	436.06	1.10156	1.24789	0.949836	393.824	53.0133	424.69	34.2958	1.09976	0.0860449	0.386563
AT5G45428.1	conserved peptide upstream open reading frame 24	433.404	288.76	459.09	477.384	360.296	435.912	1.10148	1.24773	0.949513	393.751	53.0168	424.531	34.2761	1.09957	0.0860943	0.388028
AT5G50950.1	FUMARASE 2	367.543	203.815	663.935	451.832	338.46	481.134	1.22933	1.66062	0.724671	411.764	134.653	423.809	43.5048	1.20488	0.270463	0.913857
AT1G68840.1	related to ABI3/VP1 2	462.006	392.889	266.66	581.529	411.033	275.262	1.2587	1.04618	1.03226	373.852	57.1892	422.608	88.6009	1.11238	0.0732719	0.303219
AT2G18700.1	trehalose phosphatase/synthase 11	485.114	538.884	237.434	427.017	505.313	335.163	0.88024	0.937703	1.41161	420.477	92.8287	422.498	49.1701	1.07652	0.168364	0.970481
AT1G75270.1	dehydroascorbate reductase 2	359.564	429.977	403.224	397.519	453.228	416.415	1.10556	1.05408	1.03271	397.588	20.5207	422.387	16.3567	1.06412	0.021619	0.0747627
AT4G18910.1	NOD26-like intrinsic protein 1;2	380.489	518.018	289.679	375.646	518.8	369.784	0.987272	1.00151	1.27653	396.062	66.374	421.41	48.7244	1.08844	0.0941355	0.452941
AT5G05190.1	Protein of unknown function (DUF3133)	487.222	554.298	365.203	345.011	470.119	443.029	0.70812	0.848133	1.2131	468.908	55.3498	419.386	38.0009	0.923119	0.150521	0.530436
AT3G09840.1	cell division cycle 48	352.112	464.103	561.168	317.453	428.116	507.452	0.901568	0.92246	0.904279	459.128	60.4004	417.674	55.0959	0.909436	0.00655903	0.0212614
AT4G02410.1	Concanavalin A-like lectin protein kinase family protein	468.103	437.515	259.332	499.056	484.697	269.257	1.06612	1.10784	1.03827	388.317	65.094	417.67	74.3221	1.07075	0.0202154	0.112639
AT2G39800.1	delta1-pyrroline-5-carboxylate synthase 1	341.048	267.086	686.265	417.786	365.048	469.94	1.22501	1.36678	0.68478	431.466	129.176	417.592	30.2798	1.09219	0.207775	0.903705
AT1G77450.1	NAC domain containing protein 32	342.327	375.859	305.715	434.308	401.656	416.267	1.26869	1.06863	1.36161	341.301	20.2553	417.41	9.44303	1.23298	0.0864406	0.0977512
AT4G13180.1	NAD(P)-binding Rossmann-fold superfamily protein	284.144	312.049	239.762	383.272	411.739	452.296	1.34887	1.31947	1.88644	278.652	21.0476	415.769	20.0272	1.51826	0.184287	0.0680068
AT4G26080.1	Protein phosphatase 2C family protein	432.576	424.928	431.157	403.806	427.988	413.82	0.933493	1.0072	0.95979	429.554	2.34868	415.205	7.01481	0.966828	0.0215664	0.263142
AT3G10960.1	AZA-guanine resistant1	451.544	454.949	200.62	450.294	453.998	340.649	0.997232	0.997912	1.69798	369.038	84.2144	414.98	37.1811	1.23104	0.233469	0.431756
AT2G39800.4	delta1-pyrroline-5-carboxylate synthase 1	338.488	264.932	683.247	414.977	362.223	466.826	1.22597	1.36723	0.683247	428.889	128.939	414.675	30.1969	1.09215	0.208477	0.901248
AT5G01950.1	Leucine-rich repeat protein kinase family protein	588.384	298.251	413.569	584.539	318.101	340.427	0.993465	1.06655	0.823143	433.401	84.3393	414.356	85.3356	0.961054	0.0721113	0.565288
AT1G22280.3	phytochrome-associated protein phosphatase type 2C	602.46	465.314	239.244	580.794	444.108	216.548	0.964037	0.954426	0.905132	435.673	105.894	413.816	106.234	0.941198	0.0182454	0.000406131
AT1G30755.1	Protein of unknown function (DUF668)	549.997	436.102	240.969	565.409	427.988	246.943	1.02802	0.981394	1.02479	409.022	90.2304	413.447	92.2204	1.0114	0.0150335	0.583846
AT5G51070.1	Clp ATPase	374.994	680.168	360.892	325.948	459.329	453.334	0.869208	0.675317	1.25615	472.018	104.154	412.87	43.4956	0.933557	0.17073	0.580785
AT5G15870.1	glycosyl hydrolase family 81 protein	449.436	469.42	380.204	460.795	486.881	287.569	1.02527	1.0372	0.756353	433.02	27.0307	411.748	62.5448	0.939608	0.0916922	0.61196
AT5G12010.1	unknown protein	443.716	529.663	221.484	361.399	509.488	363.112	0.814483	0.96191	1.63945	398.288	91.8174	411.333	49.0799	1.13861	0.254008	0.8631
AT3G54140.1	peptide transporter 1	523.201	558.068	112.165	504.607	513.213	210.246	0.964463	0.919625	1.87444	397.811	143.177	409.355	99.5857	1.25284	0.311069	0.817295
AT3G11820.1	syntaxin of plants 121	434.683	358.695	503.749	446.348	399.665	381.497	1.02683	1.11422	0.757316	432.376	41.8894	409.17	19.3145	0.966123	0.107408	0.689529
AT1G22280.2	phytochrome-associated protein phosphatase type 2C	587.632	459.391	241.744	568.152	439.034	216.844	0.96685	0.955688	0.896997	429.589	100.955	408.01	102.593	0.939845	0.0216648	0.00600534
AT4G24480.1	Protein kinase superfamily protein	371.005	226.162	543.753	417.585	313.22	493.218	1.12555	1.38494	0.907064	380.306	91.7985	408.008	52.1813	1.13918	0.138118	0.567421
AT2G18690.2	unknown protein	529.448	535.519	187.774	535.51	473.715	212.915	1.01145	0.884591	1.13389	417.58	114.916	407.38	98.8554	1.00998	0.0719693	0.73629
AT3G54000.3	unknown protein	324.413	135.428	598.671	434.107	251.308	536.291	1.33813	1.85566	0.895802	352.837	134.48	407.235	83.3574	1.3632	0.27737	0.450051
AT1G75860.1	unknown protein	466.899	405.005	263.212	509.223	400.628	308.919	1.09065	0.989195	1.17365	378.372	60.2884	406.257	57.891	1.0845	0.0533374	0.226571
AT1G11260.1	sugar transporter 1	317.037	303.501	476.592	332.369	424.199	453.482	1.04836	1.39768	0.951511	365.71	55.5785	403.35	36.4832	1.13252	0.135498	0.473568
AT4G24040.1	trehalase 1	433.178	376.869	461.504	426.214	417.134	365.781	0.983924	1.10684	0.792584	423.85	24.8733	403.043	18.8146	0.961116	0.0914322	0.653734
AT1G68840.2	related to ABI3/VP1 2	436.339	377.811	259.677	545.811	395.747	266.588	1.25089	1.04747	1.02662	357.943	51.9566	402.716	80.6798	1.10833	0.0715344	0.302278
AT1G23490.1	ADP-ribosylation factor 1	395.167	310.097	382.532	474.24	328.055	404.553	1.2001	1.05791	1.05757	362.599	26.5029	402.283	42.2151	1.10519	0.0474542	0.181959
AT2G17120.1	lysm domain GPI-anchored protein 2 precursor	423.694	463.497	270.281	426.749	419.318	358.812	1.00721	0.904682	1.32755	385.824	58.9029	401.626	21.5143	1.07981	0.127355	0.723503
AT4G34110.1	poly(A) binding protein 2	401.264	411.264	460.987	360.864	408.913	434.8	0.899319	0.994283	0.943194	424.505	18.4681	401.526	21.6608	0.945599	0.0274402	0.174281
AT4G25670.2	unknown protein	581.008	451.92	312.871	488.086	422.529	293.722	0.840068	0.934964	0.938795	448.6	77.4222	401.446	57.0898	0.904609	0.0322896	0.177699
AT2G31360.1	16:0delta9 desaturase 2	484.211	332.175	634.622	465.344	341.992	394.916	0.961036	1.02955	0.622285	483.669	87.3094	400.751	35.7279	0.870958	0.1259	0.403197
AT1G10060.3	branched-chain amino acid transaminase 1	513.792	340.723	771.789	419.793	349.892	432.428	0.817048	1.02691	0.560293	542.101	125.24	400.704	25.6667	0.801416	0.134927	0.30475
AT3G54500.3	unknown protein	151.97	86.8973	253.814	460.662	256.125	483.062	3.03127	2.94744	1.90321	164.227	48.573	399.949	72.2025	2.62731	0.362857	0.0281264
AT1G75280.1	NmrA-like negative transcriptional regulator family protein	269.692	510.143	326.838	270.431	474.871	450.443	1.00274	0.930859	1.37818	368.891	72.527	398.581	64.4623	1.10393	0.138689	0.599928
AT2G39800.3	delta1-pyrroline-5-carboxylate synthase 1	325.542	254.297	656.348	398.79	346.231	449.256	1.225	1.36152	0.684479	412.063	123.862	398.092	29.743	1.09033	0.206719	0.898385
AT1G22810.1	Integrase-type DNA-binding superfamily protein	453.727	361.724	271.402	449.625	361.709	380.237	0.99096	0.999957	1.40101	362.284	52.6333	397.19	26.7574	1.13064	0.135209	0.444884
AT5G13200.1	GRAM domain family protein	323.961	341.262	439.865	327.219	321.312	542.518	1.01006	0.941541	1.23338	368.363	36.0981	397.016	72.7708	1.06166	0.0881077	0.525642
AT3G27260.1	global transcription factor group E8	466.071	338.233	373.135	435.512	370.058	385.13	0.934432	1.09409	1.03215	392.48	38.1501	396.9	19.7901	1.02022	0.0464737	0.832554
AT3G54500.1	unknown protein	151.443	86.628	250.883	458.12	254.519	476.835	3.02503	2.93807	1.90062	162.985	47.7663	396.491	71.1913	2.62124	0.361183	0.028439
AT4G35830.1	aconitase 1	407.135	407.158	402.965	402.469	413.537	373.268	0.988539	1.01567	0.926305	405.753	1.3939	396.425	12.011	0.976837	0.0264518	0.474254
AT2G39800.2	delta1-pyrroline-5-carboxylate synthase 1	325.843	247.432	641.606	406.482	340.9	440.805	1.24748	1.37775	0.687034	404.96	120.468	396.062	29.3068	1.10409	0.211891	0.934618
AT3G05220.2	Heavy metal transport/detoxification superfamily protein	380.564	483.892	428.139	370.697	450.017	367.189	0.974071	0.929994	0.85764	430.865	29.8592	395.967	27.0435	0.920568	0.0339395	0.141728
AT4G35750.1	SEC14 cytosolic factor family protein / phosphoglyceride transfer family protein	411.651	354.253	369.859	445.077	401.271	330.048	1.0812	1.13272	0.892362	378.587	17.1345	392.132	33.5189	1.03543	0.0730633	0.665304
AT4G35830.2	aconitase 1	404.199	400.562	395.723	400.395	407.308	367.263	0.990589	1.01684	0.928082	400.161	2.45505	391.655	12.3581	0.978504	0.0263251	0.50049
AT3G11820.2	syntaxin of plants 121	418.5	338.098	480.385	432.635	376.673	362.445	1.03378	1.11409	0.754488	412.328	41.1905	390.584	21.4229	0.967452	0.108977	0.698449
AT5G22300.1	nitrilase 4	385.607	406.485	279.506	419.458	431.392	319.298	1.08779	1.06127	1.14237	357.2	39.3115	390.049	35.5429	1.09714	0.0238724	0.0169055
AT4G05020.1	NAD(P)H dehydrogenase B2	351.585	434.082	303.215	374.643	429.401	364.817	1.06558	0.989215	1.20316	362.961	38.2039	389.62	20.0915	1.08599	0.0625984	0.299763
AT5G18400.2	Cytokine-induced anti-apoptosis inhibitor 1, Fe-S biogenesis	395.317	409.447	359.599	431.632	389.068	347.988	1.09186	0.950228	0.967712	388.121	14.8328	389.563	24.1471	1.00327	0.044584	0.942236
AT1G59910.1	Actin-binding FH2 (formin homology 2) family protein	464.189	402.379	300.284	426.816	392.729	346.58	0.919487	0.976016	1.15417	388.951	47.7894	388.708	23.2493	1.01656	0.0707161	0.993031
AT4G19110.1	Protein kinase superfamily protein	411.35	386.09	417.794	369.426	378.728	417.675	0.898082	0.980931	0.999716	405.078	9.6743	388.61	14.7788	0.959576	0.0312218	0.329884
AT3G26744.1	basic helix-loop-helix (bHLH) DNA-binding superfamily protein	437.845	415.101	439.692	370.362	411.097	383.425	0.845876	0.990354	0.87203	430.879	7.90713	388.295	12.0086	0.902753	0.0444463	0.161395
AT3G26744.2	basic helix-loop-helix (bHLH) DNA-binding superfamily protein	436.716	414.428	439.002	369.76	410.262	382.906	0.846684	0.989948	0.872218	430.049	7.83821	387.643	11.9293	0.90295	0.044119	0.160083
AT3G27260.2	global transcription factor group E8	454.856	327.194	361.151	428.221	359.14	375.27	0.941443	1.09764	1.03909	381.067	38.1744	387.544	20.8648	1.02606	0.0455575	0.744608
AT2G21590.2	Glucose-1-phosphate adenylyltransferase family protein	418.35	167.939	579.445	457.719	252.271	452.222	1.0941	1.50216	0.780439	388.578	119.721	387.404	67.5849	1.12557	0.208937	0.987101
AT1G78040.2	Pollen Ole e 1 allergen and extensin family protein	392.231	266.279	465.125	471.096	359.589	330.27	1.20107	1.35043	0.710067	374.545	58.0793	386.985	42.8987	1.08719	0.193426	0.881588
AT1G02920.1	glutathione S-transferase 7	487.523	765.854	408.483	311.032	459.779	389.059	0.637984	0.600348	0.95245	553.953	108.379	386.623	42.9567	0.730261	0.111625	0.180937
AT5G42380.1	calmodulin like 37	311.467	478.036	300.542	370.362	420.024	368.598	1.18909	0.878645	1.22644	363.348	57.4304	386.328	16.8557	1.09806	0.110236	0.628289
AT3G57330.1	autoinhibited Ca2+-ATPase 11	424.146	389.321	301.577	395.378	367.617	390.987	0.932176	0.944252	1.29647	371.681	36.4652	384.661	8.61552	1.05763	0.119471	0.76679
AT3G19580.1	zinc-finger protein 2	332.919	364.82	571.772	365.145	389.197	399.29	1.0968	1.06682	0.698337	423.17	74.8694	384.544	10.1276	0.953984	0.128116	0.62234
AT5G20050.1	Protein kinase superfamily protein	465.168	423.313	233.123	423.472	424.006	304.62	0.910363	1.00164	1.30669	373.868	71.4021	384.032	39.7067	1.0729	0.119829	0.787295
AT2G16630.1	Pollen Ole e 1 allergen and extensin family protein	481.2	588.492	281.662	371.7	521.241	259.101	0.772443	0.885723	0.919901	450.451	89.8986	384.014	75.9233	0.859356	0.0445623	0.118002
AT3G13330.1	proteasome activating protein 200	393.586	386.696	368.393	338.858	381.49	430.278	0.860949	0.986536	1.16799	382.892	7.51725	383.542	26.4107	1.00516	0.0891217	0.986399
AT3G14690.1	cytochrome P450, family 72, subfamily A, polypeptide 15	325.843	419.947	255.194	310.965	420.859	418.639	0.95434	1.00217	1.64047	333.661	47.7206	383.488	36.2669	1.19899	0.221171	0.474167
AT1G21450.1	SCARECROW-like 1	367.844	477.497	271.833	363.339	460.292	326.638	0.987753	0.963968	1.20161	372.391	59.4137	383.423	39.8682	1.05111	0.0755626	0.668383
AT1G73540.1	nudix hydrolase homolog 21	369.123	270.452	405.465	400.73	322.789	424.57	1.08563	1.19352	1.04712	348.347	40.3357	382.696	30.7339	1.10875	0.0438159	0.0712015
AT4G17230.1	SCARECROW-like 13	450.716	343.55	419.001	444.675	354.708	348.137	0.986598	1.03248	0.830874	404.422	31.7831	382.507	31.1421	0.949983	0.0610097	0.472728
AT3G26744.4	basic helix-loop-helix (bHLH) DNA-binding superfamily protein	431.898	407.428	428.915	366.884	403.069	376.679	0.849468	0.989302	0.878212	422.747	7.70798	382.21	10.8057	0.905661	0.0426358	0.159282
AT5G47910.1	respiratory burst oxidase homologue D	380.564	579.607	259.849	334.644	454.384	356.81	0.879335	0.783952	1.37314	406.673	93.2246	381.946	36.7798	1.01214	0.182588	0.740266
AT2G21590.1	Glucose-1-phosphate adenylyltransferase family protein	412.705	164.169	570.996	450.762	246.491	446.662	1.09222	1.50145	0.78225	382.623	118.4	381.305	67.4173	1.1253	0.208272	0.985163
AT1G56070.1	Ribosomal protein S5/Elongation factor G/III/V family protein	318.467	411.534	499.352	305.146	392.215	445.92	0.958171	0.953057	0.892998	409.784	52.2245	381.094	41.0168	0.934742	0.0209244	0.14847
AT5G18400.3	Cytokine-induced anti-apoptosis inhibitor 1, Fe-S biogenesis	389.371	398.745	348.046	425.612	378.728	338.203	1.09308	0.949801	0.971717	378.721	15.574	380.848	25.2552	1.00486	0.0445572	0.913433
AT2G32210.1	unknown protein	420.232	436.708	233.64	457.652	404.161	279.414	1.08905	0.925472	1.19591	363.526	65.117	380.409	52.8056	1.07014	0.0786399	0.566731
AT3G09340.1	Transmembrane amino acid transporter family protein	375.822	401.033	134.925	366.282	405.317	368.079	0.974614	1.01068	2.72802	303.927	84.8137	379.893	12.7227	1.57111	0.578552	0.436234
AT5G11520.1	aspartate aminotransferase 3	336.682	542.519	270.023	320.062	500.24	319.298	0.950636	0.922068	1.18249	383.075	82.0117	379.867	60.1869	1.0184	0.0824584	0.917096
AT5G51440.1	HSP20-like chaperones superfamily protein	283.24	215.325	684.971	314.978	252.014	569.206	1.11205	1.17039	0.830993	394.512	146.547	378.733	96.9557	1.03781	0.104772	0.782262
AT2G43520.1	trypsin inhibitor protein 2	392.005	340.185	161.565	476.113	385.536	274.373	1.21456	1.13331	1.69822	297.919	69.7985	378.674	58.3384	1.34869	0.176327	0.0538864
AT2G39660.1	botrytis-induced kinase1	433.027	502.268	258.815	371.499	445.778	316.778	0.857912	0.887531	1.22396	398.037	72.4237	378.018	37.3815	0.989799	0.11739	0.658962
AT4G19112.1	conserved peptide upstream open reading frame 25	401.339	377.879	409.69	355.379	370.315	407.889	0.885484	0.979983	0.995606	396.302	9.52208	377.861	15.6209	0.953691	0.0344005	0.314754
AT4G19110.2	Protein kinase superfamily protein	401.038	376.6	408.655	355.045	369.351	407.074	0.885315	0.980753	0.996131	395.431	9.66893	377.157	15.5183	0.954066	0.0346612	0.320595
AT5G18400.1	Cytokine-induced anti-apoptosis inhibitor 1, Fe-S biogenesis	384.328	388.985	344.167	423.739	372.948	332.939	1.10255	0.958773	0.967377	372.493	14.2268	376.542	26.2733	1.00957	0.0465568	0.840635
AT3G08580.2	ADP/ATP carrier 1	380.715	379.359	423.915	362.871	379.499	384.463	0.953129	1.00037	0.906934	394.663	14.6312	375.611	6.52924	0.953477	0.0269725	0.237887
AT3G11130.1	Clathrin, heavy chain	364.306	398.004	437.192	324.142	382.646	419.528	0.889752	0.961411	0.959598	399.834	21.0602	375.439	27.7705	0.93692	0.0235899	0.0910561
AT1G79930.1	heat shock protein 91	332.091	353.983	413.914	306.149	343.405	476.686	0.921884	0.970116	1.15166	366.663	24.4564	375.413	51.766	1.01455	0.0699514	0.779507
AT4G32060.2	calcium-binding EF hand family protein	509.2	311.376	385.55	491.631	328.762	305.732	0.965496	1.05583	0.792976	402.042	57.6993	375.375	58.5071	0.938102	0.0771071	0.447219
AT3G55740.1	proline transporter 2	395.769	499.912	230.192	365.212	415.978	344.578	0.92279	0.832103	1.49692	375.291	78.5318	375.256	21.2143	1.08394	0.208143	0.999585
AT1G09140.2	SERINE-ARGININE PROTEIN 30	338.187	268.769	350.719	362.402	282.713	479.059	1.0716	1.05188	1.36593	319.225	25.4861	374.725	57.0139	1.16314	0.101556	0.268132
AT5G60410.1	DNA-binding protein with MIZ/SP-RING zinc finger, PHD-finger and SAP domain	414.812	353.983	346.926	369.024	371.471	383.128	0.889618	1.0494	1.10435	371.907	21.549	374.541	4.35128	1.01446	0.0644038	0.925128
AT1G33110.1	MATE efflux family protein	321.026	342.137	244.676	389.626	382.068	351.473	1.21369	1.11671	1.43648	302.613	29.6027	374.389	11.6639	1.25563	0.0946625	0.0657161
AT3G13110.1	serine acetyltransferase 2;2	328.628	442.9	321.837	312.503	468.256	341.835	0.950933	1.05725	1.06214	364.455	39.2714	374.198	47.7851	1.02344	0.0362808	0.532469
AT3G52400.1	syntaxin of plants 122	372.812	397.937	270.368	444.073	384.251	292.758	1.19115	0.965609	1.08282	347.039	39.0157	373.694	43.9987	1.07986	0.0651241	0.392036
AT3G54500.2	unknown protein	143.389	80.0989	233.037	431.364	238.72	449.182	3.00835	2.98031	1.92752	152.175	44.3674	373.089	67.3811	2.63873	0.355697	0.0275097
AT3G16640.1	translationally controlled tumor protein	362.274	289.635	403.999	354.242	346.745	417.527	0.977829	1.19718	1.03348	351.969	33.4137	372.838	22.4491	1.0695	0.0658308	0.389821
AT3G09010.1	Protein kinase superfamily protein	320.574	409.178	206.914	374.309	416.556	326.489	1.16762	1.01803	1.5779	312.222	58.5377	372.451	26.0166	1.25452	0.167358	0.205491
AT1G14320.1	Ribosomal protein L16p/L10e family protein	333.671	432.4	381.153	303.34	436.658	376.975	0.909098	1.00985	0.98904	382.408	28.5074	372.324	38.5559	0.969328	0.0307086	0.435009
AT2G22500.1	uncoupling protein 5	387.489	446.467	340.373	353.372	396.454	363.038	0.911954	0.887979	1.06659	391.443	30.6905	370.955	13.0513	0.955507	0.0559696	0.451042
AT4G17615.1	calcineurin B-like protein 1	342.252	362.263	372.273	353.506	385.857	372.379	1.03288	1.06513	1.00029	358.929	8.82505	370.581	9.38203	1.03277	0.0187193	0.227996
AT1G19020.1	unknown protein	361.973	490.623	262.091	307.019	439.998	363.26	0.848182	0.896814	1.38601	371.562	66.1455	370.092	38.5394	1.04367	0.171745	0.979755
AT1G15750.2	Transducin family protein / WD-40 repeat family protein	346.994	385.081	285.369	352.704	398.059	358.59	1.01645	1.0337	1.25658	339.148	29.0505	369.784	14.2394	1.10225	0.0773286	0.28851
AT4G20860.1	FAD-binding Berberine family protein	331.865	571.933	163.29	296.985	470.697	340.797	0.894899	0.822992	2.08707	355.696	118.566	369.493	52.1584	1.26832	0.409902	0.884722
AT4G29950.1	Ypt/Rab-GAP domain of gyp1p superfamily protein	397.801	447.544	199.241	359.994	446.356	301.506	0.904961	0.997344	1.51327	348.195	75.849	369.285	42.0718	1.13853	0.189262	0.664985
AT3G01290.1	SPFH/Band 7/PHB domain-containing membrane-associated protein family	378.532	508.46	104.836	456.381	493.881	156.795	1.20566	0.971328	1.49562	330.609	118.954	369.019	106.663	1.2242	0.151633	0.297673
AT1G15750.4	Transducin family protein / WD-40 repeat family protein	346.166	384.004	285.024	352.637	397.803	356.514	1.01869	1.03593	1.25082	338.398	28.8358	368.984	14.4525	1.10182	0.0746687	0.275241
AT1G69750.1	cytochrome c oxidase 19-2	455.458	334.598	304.163	524.741	341.157	240.938	1.15212	1.0196	0.792133	364.74	46.202	368.945	83.0967	0.987951	0.105117	0.92253
AT1G33110.2	MATE efflux family protein	311.542	332.04	244.848	380.864	371.407	351.324	1.22251	1.11856	1.43487	296.143	26.3215	367.865	8.70914	1.25865	0.0930807	0.0660666
AT1G10580.1	Transducin/WD40 repeat-like superfamily protein	405.027	452.525	123.803	409.559	447.704	245.905	1.01119	0.989347	1.98625	327.119	102.578	367.723	61.8963	1.32893	0.328722	0.424861
AT3G15730.1	phospholipase D alpha 1	368.973	306.53	527.286	345.546	313.091	443.696	0.936509	1.02141	0.841472	400.929	65.6993	367.445	39.2601	0.933129	0.0519696	0.333805
AT4G05020.2	NAD(P)H dehydrogenase B2	325.617	410.793	287.697	347.219	408.335	345.69	1.06634	0.994017	1.20158	341.369	36.3973	367.081	20.6317	1.08731	0.0608288	0.280936
AT1G15750.1	Transducin family protein / WD-40 repeat family protein	344.736	381.581	281.92	351.834	394.591	354.142	1.02059	1.0341	1.25618	336.079	29.0933	366.856	13.8838	1.10362	0.0763774	0.276964
AT4G01250.1	WRKY family transcription factor	372.209	259.144	244.417	490.628	311.678	298.096	1.31815	1.20272	1.21962	291.923	40.3675	366.801	62.0376	1.24683	0.0359914	0.0751479
AT1G15750.3	Transducin family protein / WD-40 repeat family protein	344.811	380.571	282.093	351.7	394.656	353.474	1.01998	1.03701	1.25304	335.825	28.7811	366.61	14.0321	1.10334	0.0750111	0.270404
AT3G55740.2	proline transporter 2	388.091	474.132	219.07	361.399	400.115	330.196	0.931222	0.843889	1.50726	360.431	74.9176	363.903	20.2225	1.09412	0.208102	0.955833
AT3G01650.1	RING domain ligase1	416.393	437.986	280.11	395.512	383.609	312.033	0.949854	0.875847	1.11397	378.163	49.4213	363.718	26.07	0.979889	0.0703608	0.623334
AT5G44070.1	phytochelatin synthase 1 (PCS1)	468.329	374.85	523.837	393.907	297.421	398.104	0.84109	0.79344	0.759976	455.672	43.4721	363.144	32.8838	0.798169	0.0235348	0.0308007
AT3G54500.4	unknown protein	138.497	77.07	231.657	422	231.206	435.986	3.04701	2.99995	1.88203	149.075	44.9379	363.064	66.0526	2.643	0.380725	0.0295985
AT4G40030.1	Histone superfamily protein	396.823	313.261	368.134	452.234	381.104	254.06	1.13964	1.21657	0.690128	359.406	24.5138	362.466	57.962	1.01545	0.164168	0.96315
AT1G02890.1	AAA-type ATPase family protein	343.757	355.801	393.223	311.567	346.68	427.98	0.906357	0.974366	1.08839	364.26	14.8927	362.076	34.4758	0.989705	0.0531051	0.921569
AT3G04240.1	Tetratricopeptide repeat (TPR)-like superfamily protein	372.059	387.504	374.6	348.088	357.663	378.754	0.935573	0.922991	1.01109	378.054	4.78138	361.502	9.05828	0.956551	0.0275098	0.255348
AT3G48990.1	AMP-dependent synthetase and ligase family protein	348.876	514.249	307.698	301.534	471.724	307.585	0.864301	0.917308	0.999632	390.274	63.1167	360.281	55.749	0.92708	0.039371	0.183648
AT1G74790.1	catalytics	494.222	348.195	330.2	453.371	379.37	247.462	0.917343	1.08953	0.74943	390.872	51.9352	360.068	60.2193	0.918769	0.0981824	0.452194
AT4G29950.2	Ypt/Rab-GAP domain of gyp1p superfamily protein	391.328	432.938	192.171	356.315	432.997	290.831	0.910529	1.00014	1.51339	338.812	74.298	360.048	41.0824	1.14135	0.18781	0.648664
AT1G70420.1	Protein of unknown function (DUF1645)	317.714	248.239	327.7	361.466	300.054	417.156	1.13771	1.20873	1.27298	297.884	24.9893	359.559	33.818	1.20647	0.0390664	0.0483988
AT1G22180.3	Sec14p-like phosphatidylinositol transfer family protein	402.393	294.549	259.763	475.377	328.89	273.038	1.18138	1.11659	1.0511	318.902	42.9363	359.102	60.3319	1.11636	0.0376065	0.14822
AT5G45430.2	Protein kinase superfamily protein	361.22	252.615	404.603	383.205	316.88	376.901	1.06086	1.2544	0.931533	339.479	45.2018	358.995	21.1359	1.08227	0.0938169	0.53918
AT1G13440.1	glyceraldehyde-3-phosphate dehydrogenase C2	318.09	207.113	582.29	382.67	305.962	384.685	1.20302	1.47727	0.660642	369.165	111.274	357.772	25.9115	1.11365	0.239939	0.914282
AT1G22930.1	T-complex protein 11	269.541	283.846	370.462	310.631	321.89	439.545	1.15244	1.13403	1.18648	307.95	31.5277	357.355	41.2232	1.15765	0.0153628	0.0377275
AT1G03370.1	C2 calcium/lipid-binding and GRAM domain containing protein	445.221	366.099	392.792	384.409	353.167	331.308	0.863411	0.964675	0.84347	401.371	23.2398	356.295	15.4084	0.890519	0.0375224	0.107105
AT4G26850.1	mannose-1-phosphate guanylyltransferase (GDP)s;GDP-galactose:mannose-1-phosphate guanylyltransferases;GDP-galactose:glucose-1-phosphate guanylyltransferases;GDP-galactose:myoinositol-1-phosphate guanylyltransferases;glucose-1-phosphate guanylyltransferase	244.326	229.325	299.077	334.376	332.615	400.402	1.36857	1.45041	1.33879	257.576	21.1974	355.798	22.3078	1.38592	0.0333691	0.00175906
AT3G08580.1	ADP/ATP carrier 1	366.79	352.368	390.809	353.439	354.965	356.81	0.963601	1.00737	0.913005	369.989	11.2115	355.072	0.974631	0.961326	0.0272646	0.294403
AT2G39770.1	Glucose-1-phosphate adenylyltransferase family protein	298.069	412.947	346.581	315.848	365.305	383.796	1.05965	0.88463	1.10738	352.532	33.2958	354.983	20.2824	1.01722	0.0677109	0.932638
AT5G62470.2	myb domain protein 96	401.489	220.979	360.461	489.223	299.219	275.929	1.21852	1.35406	0.76549	327.643	54.6314	354.791	67.5517	1.11269	0.177955	0.675252
AT1G78000.1	sulfate transporter 1;2	468.781	551.942	34.4857	408.89	463.632	191.268	0.872242	0.840001	5.54629	351.736	160.432	354.597	83.1794	2.41951	1.56342	0.973877
AT2G39770.2	Glucose-1-phosphate adenylyltransferase family protein	297.466	412.611	346.408	315.112	364.727	383.202	1.05932	0.88395	1.10622	352.162	33.3635	354.347	20.3296	1.0165	0.067641	0.939831
AT2G37110.1	PLAC8 family protein	367.392	428.967	322.872	372.369	377.058	312.997	1.01355	0.878992	0.969415	373.077	30.7586	354.141	20.6167	0.953984	0.0396013	0.382034
AT1G07930.2	GTP binding Elongation factor Tu family protein	296.714	399.283	478.057	275.18	384.701	402.107	0.927425	0.963479	0.841127	391.351	52.4994	353.996	39.7271	0.910677	0.0362992	0.194046
AT4G24570.1	dicarboxylate carrier 2	406.081	281.558	267.522	483.671	368.131	207.874	1.19107	1.30748	0.777033	318.387	44.0337	353.225	79.964	1.09186	0.160961	0.538192
AT2G42600.1	phosphoenolpyruvate carboxylase 2	295.434	167.265	673.85	321.333	317.266	420.937	1.08766	1.89678	0.624675	378.85	152.07	353.179	33.8996	1.20304	0.371729	0.849371
AT1G29690.1	MAC/Perforin domain-containing protein	400.059	310.703	310.371	448.555	322.083	287.569	1.12122	1.03662	0.926532	340.378	29.8409	352.735	48.9348	1.02813	0.0563623	0.6093
AT2G43160.1	ENTH/VHS family protein	337.736	404.399	325.631	312.972	379.37	364.298	0.926676	0.93811	1.11875	355.922	24.4891	352.213	20.0975	0.99451	0.0622053	0.877176
AT1G78000.2	sulfate transporter 1;2	467.275	546.288	34.0546	408.02	459.393	189.192	0.873191	0.840936	5.55555	349.206	159.218	352.202	82.8432	2.42322	1.56619	0.972316
AT1G64140.1	unknown protein	349.403	356.945	315.199	348.289	358.241	347.173	0.996812	1.00363	1.10144	340.516	12.8442	351.234	3.51803	1.03396	0.0337973	0.420195
AT1G64142.1	conserved peptide upstream open reading frame 23	349.403	356.945	315.199	348.289	358.241	347.173	0.996812	1.00363	1.10144	340.516	12.8442	351.234	3.51803	1.03396	0.0337973	0.420195
AT1G79930.2	heat shock protein 91	306.725	338.3	392.705	277.855	323.945	450.962	0.905878	0.957567	1.14835	345.91	25.1105	350.921	51.7597	1.00393	0.0737333	0.869659
AT3G13460.1	evolutionarily conserved C-terminal region 2	382.597	343.752	398.74	337.654	354.644	360.072	0.882532	1.03168	0.903025	375.03	16.3183	350.79	6.75256	0.93908	0.0466786	0.303513
AT2G28930.2	protein kinase 1B	389.371	297.308	534.614	354.978	322.275	373.194	0.91167	1.08398	0.698063	407.098	69.0752	350.149	14.896	0.897903	0.111616	0.409073
AT2G43160.3	ENTH/VHS family protein	335.478	398.139	322.786	311.366	375.966	362	0.928128	0.94431	1.12149	352.134	23.2924	349.778	19.6242	0.997975	0.0619323	0.920117
AT2G28930.3	protein kinase 1B	387.339	294.212	529.7	354.175	320.22	373.491	0.914381	1.0884	0.705099	403.75	68.4728	349.295	15.5703	0.902626	0.110805	0.417047
AT5G48540.1	receptor-like protein kinase-related family protein	206.691	278.26	203.81	245.214	295.751	506.711	1.18638	1.06286	2.48619	229.587	24.3506	349.225	80.083	1.57848	0.455256	0.322461
AT2G36850.1	glucan synthase-like 8	323.51	294.414	434.174	290.965	312.321	444.289	0.899402	1.06082	1.0233	350.699	42.5742	349.192	47.9468	0.994507	0.0487705	0.932171
AT1G22180.2	Sec14p-like phosphatidylinositol transfer family protein	383.575	285.193	250.107	460.461	316.688	268.738	1.20045	1.11043	1.07449	306.292	39.947	348.629	57.6037	1.12846	0.0374595	0.138806
AT1G53430.1	Leucine-rich repeat transmembrane protein kinase	439.726	380.571	226.053	394.108	343.533	308.03	0.896256	0.902679	1.36264	348.784	63.6968	348.557	24.9751	1.05386	0.154402	0.996107
AT4G39090.1	Papain family cysteine protease	366.865	346.647	460.383	336.851	369.801	338.944	0.918187	1.06679	0.736221	391.298	35.0321	348.532	10.6516	0.907068	0.0955903	0.417743
AT1G67090.1	ribulose bisphosphate carboxylase small chain 1A	302.585	220.171	601.775	357.386	270.832	417.008	1.18111	1.2301	0.692963	374.844	115.933	348.409	42.4354	1.03472	0.171464	0.770227
AT2G43160.2	ENTH/VHS family protein	334.499	396.591	320.372	311.166	372.563	359.479	0.930244	0.939413	1.12207	350.487	23.4097	347.736	18.6711	0.997242	0.0624698	0.907448
AT5G49900.1	Beta-glucosidase, GBA2 type family protein	373.188	239.153	454.176	362.202	232.49	447.7	0.970561	0.972142	0.98574	355.506	62.6984	347.464	62.5611	0.976148	0.00481784	0.0319638
AT1G06760.1	winged-helix DNA-binding transcription factor family protein	310.338	348.733	333.649	382.068	437.3	222.775	1.23114	1.25397	0.667693	330.907	11.1684	347.381	64.3108	1.05093	0.191733	0.820543
AT2G42600.2	phosphoenolpyruvate carboxylase 2	291.219	164.842	662.125	318.724	310.715	412.56	1.09445	1.88492	0.623085	372.729	149.226	347.333	32.6953	1.20082	0.368124	0.848518
AT1G53430.2	Leucine-rich repeat transmembrane protein kinase	437.845	376.061	220.708	393.238	340.322	304.694	0.898122	0.904965	1.38053	344.871	64.5927	346.085	25.7224	1.0612	0.159674	0.979314
AT3G10720.2	Plant invertase/pectin methylesterase inhibitor superfamily	495.426	379.494	307.784	449.023	309.88	278.672	0.906337	0.816561	0.905414	394.235	54.6666	345.859	52.3631	0.876104	0.0297727	0.0540987
AT1G15690.1	Inorganic H pyrophosphatase family protein	254.563	224.479	503.491	324.543	288.494	422.494	1.27491	1.28517	0.83913	327.511	88.4174	345.177	40.0347	1.13307	0.146999	0.754665
AT5G40850.1	urophorphyrin methylase 1	321.402	392.35	263.815	338.858	363.892	331.382	1.05431	0.927468	1.25611	325.856	37.1716	344.711	9.83058	1.0793	0.0956912	0.566674
AT2G05520.1	glycine-rich protein 3	464.791	468.276	242.951	439.592	425.547	168.36	0.945783	0.908753	0.692978	392.006	74.5342	344.5	88.1631	0.849171	0.0788249	0.0814532
AT5G60410.2	DNA-binding protein with MIZ/SP-RING zinc finger, PHD-finger and SAP domain	372.736	329.146	328.045	326.483	345.524	360.962	0.875909	1.04976	1.10034	343.309	14.717	344.323	9.97128	1.00867	0.0679679	0.970272
AT4G02570.1	cullin 1	335.101	420.89	347.357	302.805	380.141	349.99	0.903621	0.903184	1.00758	367.783	26.7882	344.312	22.5049	0.938129	0.0347263	0.219156
AT4G02570.2	cullin 1	333.972	419.409	348.909	303.005	378.857	349.471	0.907277	0.903311	1.00161	367.43	26.3447	343.778	22.0806	0.9374	0.0321266	0.197153
AT1G22930.2	T-complex protein 11	261.939	271.327	348.736	303.741	308.467	418.12	1.15959	1.13688	1.19896	294.001	27.5016	343.443	37.3635	1.16514	0.0181331	0.0390038
AT2G36220.1	unknown protein	267.057	263.788	394.688	310.631	280.337	438.359	1.16316	1.06274	1.11065	308.511	43.0989	343.109	48.4212	1.11218	0.0290001	0.0617959
AT3G13460.4	evolutionarily conserved C-terminal region 2	377.252	333.117	386.326	334.577	343.148	349.916	0.886877	1.03011	0.905754	365.565	16.4339	342.547	4.43825	0.940914	0.0449302	0.300386
AT5G63370.1	Protein kinase superfamily protein	369.199	356.407	303.905	333.506	346.745	344.43	0.903325	0.97289	1.13335	343.17	19.9769	341.56	4.08199	1.00319	0.0681079	0.949178
AT3G13460.2	evolutionarily conserved C-terminal region 2	376.424	331.771	383.998	333.908	341.735	348.73	0.887051	1.03003	0.908156	364.064	16.294	341.458	4.28098	0.941747	0.0445614	0.302422
AT4G02570.3	cullin 1	332.768	415.976	345.288	301.601	375.71	346.951	0.906339	0.9032	1.00482	364.677	25.9028	341.42	21.5714	0.938118	0.0333612	0.209325
AT1G29340.1	plant U-box 17	378.08	324.031	311.923	390.496	328.569	304.323	1.03284	1.01401	0.975636	338.011	20.3372	341.129	25.6563	1.00749	0.0168307	0.645805
AT4G34100.1	RING/U-box superfamily protein	361.897	347.589	411.414	306.751	330.624	385.871	0.847619	0.951193	0.937915	373.633	19.3365	341.082	23.4309	0.912242	0.0325384	0.106463
AT4G19200.1	proline-rich family protein	369.199	399.418	322.958	360.864	368.067	294.241	0.977425	0.921509	0.91108	363.858	22.2329	341.057	23.5004	0.936671	0.020598	0.0884548
AT3G43720.1	Bifunctional inhibitor/lipid-transfer protein/seed storage 2S albumin superfamily protein	355.876	341.868	281.231	395.445	359.076	268.294	1.11119	1.05033	0.953999	326.325	22.9068	340.938	37.8092	1.03851	0.0457606	0.438112
AT1G02890.2	AAA-type ATPase family protein	322.305	337.694	373.566	289.494	326.707	405.443	0.898197	0.967463	1.08533	344.522	15.1863	340.548	34.1796	0.983664	0.0546251	0.853693
AT3G13460.3	evolutionarily conserved C-terminal region 2	369.349	332.848	387.877	328.089	342.891	348.952	0.888288	1.03017	0.899646	363.358	16.1655	339.977	6.19654	0.939369	0.0455202	0.297003
AT5G47730.1	Sec14p-like phosphatidylinositol transfer family protein	392.833	408.639	178.205	397.519	354.773	266.737	1.01193	0.86818	1.4968	326.559	74.3174	339.676	38.5007	1.12564	0.190165	0.780993
AT1G28480.1	Thioredoxin superfamily protein	340.446	314.742	281.058	400.061	330.56	286.086	1.17511	1.05026	1.01789	312.082	17.1952	338.902	33.165	1.08109	0.0479315	0.249315
AT1G08830.1	copper/zinc superoxide dismutase 1	402.543	333.319	351.754	430.762	315.596	270.147	1.0701	0.946828	0.768	362.539	20.698	338.835	47.7995	0.92831	0.0876995	0.534242
AT3G19010.1	2-oxoglutarate (2OG) and Fe(II)-dependent oxygenase superfamily protein	407.963	352.435	264.074	417.786	337.496	259.546	1.02408	0.957612	0.982853	341.491	41.896	338.276	45.6817	0.988181	0.0193716	0.698125
AT4G34100.2	RING/U-box superfamily protein	359.79	344.425	408.483	305.079	328.505	380.534	0.847936	0.953777	0.931578	370.899	19.308	338.039	22.2975	0.911097	0.0322241	0.10321
AT3G14050.1	RELA/SPOT homolog 2	315.908	365.897	302.525	290.163	332.68	390.245	0.918505	0.909215	1.28996	328.11	19.2845	337.696	29	1.03923	0.125395	0.829306
AT5G53300.1	ubiquitin-conjugating enzyme 10	333.445	299.53	355.72	333.105	304.999	371.712	0.99898	1.01826	1.04496	329.565	16.3362	336.605	19.3376	1.02073	0.0133299	0.278651
AT3G19580.2	zinc-finger protein 2	293.101	318.242	498.059	322.269	340.322	345.764	1.09952	1.06938	0.694224	369.801	64.5386	336.119	7.10067	0.954374	0.130366	0.62753
AT2G20960.1	Arabidopsis phospholipase-like protein (PEARLI 4) family	483.91	357.08	390.464	406.816	314.954	286.531	0.840686	0.882026	0.733821	410.484	37.9565	336.1	36.2976	0.818845	0.0441549	0.0532841
AT5G53300.4	ubiquitin-conjugating enzyme 10	333.069	298.991	355.116	332.369	304.293	370.748	0.997899	1.01773	1.04402	329.059	16.3255	335.803	19.2606	1.01988	0.013357	0.292915
AT4G02880.2	unknown protein	359.489	305.318	376.152	368.757	294.916	341.465	1.02578	0.965929	0.907783	346.986	21.3822	335.046	21.5563	0.966498	0.0340643	0.446727
AT5G60410.4	DNA-binding protein with MIZ/SP-RING zinc finger, PHD-finger and SAP domain	357.532	319.857	321.061	312.972	335.827	352.066	0.875368	1.04993	1.09657	332.817	12.3624	333.621	11.3392	1.00729	0.0673202	0.975374
AT2G20630.1	PP2C induced by AVRRPM1	308.907	415.572	252.004	294.577	346.423	359.331	0.95361	0.833606	1.42589	325.495	47.9409	333.444	19.7873	1.07104	0.180779	0.892829
AT4G02570.4	cullin 1	327.875	400.764	334.683	297.186	364.149	337.758	0.906399	0.908638	1.00919	354.441	23.2448	333.031	19.4746	0.941408	0.0338955	0.225407
AT5G49910.1	chloroplast heat shock protein 70-2	268.563	253.355	645.571	266.885	243.152	488.844	0.993754	0.959727	0.757227	389.163	128.279	332.96	78.2425	0.903569	0.0738274	0.380231
AT2G31880.1	Leucine-rich repeat protein kinase family protein	362.65	366.503	376.928	353.038	341.35	303.285	0.973495	0.931369	0.804623	368.694	4.26479	332.558	15.0201	0.903162	0.0507481	0.20178
AT3G11170.1	fatty acid desaturase 7	299.574	427.688	331.752	304.076	341.799	350.064	1.01503	0.799179	1.0552	353.005	38.4797	331.98	14.1546	0.956468	0.0794948	0.58587
AT1G22180.1	Sec14p-like phosphatidylinositol transfer family protein	369.65	266.346	235.106	446.548	295.558	252.725	1.20803	1.10968	1.07494	290.367	40.6543	331.611	58.784	1.13088	0.039855	0.150848
AT3G04730.1	indoleacetic acid-induced protein 16	242.971	396.523	173.377	260.665	378.664	354.216	1.07282	0.95496	2.04304	270.957	65.9192	331.181	35.9577	1.35694	0.344734	0.428674
AT4G02280.1	sucrose synthase 3	286.552	201.392	353.823	339.794	238.913	414.265	1.1858	1.18631	1.17083	280.589	44.104	330.991	50.8108	1.18098	0.00507853	0.0175549
AT2G22470.1	arabinogalactan protein 2	375.822	504.691	122.424	357.988	395.619	238.936	0.952545	0.783884	1.95171	334.312	112.286	330.848	47.2222	1.22938	0.364432	0.962631
AT2G05520.2	glycine-rich protein 3	448.909	451.65	233.727	421.064	409.812	161.391	0.93797	0.907366	0.690513	378.095	72.1888	330.756	84.7445	0.845283	0.0778876	0.0690947
AT4G12120.1	Sec1/munc18-like (SM) proteins superfamily	384.328	343.214	316.837	363.539	319.449	308.252	0.94591	0.930759	0.972905	348.126	19.6371	330.414	16.8753	0.949858	0.0123256	0.0623804
AT2G33120.3	synaptobrevin-related protein 1	314.101	321.204	268.988	366.75	316.624	307.733	1.16762	0.985741	1.14404	301.431	16.3505	330.369	18.3707	1.09913	0.0571031	0.235116
AT5G03380.1	Heavy metal transport/detoxification superfamily protein	370.629	370.071	425.294	333.373	329.918	326.638	0.899479	0.8915	0.768027	388.665	18.3156	329.976	1.94447	0.853002	0.0425498	0.0991732
AT3G15356.1	Legume lectin family protein	285.273	383.263	274.075	309.36	357.47	320.484	1.08443	0.932701	1.16933	314.204	34.6809	329.105	14.5417	1.06216	0.069212	0.557329
AT2G28930.1	protein kinase 1B	371.758	268.904	485.472	345.948	294.017	347.247	0.930573	1.09339	0.715278	375.378	62.544	329.071	17.5309	0.913081	0.109502	0.438483
AT1G14000.1	VH1-interacting kinase	321.553	434.352	282.351	279.661	387.655	319.224	0.869721	0.892491	1.13059	346.085	45.561	328.847	31.5443	0.964268	0.0834214	0.589681
AT3G44110.2	DNAJ homologue 3	247.036	328.675	462.539	226.552	314.568	445.105	0.917081	0.957081	0.962308	346.083	62.8164	328.742	63.4877	0.94549	0.0142845	0.0110905
AT5G27760.1	Hypoxia-responsive family protein	434.307	385.148	205.966	380.997	357.342	247.61	0.877254	0.927803	1.20219	341.807	69.3873	328.65	41.0912	1.00242	0.100948	0.688417
AT1G06410.1	trehalose-phosphatase/synthase 7	312.746	196.007	434.174	367.085	262.098	356.217	1.17375	1.33719	0.820448	314.309	68.7575	328.466	33.3324	1.11046	0.152489	0.788152
AT5G63370.4	Protein kinase superfamily protein	353.919	344.425	296.663	315.915	336.405	332.939	0.892619	0.976712	1.12228	331.669	17.7163	328.419	6.33187	0.997204	0.0670847	0.894097
AT3G47800.1	Galactose mutarotase-like superfamily protein	351.962	375.59	331.838	327.018	362.608	295.501	0.92913	0.965435	0.890497	353.13	12.6436	328.376	19.384	0.928354	0.0216362	0.0668404
AT5G19400.3	Telomerase activating protein Est1	339.618	373.234	347.529	284.745	352.782	343.837	0.838428	0.945202	0.989376	353.46	10.1473	327.121	21.3449	0.924335	0.0448066	0.222506
AT5G47730.2	Sec14p-like phosphatidylinositol transfer family protein	381.543	383.6	167.686	390.027	336.405	252.577	1.02224	0.876967	1.50625	310.943	71.6308	326.336	39.9966	1.13515	0.190228	0.726539
AT4G03260.1	Outer arm dynein light chain 1 protein	290.391	264.798	309.94	298.256	311.229	367.782	1.02708	1.17535	1.18663	288.376	13.0703	325.756	21.3444	1.12969	0.0514035	0.131995
AT3G07160.1	glucan synthase-like 10	308.983	330.896	384.946	254.31	288.943	431.909	0.823057	0.873214	1.122	341.608	22.5734	325.054	54.3548	0.939423	0.0924288	0.65618
AT5G63370.2	Protein kinase superfamily protein	353.091	328.338	280.886	323.473	323.431	323.598	0.916119	0.985055	1.15206	320.772	21.1844	323.501	0.0500968	1.01775	0.0700452	0.909454
AT5G63370.3	Protein kinase superfamily protein	353.166	327.733	279.592	323.339	323.496	322.783	0.915545	0.987072	1.15448	320.164	21.5734	323.206	0.216365	1.01903	0.0708002	0.899938
AT5G47220.1	ethylene responsive element binding factor 2	222.046	282.837	194.413	379.593	336.533	252.503	1.70952	1.18985	1.2988	233.099	26.1171	322.876	37.3177	1.39939	0.158224	0.117941
AT2G38870.1	Serine protease inhibitor, potato inhibitor I-type family protein	493.921	533.499	158.979	362.469	420.987	184.595	0.733861	0.789106	1.16113	395.466	118.794	322.684	71.0808	0.8947	0.134167	0.279285
AT4G34410.1	redox responsive transcription factor 1	315.08	223.335	309.164	420.595	263.318	283.936	1.33489	1.17903	0.9184	282.526	29.6449	322.616	49.3497	1.1441	0.121491	0.39944
AT1G65840.1	polyamine oxidase 4	316.434	294.145	332.873	304.544	311.357	349.768	0.962423	1.05852	1.05075	314.484	11.2222	321.89	14.0771	1.0239	0.0308192	0.522999
AT2G22430.1	homeobox protein 6	429.189	357.349	246.141	393.372	338.331	233.08	0.916547	0.946781	0.946934	344.226	53.247	321.594	47.023	0.936754	0.0101034	0.0799069
AT2G05710.1	aconitase 3	278.95	333.858	409.603	281.802	341.864	340.797	1.01022	1.02398	0.832018	340.804	37.8759	321.488	19.8453	0.955407	0.061822	0.517421
AT1G14740.1	Protein of unknown function (DUF1423)	365.059	334.598	249.59	372.168	336.148	255.098	1.01947	1.00463	1.02207	316.416	34.5505	321.138	34.6186	1.01539	0.0054318	0.103737
AT3G10300.3	Calcium-binding EF-hand family protein	310.94	285.462	414.862	324.744	306.219	329.677	1.0444	1.07272	0.794666	337.088	39.5766	320.214	7.14054	0.970592	0.0883422	0.670706
AT4G40030.3	Histone superfamily protein	361.897	272.471	316.32	412.903	327.734	218.92	1.14094	1.20282	0.692084	316.896	25.8168	319.852	56.1367	1.01195	0.160927	0.958387
AT4G17615.2	calcineurin B-like protein 1	307.854	303.299	309.681	322.47	325.422	311.069	1.04748	1.07294	1.00448	306.945	1.8976	319.654	4.37604	1.04163	0.0199774	0.170942
AT5G60410.5	DNA-binding protein with MIZ/SP-RING zinc finger, PHD-finger and SAP domain	338.564	310.569	314.595	289.092	328.312	340.797	0.853879	1.05713	1.08329	321.243	8.73827	319.401	15.5768	0.9981	0.0725047	0.945678
AT5G19400.1	Telomerase activating protein Est1	326.596	364.888	341.753	273.039	346.745	337.165	0.836016	0.950277	0.986575	344.412	11.1336	318.983	23.1377	0.924289	0.0453636	0.223636
AT1G58290.1	Glutamyl-tRNA reductase family protein	322.607	207.517	410.983	340.396	275.263	339.685	1.05514	1.32646	0.82652	313.702	58.9041	318.448	21.5934	1.06938	0.144497	0.91775
AT5G62000.2	auxin response factor 2	295.359	283.443	372.531	282.872	311.357	359.553	0.957722	1.09848	0.965163	317.111	27.9229	317.928	22.3785	1.00712	0.045731	0.957424
AT4G40030.2	Histone superfamily protein	358.51	270.115	315.113	410.094	326.45	217.066	1.14388	1.20856	0.688854	314.579	25.5189	317.87	55.8871	1.01376	0.163525	0.954141
AT2G23810.1	tetraspanin8	304.391	357.955	159.496	409.291	369.094	174.439	1.34462	1.03112	1.09369	273.947	59.2778	317.608	72.519	1.15648	0.0957909	0.290213
AT1G03740.1	Protein kinase superfamily protein	346.994	339.445	284.076	301.868	316.945	333.532	0.869952	0.933716	1.1741	323.505	19.8347	317.448	9.14407	0.992588	0.092602	0.85148
AT1G70320.1	ubiquitin-protein ligase 2	253.208	383.735	440.985	201.937	352.075	397.436	0.797514	0.917497	0.901246	359.309	55.5654	317.149	59.0759	0.872085	0.0375799	0.0178161
AT1G64380.1	Integrase-type DNA-binding superfamily protein	441.307	354.926	178.463	398.656	324.844	227.297	0.903353	0.915245	1.27364	324.899	77.3476	316.932	49.625	1.03074	0.121494	0.806955
AT1G07400.1	HSP20-like chaperones superfamily protein	214.444	270.317	368.479	194.512	210.526	545.632	0.907054	0.77881	1.48077	284.413	45.0213	316.89	114.464	1.05554	0.21581	0.700841
AT3G59350.2	Protein kinase superfamily protein	278.197	408.841	409.948	246.418	309.109	393.73	0.885765	0.756062	0.960437	365.662	43.7336	316.419	42.6821	0.867422	0.0597067	0.194764
AT3G59350.1	Protein kinase superfamily protein	280.004	407.293	403.741	247.688	309.944	390.097	0.884589	0.760986	0.966206	363.679	41.8503	315.91	41.2179	0.870594	0.0596539	0.200403
AT1G06840.1	Leucine-rich repeat protein kinase family protein	401.715	300.876	307.267	358.991	294.402	293.796	0.893646	0.978484	0.956158	336.619	32.6001	315.73	21.6314	0.942762	0.02539	0.200626
AT5G40850.2	urophorphyrin methylase 1	289.111	367.445	244.158	304.811	335.827	306.473	1.0543	0.913949	1.25522	300.238	36.0221	315.704	10.0729	1.07449	0.0990327	0.62599
AT5G62000.3	auxin response factor 2	292.198	282.096	369.945	279.394	309.431	357.7	0.956181	1.0969	0.966901	314.746	27.7529	315.508	22.8085	1.00666	0.0452246	0.959491
AT1G60730.1	NAD(P)-linked oxidoreductase superfamily protein	351.962	389.187	174.584	349.961	365.498	230.856	0.994316	0.939133	1.32232	305.244	66.2081	315.438	42.5285	1.08526	0.119598	0.710959
AT3G57020.1	Calcium-dependent phosphotriesterase superfamily protein	195.476	180.795	195.275	307.687	273.529	364.817	1.57404	1.51293	1.86822	190.515	4.86056	315.345	26.6291	1.65173	0.109674	0.0324526
AT3G19010.2	2-oxoglutarate (2OG) and Fe(II)-dependent oxygenase superfamily protein	377.554	329.55	250.021	382.268	317.33	244.422	1.01249	0.962919	0.977607	319.041	37.1885	314.674	39.8149	0.984338	0.0146996	0.468871
AT2G36460.1	Aldolase superfamily protein	214.444	204.555	426.588	250.297	229.086	464.602	1.16719	1.11992	1.08911	281.862	72.419	314.662	75.2198	1.12541	0.0227055	0.0158637
AT1G27770.1	autoinhibited Ca2+-ATPase 1	281.735	166.66	328.045	388.288	229.215	326.341	1.3782	1.37535	0.994807	258.813	47.9769	314.615	46.2933	1.24945	0.127326	0.217845
AT1G68530.1	3-ketoacyl-CoA synthase 6	364.908	316.492	431.933	339.794	363.635	240.122	0.931177	1.14896	0.555925	371.111	33.469	314.517	37.8288	0.878686	0.173194	0.507692
AT5G03380.2	Heavy metal transport/detoxification superfamily protein	359.188	343.281	398.396	326.283	308.339	308.623	0.90839	0.89821	0.774665	366.955	16.3773	314.415	5.93447	0.860422	0.0429791	0.106053
AT2G46500.1	phosphoinositide 4-kinase gamma 4	332.617	305.655	289.076	347.085	303.907	290.237	1.0435	0.994282	1.00402	309.116	12.6879	313.743	17.1315	1.01393	0.0150466	0.451777
AT5G07860.1	HXXXD-type acyl-transferase family protein	232.283	295.558	345.201	239.729	315.146	386.316	1.03206	1.06627	1.1191	291.014	32.6759	313.73	42.3221	1.07248	0.0253193	0.147385
AT5G62000.1	auxin response factor 2	290.843	278.798	366.238	280.263	305.962	353.104	0.963625	1.09743	0.964138	311.96	27.3609	313.11	21.3288	1.0084	0.0445176	0.937688
AT5G60390.1	GTP binding Elongation factor Tu family protein	302.359	332.714	440.985	284.143	322.982	330.937	0.939753	0.97075	0.75045	358.686	42.0723	312.687	14.4559	0.886984	0.0688511	0.288447
AT2G30250.1	WRKY DNA-binding protein 25	366.188	336.752	298.818	346.215	318.871	272.371	0.945458	0.946903	0.911494	333.919	19.4994	312.486	21.5548	0.934618	0.0115696	0.0141666
AT5G17850.1	Sodium/calcium exchanger family protein	295.81	337.493	321.061	299.193	334.67	302.321	1.01143	0.991638	0.941631	318.121	12.122	312.062	11.3405	0.981568	0.0207698	0.454765
AT1G50600.1	scarecrow-like 5	308.682	401.033	249.073	295.514	358.112	282.083	0.957342	0.892974	1.13253	319.596	44.2054	311.903	23.4277	0.994282	0.0715785	0.760887
AT5G60710.1	Zinc finger (C3HC4-type RING finger) family protein	396.22	414.63	213.725	332.102	373.141	227.445	0.838174	0.899937	1.0642	341.525	64.1207	310.896	43.3745	0.934103	0.0674464	0.316297
AT4G33150.2	lysine-ketoglutarate reductase/saccharopine dehydrogenase bifunctional enzyme	283.843	274.894	275.713	324.543	327.606	274.743	1.14339	1.19175	0.996484	278.15	2.85615	308.964	17.1333	1.11054	0.0587134	0.19866
AT2G05520.4	glycine-rich protein 3	422.64	423.044	218.639	391.7	382.838	151.383	0.926792	0.904962	0.692388	354.774	68.0677	308.64	78.6702	0.841381	0.0747623	0.0514958
AT3G55880.1	Alpha/beta hydrolase related protein	241.616	277.385	322.527	254.31	316.431	354.661	1.05254	1.14077	1.09963	280.509	23.4092	308.467	29.241	1.09764	0.0254883	0.0712119
AT5G12020.1	17.6 kDa class II heat shock protein	178.766	255.845	334.425	164.613	176.872	583.07	0.920829	0.691326	1.7435	256.345	44.9355	308.185	137.488	1.11855	0.319421	0.656335
AT1G13440.2	glyceraldehyde-3-phosphate dehydrogenase C2	279.703	175.006	504.266	337.118	262.162	325.007	1.20527	1.49802	0.644514	319.658	97.1261	308.096	23.2315	1.11593	0.250401	0.903449
AT4G00730.1	Homeobox-leucine zipper family protein / lipid-binding START domain-containing protein	352.79	284.183	349.253	334.911	306.412	282.453	0.949322	1.07822	0.808735	328.742	22.3029	307.925	15.1622	0.945426	0.0778184	0.503618
AT4G02480.1	AAA-type ATPase family protein	305.972	293.27	327.959	303.674	311.678	307.14	0.99249	1.06277	0.936521	309.067	10.1326	307.498	2.31751	0.997261	0.0365228	0.90253
AT3G25620.2	ABC-2 type transporter family protein	291.746	291.251	310.198	301.132	317.459	303.359	1.03217	1.08998	0.977952	297.732	6.23505	307.317	5.11146	1.03337	0.0323463	0.42085
AT1G03740.2	Protein kinase superfamily protein	332.015	330.56	277.178	287.353	308.853	324.414	0.865482	0.934332	1.17041	313.251	18.0412	306.873	10.744	0.990076	0.0923335	0.838813
AT2G05520.6	glycine-rich protein 3	420.909	421.495	217.949	388.69	380.976	150.938	0.923453	0.903867	0.692539	353.451	67.7512	306.868	77.9966	0.839953	0.0739237	0.0471613
AT3G20770.1	Ethylene insensitive 3 family protein	279.929	319.79	392.274	250.364	324.78	345.394	0.894385	1.0156	0.88049	330.664	32.884	306.846	28.8611	0.93016	0.04291	0.258657
AT3G56710.1	sigma factor binding protein 1	232.283	336.752	320.372	233.709	332.166	353.623	1.00614	0.986381	1.10379	296.469	32.4395	306.499	36.9185	1.0321	0.0362939	0.482891
AT3G59350.3	Protein kinase superfamily protein	266.38	397.398	394.947	237.187	300.503	381.423	0.890408	0.756177	0.965758	352.908	43.27	306.371	41.7407	0.870781	0.0612917	0.210505
AT2G35510.1	similar to RCD one 1	355.951	318.982	379.515	299.928	292.54	326.563	0.842611	0.917103	0.860477	351.483	17.6164	306.344	10.3324	0.873397	0.0224534	0.0406542
AT4G33150.1	lysine-ketoglutarate reductase/saccharopine dehydrogenase bifunctional enzyme	281.961	272.202	272.782	323.339	324.138	271.481	1.14675	1.1908	0.995234	275.648	3.16083	306.32	17.4206	1.11093	0.0592284	0.200137
AT3G19970.1	alpha/beta-Hydrolases superfamily protein	281.283	253.961	230.45	338.389	279.952	300.172	1.20302	1.10234	1.30254	255.232	14.688	306.171	17.1341	1.20263	0.0577932	0.0593446
AT5G19400.2	Telomerase activating protein Est1	309.66	355.262	332.011	255.18	334.992	326.638	0.824065	0.942941	0.983817	332.311	13.1651	305.603	25.3266	0.916941	0.0479138	0.20757
AT3G12630.1	A20/AN1-like zinc finger family protein	321.026	310.838	217.087	337.787	303.65	275.188	1.05221	0.976877	1.26764	282.984	33.0792	305.542	18.0956	1.09891	0.0871225	0.358378
AT2G36460.2	Aldolase superfamily protein	212.637	197.016	412.017	248.959	220.866	446.513	1.17082	1.12105	1.08372	273.89	69.2105	305.446	70.9983	1.1252	0.0252265	0.014852
AT3G43720.2	Bifunctional inhibitor/lipid-transfer protein/seed storage 2S albumin superfamily protein	312.144	310.367	253.297	350.563	323.56	241.679	1.12308	1.04251	0.954133	291.936	19.3262	305.267	32.7357	1.03991	0.0487884	0.453473
AT4G03260.2	Outer arm dynein light chain 1 protein	277.068	243.864	285.455	287.888	288.429	338.944	1.03905	1.18275	1.18738	268.796	12.6987	305.087	16.9291	1.13639	0.0486887	0.107845
AT2G46500.2	phosphoinositide 4-kinase gamma 4	324.037	294.751	278.817	338.724	293.696	282.231	1.04533	0.996421	1.01225	299.201	13.2423	304.883	17.2408	1.018	0.0144075	0.348898
AT1G08830.2	copper/zinc superoxide dismutase 1	375.597	294.078	299.508	406.616	276.291	231.449	1.08259	0.939518	0.772763	323.061	26.3147	304.785	52.5351	0.931622	0.0895254	0.588268
AT5G58140.2	phototropin 2	245.53	156.9	416.5	312.37	245.592	355.847	1.27222	1.56528	0.854373	272.977	76.1865	304.603	32.0638	1.23063	0.206273	0.567115
AT5G58140.1	phototropin 2	245.53	156.832	416.242	312.37	245.335	355.476	1.27222	1.56431	0.854013	272.868	76.1224	304.394	32.0441	1.23018	0.206121	0.568222
AT2G28910.1	CAX interacting protein 4	329.381	282.971	327.355	323.941	300.568	286.976	0.983486	1.06218	0.876649	313.236	15.1435	303.828	10.7949	0.974106	0.0537642	0.632856
AT5G05140.1	Transcription elongation factor (TFIIS) family protein	356.854	317.03	224.071	324.677	330.432	256.21	0.909831	1.04227	1.14343	299.318	39.3411	303.773	23.8396	1.03185	0.0676362	0.83727
AT5G60390.3	GTP binding Elongation factor Tu family protein	296.638	321.742	422.622	279.795	312.064	318.928	0.943219	0.969919	0.754641	347.001	38.4987	303.595	12.0641	0.88926	0.0677492	0.287378
AT5G61210.1	soluble N-ethylmaleimide-sensitive factor adaptor protein 33	315.305	314.405	286.576	340.797	294.916	274.447	1.08085	0.938012	0.957676	305.429	9.43008	303.387	19.6164	0.992179	0.0446967	0.896893
AT1G11910.1	aspartic proteinase A1	277.369	271.192	349.685	299.995	290.613	318.038	1.08157	1.07161	0.9095	299.415	25.1978	302.882	8.04744	1.0209	0.0557719	0.861904
AT1G01120.1	3-ketoacyl-CoA synthase 1	380.414	490.959	164.41	314.845	392.408	201.053	0.827637	0.799267	1.22288	345.261	95.8912	302.769	55.5683	0.949927	0.13672	0.406041
AT3G25620.1	ABC-2 type transporter family protein	288.058	283.779	306.836	296.718	311.357	300.023	1.03006	1.09718	0.977796	292.891	7.08112	302.699	4.43283	1.03501	0.0345523	0.427948
AT5G47730.3	Sec14p-like phosphatidylinositol transfer family protein	361.446	349.003	151.996	372.235	307.311	228.261	1.02985	0.880541	1.50176	287.481	67.8381	302.602	41.6284	1.13738	0.187217	0.700969
AT5G62470.1	myb domain protein 96	346.015	183.151	293.3	429.692	248.867	228.335	1.24183	1.35881	0.778502	274.156	47.9796	302.298	63.9722	1.12638	0.177188	0.608991
AT5G04220.1	Calcium-dependent lipid-binding (CaLB domain) family protein	331.338	204.824	308.474	370.63	234.417	301.654	1.11859	1.14448	0.977891	281.545	38.9242	302.234	39.3223	1.08032	0.051756	0.278429
AT3G24500.1	multiprotein bridging factor 1C	179.744	196.478	452.452	199.328	182.139	523.614	1.10895	0.927019	1.15728	276.225	88.2458	301.693	111.071	1.06442	0.0701014	0.41329
AT5G53300.2	ubiquitin-conjugating enzyme 10	301.23	262.105	309.854	308.557	268.456	326.563	1.02432	1.02423	1.05393	291.063	14.6913	301.192	17.1737	1.03416	0.00988407	0.0918822
AT5G24430.1	Calcium-dependent protein kinase (CDPK) family protein	398.328	329.752	260.194	354.844	282.328	265.551	0.890834	0.856183	1.02059	329.425	39.8761	300.908	27.3997	0.922534	0.0500359	0.234979
AT2G41100.1	Calcium-binding EF hand family protein	296.864	327.396	215.449	383.405	299.604	218.475	1.29152	0.915113	1.01404	279.903	33.4105	300.495	47.6134	1.07356	0.11266	0.607827
AT1G68530.2	3-ketoacyl-CoA synthase 6	351.962	301.145	409.603	325.279	345.011	229.002	0.924189	1.14566	0.559083	354.237	31.3299	299.764	35.8365	0.876311	0.171015	0.497492
AT1G60730.2	NAD(P)-linked oxidoreductase superfamily protein	335.327	368.253	165.445	333.44	345.011	219.291	0.994371	0.936884	1.32546	289.675	62.8381	299.247	40.1175	1.08557	0.121087	0.717462
AT5G19140.1	Aluminium induced protein with YGL and LRDR motifs	293.929	211.017	451.59	316.182	253.941	326.934	1.07571	1.20342	0.723963	318.845	70.5559	299.019	22.7518	1.00103	0.143355	0.743167
AT4G00730.2	Homeobox-leucine zipper family protein / lipid-binding START domain-containing protein	341.8	274.894	339.253	326.082	296.907	272.742	0.954013	1.08008	0.803949	318.649	21.8898	298.577	15.4206	0.946013	0.0798117	0.515796
AT5G20830.1	sucrose synthase 1	358.059	331.502	251.228	288.223	308.853	297.725	0.80496	0.931676	1.18508	313.596	32.1126	298.267	5.96141	0.973905	0.111744	0.69447
AT2G37040.1	PHE ammonia lyase 1	273.907	636.282	221.312	225.816	441.796	226.111	0.824425	0.69434	1.02169	377.167	130.444	297.908	71.9442	0.846817	0.0951574	0.314968
AT1G67090.2	ribulose bisphosphate carboxylase small chain 1A	258.853	187.66	512.629	304.878	232.426	355.105	1.1778	1.23855	0.692714	319.714	98.6226	297.47	35.6076	1.03635	0.172713	0.773504
AT1G07135.1	glycine-rich protein	350.833	272.134	206.224	418.321	278.988	194.011	1.19237	1.02519	0.940775	276.397	41.7993	297.107	65.3835	1.05278	0.0739267	0.479588
AT3G19010.3	2-oxoglutarate (2OG) and Fe(II)-dependent oxygenase superfamily protein	359.414	304.713	228.209	369.359	296.136	225.444	1.02767	0.971854	0.987883	297.445	38.0494	296.98	41.5468	0.995803	0.0165923	0.939935
AT5G20830.2	sucrose synthase 1	357.532	329.213	249.417	287.621	307.183	295.501	0.804463	0.933081	1.18476	312.054	32.3677	296.768	5.68243	0.974103	0.111683	0.69421
AT1G09140.1	SERINE-ARGININE PROTEIN 30	265.853	217.277	281.403	282.671	230.114	376.456	1.06326	1.05908	1.33778	254.844	19.3127	296.414	42.8005	1.15338	0.0922118	0.260619
AT2G23090.1	Uncharacterised protein family SERF	313.725	365.83	203.379	296.049	345.781	247.017	0.943658	0.945196	1.21456	294.311	47.8896	296.282	28.511	1.03447	0.0900466	0.933286
AT5G65240.1	Leucine-rich repeat protein kinase family protein	363.102	321.54	128.89	365.078	325.358	195.048	1.00544	1.01187	1.51329	271.177	72.1482	295.161	51.3529	1.17687	0.168222	0.373407
AT5G53050.3	alpha/beta-Hydrolases superfamily protein	348.876	247.634	310.457	315.58	257.024	311.737	0.904564	1.03792	1.00412	302.322	29.5078	294.78	18.9108	0.982202	0.0400263	0.622653
AT5G58140.3	phototropin 2	238.003	152.592	405.896	297.186	240.968	345.987	1.24866	1.57917	0.852402	265.497	74.4036	294.714	30.3415	1.22674	0.210085	0.585461
AT2G47240.1	AMP-dependent synthetase and ligase family protein	530.351	233.902	642.468	411.766	262.29	209.727	0.776403	1.12137	0.32644	468.907	121.878	294.595	60.5189	0.741403	0.230142	0.328461
AT2G01450.1	MAP kinase 17	328.402	288.693	238.555	353.439	267.235	261.918	1.07624	0.925674	1.09794	285.217	25.995	294.198	29.6606	1.03328	0.0541681	0.615073
AT1G66500.1	Pre-mRNA cleavage complex II	320.198	374.109	193.551	333.908	364.278	184.373	1.04282	0.97372	0.952583	295.953	53.5139	294.186	55.6021	0.989707	0.0272472	0.840695
AT2G41100.4	Calcium-binding EF hand family protein	291.595	317.636	205.879	378.991	291.448	211.506	1.29971	0.917553	1.02733	271.704	33.7597	293.982	48.3652	1.08153	0.113601	0.577863
AT5G04220.2	Calcium-dependent lipid-binding (CaLB domain) family protein	322.23	199.44	301.232	360.596	228.573	292.758	1.11906	1.14607	0.971868	274.301	37.9182	293.976	38.1168	1.079	0.0541315	0.303294
AT4G39670.1	Glycolipid transfer protein (GLTP) family protein	295.208	393.629	192.861	275.715	345.075	260.065	0.933967	0.87665	1.34846	293.899	57.9604	293.618	26.122	1.05302	0.14864	0.994277
AT2G38290.1	ammonium transporter 2	296.187	356.339	188.55	273.641	292.861	314.331	0.92388	0.821859	1.66709	280.359	49.0788	293.611	11.7522	1.13761	0.266375	0.83913
AT1G29920.1	chlorophyll A/B-binding protein 2	336.23	197.016	594.446	279.126	228.508	373.12	0.830163	1.15984	0.627677	375.898	116.43	293.585	42.3671	0.872561	0.155079	0.382101
AT4G03430.1	pre-mRNA splicing factor-related	343.607	362.532	255.884	254.511	354.002	270.666	0.740704	0.976471	1.05777	320.674	32.8527	293.06	30.8259	0.924982	0.0950807	0.472752
AT4G18710.1	Protein kinase superfamily protein	329.23	364.147	271.057	289.694	328.312	259.101	0.879914	0.901592	0.95589	321.478	27.1509	292.369	20.0243	0.912465	0.0225961	0.0779809
AT5G53050.2	alpha/beta-Hydrolases superfamily protein	343.607	245.951	305.802	312.303	254.326	310.18	0.908896	1.03405	1.01432	298.453	28.4293	292.27	18.9815	0.985756	0.03885	0.672472
AT5G24590.2	TCV-interacting protein	297.843	210.478	269.592	381.399	263.575	231.819	1.28054	1.25226	0.859891	259.304	25.7391	292.264	45.5002	1.1309	0.135749	0.461228
AT5G64740.1	cellulose synthase 6	279.101	226.229	388.395	302.805	249.959	323.821	1.08493	1.10489	0.833741	297.908	47.7484	292.195	21.9719	1.00786	0.0872477	0.864005
AT5G02490.1	Heat shock protein 70 (Hsp 70) family protein	190.659	212.229	364.513	188.358	198.773	489.289	0.987935	0.936598	1.34231	255.8	54.7121	292.14	98.6204	1.08895	0.127544	0.498546
AT2G01450.3	MAP kinase 17	327.349	286.539	234.761	352.971	264.538	258.73	1.07827	0.923219	1.1021	282.883	26.7901	292.08	30.4918	1.03453	0.0560793	0.615352
AT5G22780.1	Adaptor protein complex AP-2, alpha subunit	290.692	296.433	328.907	249.361	302.366	324.191	0.857817	1.02001	0.985662	305.344	11.8974	291.973	22.218	0.954497	0.0493468	0.448835
AT3G57020.2	Calcium-dependent phosphotriesterase superfamily protein	184.787	161.073	177.86	293.641	249.445	332.272	1.58907	1.54865	1.86817	174.573	7.04024	291.786	23.9279	1.66863	0.100449	0.0266226
AT2G29500.1	HSP20-like chaperones superfamily protein	151.593	252.951	295.801	138.794	170.643	564.61	0.915566	0.674608	1.90875	233.448	42.7559	291.349	136.94	1.16631	0.377682	0.64364
AT4G17140.3	pleckstrin homology (PH) domain-containing protein	344.058	326.386	376.583	268.758	306.348	298.392	0.781141	0.938605	0.792367	349.009	14.7005	291.166	11.4368	0.837371	0.0507204	0.0924056
AT3G17410.1	Protein kinase superfamily protein	283.316	293.808	295.111	275.113	277.19	319.076	0.971047	0.943439	1.08121	290.745	3.73364	290.46	14.3207	0.998564	0.0420828	0.983683
AT2G01450.2	MAP kinase 17	324.714	284.318	233.554	351.767	261.905	257.025	1.08331	0.92117	1.1005	280.862	26.3723	290.232	30.7996	1.03499	0.0571271	0.615859
AT2G20630.2	PP2C induced by AVRRPM1	249.52	376.936	225.105	236.585	310.779	321.893	0.948162	0.824488	1.42997	283.854	47.0719	289.752	26.7766	1.06754	0.184698	0.913378
AT4G17140.2	pleckstrin homology (PH) domain-containing protein	341.048	324.704	374.687	267.822	304.742	295.946	0.785292	0.938524	0.789849	346.813	14.714	289.503	11.1341	0.837888	0.0503351	0.092368
AT2G01450.4	MAP kinase 17	324.338	282.769	232.778	350.831	261.263	256.358	1.08168	0.923942	1.1013	279.962	26.4682	289.484	30.7061	1.03564	0.0561356	0.60238
AT1G70700.1	TIFY domain/Divergent CCT motif family protein	416.619	252.817	374.428	273.842	187.598	407	0.657296	0.742032	1.08699	347.954	49.1034	289.48	63.8167	0.828773	0.131406	0.368222
AT4G17140.1	pleckstrin homology (PH) domain-containing protein	340.822	324.232	374.687	267.688	304.293	295.279	0.785419	0.938501	0.788068	346.58	14.8467	289.086	11.011	0.83733	0.0505916	0.0928969
AT1G20100.1	unknown protein	348.349	278.596	210.707	344.878	289.264	232.709	0.990035	1.03829	1.10442	279.217	39.7349	288.95	32.3807	1.04425	0.0331535	0.317413
AT5G62000.4	auxin response factor 2	260.659	267.625	349.771	240.13	289.714	335.979	0.92124	1.08254	0.960568	292.685	28.6136	288.607	27.6746	0.988115	0.048557	0.787022
AT4G39260.1	cold, circadian rhythm, and RNA binding 1	289.563	284.789	228.726	321.199	317.33	227.223	1.10925	1.11426	0.993428	267.693	19.532	288.584	30.7008	1.07232	0.0394702	0.203144
AT2G30600.3	BTB/POZ domain-containing protein	261.638	138.12	419.173	314.042	179.955	370.896	1.20029	1.30289	0.884828	272.977	81.3308	288.298	56.6029	1.12934	0.12579	0.67884
AT3G61260.1	Remorin family protein	288.735	210.209	340.977	307.353	241.674	314.85	1.06448	1.14968	0.923377	279.974	38.0027	287.959	23.2434	1.04585	0.0659904	0.692205
AT4G37910.1	mitochondrial heat shock protein 70-1	283.24	299.462	444.434	248.892	293.246	320.633	0.878732	0.979242	0.721441	342.379	51.2419	287.59	20.9018	0.859805	0.0750201	0.262241
AT3G49120.1	peroxidase CB	388.392	606.262	255.539	241.267	351.176	268.664	0.621194	0.579248	1.05136	416.731	102.232	287.036	33.0309	0.750602	0.150868	0.237908
AT1G02400.1	gibberellin 2-oxidase 6	366.94	447.814	164.497	275.313	335.891	249.167	0.750294	0.750068	1.51472	326.417	84.2591	286.79	25.6843	1.00503	0.254847	0.590493
AT2G38240.1	2-oxoglutarate (2OG) and Fe(II)-dependent oxygenase superfamily protein	174.174	398.879	165.186	172.84	324.523	362.445	0.992339	0.813587	2.19416	246.08	76.4437	286.603	57.9251	1.33336	0.43348	0.667061
AT4G26970.1	aconitase 2	269.466	366.705	302.267	233.107	321.312	304.694	0.865069	0.876213	1.00803	312.813	28.5615	286.371	27.0607	0.916437	0.0459089	0.213221
AT3G13080.1	multidrug resistance-associated protein 3	261.789	350.618	224.415	246.685	379.306	233.08	0.942307	1.08182	1.03861	278.941	37.4274	286.357	46.6402	1.02091	0.0412349	0.617226
AT5G60410.3	DNA-binding protein with MIZ/SP-RING zinc finger, PHD-finger and SAP domain	293.853	283.577	294.421	245.548	299.412	314.035	0.835614	1.05584	1.06662	290.617	3.52387	286.331	20.8241	0.986023	0.0752689	0.863759
AT2G30600.5	BTB/POZ domain-containing protein	258.928	137.447	416.673	311.968	179.12	367.857	1.20484	1.30319	0.882842	271.016	80.8318	286.315	55.9729	1.13029	0.126941	0.681753
AT4G18170.1	WRKY DNA-binding protein 28	293.101	539.288	129.838	252.906	407.95	197.347	0.862863	0.75646	1.51994	320.742	119.003	286.067	63.0164	1.04642	0.238744	0.607573
AT5G64400.1	unknown protein	282.262	284.52	300.284	283.875	272.63	300.468	1.00572	0.958213	1.00061	289.022	5.66863	285.658	8.08537	0.988181	0.0150561	0.514444
AT2G30600.1	BTB/POZ domain-containing protein	259.229	136.841	414.345	311.901	178.542	366.226	1.20319	1.30474	0.883866	270.139	80.2939	285.556	55.7578	1.1306	0.126801	0.676844
AT2G30600.2	BTB/POZ domain-containing protein	259.079	136.774	414.431	311.701	178.285	366.448	1.20311	1.3035	0.884219	270.095	80.3418	285.478	55.8779	1.13028	0.126397	0.676758
AT2G41100.3	Calcium-binding EF hand family protein	284.52	304.914	200.707	370.563	280.401	205.353	1.30241	0.919607	1.02315	263.38	31.8852	285.439	47.7584	1.08172	0.114322	0.573522
AT2G30600.4	BTB/POZ domain-containing protein	259.079	136.707	414	311.768	178.093	365.855	1.20337	1.30274	0.883707	269.929	80.2314	285.238	55.8018	1.12994	0.126413	0.678592
AT2G38290.2	ammonium transporter 2	290.466	339.983	179.412	269.494	282.007	303.211	0.927798	0.829474	1.69003	269.954	47.4741	284.904	9.84044	1.1491	0.27195	0.812766
AT1G05675.1	UDP-Glycosyltransferase superfamily protein	305.069	265.403	207.948	337.854	295.687	221.07	1.10747	1.1141	1.0631	259.474	28.1925	284.87	34.1438	1.09489	0.0160106	0.0544258
AT3G10300.2	Calcium-binding EF-hand family protein	272.176	258.942	382.273	276.384	279.053	299.06	1.01546	1.07767	0.782318	304.464	39.092	284.832	7.15539	0.958481	0.0898934	0.603291
AT2G24500.1	Zinc finger protein 622	211.508	321.069	307.871	190.967	313.156	348.656	0.902882	0.975353	1.13247	280.149	34.5313	284.259	47.7587	1.00357	0.0677627	0.846398
AT2G47240.2	AMP-dependent synthetase and ligase family protein	511.082	224.546	616	399.659	249.06	203.129	0.781986	1.10917	0.329755	450.543	116.987	283.95	59.3548	0.740304	0.225961	0.326363
AT1G29660.1	GDSL-like Lipase/Acylhydrolase superfamily protein	313.273	156.092	534.183	357.988	234.481	257.248	1.14273	1.5022	0.481572	334.516	109.661	283.239	37.9479	1.04217	0.29889	0.695077
AT5G01100.1	O-fucosyltransferase family protein	292.047	376.734	202.603	266.484	315.403	267.33	0.91247	0.837204	1.31947	290.461	50.2736	283.072	16.1673	1.02305	0.149797	0.862029
AT3G06500.1	Plant neutral invertase family protein	293.552	267.423	243.124	310.764	276.355	259.546	1.05863	1.0334	1.06755	268.033	14.5607	282.222	15.0737	1.05319	0.0102247	0.0328727
AT2G25737.1	Sulfite exporter TauE/SafE family protein	270.971	280.683	242.262	297.989	293.567	253.837	1.09971	1.0459	1.04778	264.639	11.5344	281.798	14.0383	1.06446	0.0176292	0.0739167
AT1G27770.2	autoinhibited Ca2+-ATPase 1	256.369	149.765	296.232	347.152	206.415	291.794	1.35411	1.37826	0.98502	234.122	43.7201	281.787	40.934	1.23913	0.127247	0.229146
AT5G47230.1	ethylene responsive element binding factor 5	270.219	267.692	99.4049	398.99	298.512	145.675	1.47655	1.11513	1.46547	212.439	56.5215	281.059	73.6448	1.35238	0.118668	0.152615
AT4G21660.1	proline-rich spliceosome-associated (PSP) family protein	304.542	296.164	245.969	298.925	279.117	264.883	0.981557	0.94244	1.0769	282.225	18.2886	280.975	9.87081	1.0003	0.0399298	0.916979
AT3G27090.1	DCD (Development and Cell Death) domain protein	293.853	183.151	444.865	290.765	234.61	315.517	0.989489	1.28097	0.709243	307.29	75.8485	280.297	23.9352	0.993233	0.165053	0.664238
AT2G31570.1	glutathione peroxidase 2	273.681	286.135	235.451	260.932	293.246	284.307	0.953417	1.02485	1.2075	265.089	15.2489	279.495	9.63342	1.06192	0.0756529	0.51065
AT3G10300.4	Calcium-binding EF-hand family protein	266.531	256.653	374.428	268.156	274.685	294.834	1.0061	1.07026	0.787425	299.204	37.72	279.225	8.02869	0.954595	0.0856124	0.576072
AT5G58430.1	exocyst subunit exo70 family protein B1	280.832	231.614	298.473	315.781	244.95	276.078	1.12445	1.05758	0.924966	270.306	20.0053	278.936	20.4971	1.03566	0.0586188	0.657162
AT4G36988.1	conserved peptide upstream open reading frame 49	249.52	335.204	265.281	213.642	258.18	364.224	0.856214	0.770217	1.37297	283.335	26.3307	278.682	44.6616	0.999802	0.188231	0.938208
AT4G36990.1	heat shock factor 4	249.52	335.204	265.281	213.642	258.18	364.224	0.856214	0.770217	1.37297	283.335	26.3307	278.682	44.6616	0.999802	0.188231	0.938208
AT3G14990.1	Class I glutamine amidotransferase-like superfamily protein	268.864	243.595	185.102	297.922	338.909	198.014	1.10808	1.39128	1.06976	232.52	24.806	278.282	41.8417	1.1897	0.101394	0.211162
AT3G14660.1	cytochrome P450, family 72, subfamily A, polypeptide 13	249.745	348.128	157.513	211.502	328.312	294.167	0.846869	0.943081	1.86757	251.795	55.0352	277.994	34.6764	1.21917	0.325385	0.683303
AT5G60390.2	GTP binding Elongation factor Tu family protein	258.702	303.636	399.947	241.468	291.962	299.208	0.93338	0.961553	0.748118	320.762	41.6634	277.546	18.1598	0.881017	0.0669454	0.272343
AT1G11310.1	Seven transmembrane MLO family protein	281.961	248.239	290.024	287.086	241.867	302.618	1.01818	0.97433	1.04342	273.408	12.7979	277.19	18.2219	1.01198	0.0201849	0.563742
AT5G16990.1	Zinc-binding dehydrogenase family protein	206.766	379.09	201.051	193.308	330.432	307.066	0.934911	0.871644	1.5273	262.303	58.4171	276.935	42.3542	1.11129	0.208808	0.784158
AT3G17700.1	cyclic nucleotide-binding transporter 1	353.392	212.296	340.804	370.763	222.279	237.009	1.04916	1.04702	0.695439	302.164	45.0808	276.684	47.2317	0.93054	0.117552	0.582512
AT2G43160.4	ENTH/VHS family protein	261.036	328.675	261.487	238.658	304.614	286.531	0.914275	0.926793	1.09577	283.733	22.4715	276.601	19.6763	0.978947	0.0585244	0.701008
AT2G05520.3	glycine-rich protein 3	384.93	372.696	191.74	356.516	338.845	133.443	0.926184	0.909174	0.695955	316.455	62.4575	276.268	71.5947	0.843771	0.0740711	0.0485212
AT5G53050.1	alpha/beta-Hydrolases superfamily protein	324.488	230.739	287.352	294.042	241.417	293.055	0.906172	1.04628	1.01985	280.86	27.2571	276.171	17.3793	0.990766	0.0429799	0.752167
AT5G10695.1	unknown protein	239.96	220.844	273.04	263.675	242.188	322.338	1.09883	1.09665	1.18055	244.615	15.2463	276.067	23.9525	1.12534	0.0276118	0.0722881
AT3G21630.1	chitin elicitor receptor kinase 1	353.467	287.077	303.043	307.754	256.51	263.623	0.870673	0.893523	0.869921	314.529	20.0071	275.963	16.028	0.878039	0.00774494	0.0127271
AT5G48380.1	BAK1-interacting receptor-like kinase 1	334.876	291.452	265.022	300.932	278.796	246.498	0.898638	0.956574	0.930103	297.117	20.3628	275.408	15.8047	0.928438	0.0167454	0.0759017
AT5G63320.1	nuclear protein X1	302.585	224.883	311.147	275.715	235.124	315.295	0.911198	1.04554	1.01333	279.538	27.4392	275.378	23.1441	0.990023	0.0404939	0.751971
AT4G18880.1	heat shock transcription factor A4A	334.574	298.385	160.789	339.928	299.347	185.708	1.016	1.00322	1.15497	264.583	52.9379	274.994	46.1547	1.05807	0.0485941	0.292972
AT2G01180.2	phosphatidic acid phosphatase 1	262.24	234.643	205.19	323.473	262.354	237.454	1.2335	1.1181	1.15724	234.024	16.472	274.427	25.5549	1.16961	0.0338824	0.0613609
AT1G29400.2	MEI2-like protein 5	270.068	243.595	284.42	264.411	272.759	285.048	0.979051	1.11972	1.00221	266.028	11.9572	274.072	5.99363	1.03366	0.0435471	0.531077
AT1G69890.1	Protein of unknown function (DUF569)	340.747	264.192	283.989	337.052	257.409	226.852	0.989156	0.974327	0.798806	296.309	22.9419	273.771	32.8469	0.920763	0.0611287	0.322935
AT5G28540.1	heat shock protein 70 (Hsp 70) family protein	300.026	428.496	224.76	260.263	268.135	292.684	0.867471	0.625758	1.30221	317.761	59.4781	273.694	9.76305	0.931811	0.197906	0.572729
AT5G53460.1	NADH-dependent glutamate synthase 1	253.283	291.991	421.415	228.893	303.779	286.976	0.903703	1.04037	0.680981	322.23	50.8358	273.216	22.6861	0.875018	0.104733	0.38097
AT2G20560.1	DNAJ heat shock family protein	179.744	181.67	424.001	170.098	167.239	481.357	0.946331	0.920565	1.13527	261.805	81.0999	272.898	104.233	1.00072	0.0676847	0.67938
AT1G68670.1	myb-like transcription factor family protein	233.863	203.209	335.028	259.862	243.28	315.073	1.11117	1.19719	0.940436	257.367	39.8262	272.738	21.7017	1.08293	0.0754514	0.485696
AT2G01180.1	phosphatidic acid phosphatase 1	257.348	246.287	205.534	316.584	266.657	234.859	1.23018	1.08271	1.14267	236.39	15.7546	272.7	23.7846	1.15185	0.0428179	0.0907076
AT1G79040.1	photosystem II subunit R	262.541	183.016	398.827	286.016	229.472	302.396	1.08941	1.25383	0.758213	281.461	63.0133	272.628	22.0899	1.03382	0.145749	0.860376
AT4G21660.2	proline-rich spliceosome-associated (PSP) family protein	296.488	284.183	237.261	291.902	269.419	256.506	0.984532	0.948048	1.08111	272.644	18.0445	272.609	10.3416	1.00456	0.0396969	0.99754
AT2G05520.5	glycine-rich protein 3	377.93	367.176	188.981	350.028	333.707	131.737	0.926172	0.908847	0.697092	311.363	61.2693	271.824	70.2017	0.844037	0.0736425	0.0480812
AT3G02750.2	Protein phosphatase 2C family protein	335.854	293.808	215.622	286.417	275.071	253.022	0.852802	0.936225	1.17345	281.761	35.2269	271.503	9.80397	0.987493	0.0960481	0.725641
AT1G55210.1	Disease resistance-responsive (dirigent-like protein) family protein	204.433	454.679	171.307	212.438	355.672	246.201	1.03916	0.782247	1.43719	276.807	89.449	271.437	43.2304	1.0862	0.190523	0.92524
AT1G08930.1	Major facilitator superfamily protein	341.273	324.569	154.151	341.199	259.272	213.656	0.999781	0.798818	1.38602	273.331	59.7849	271.376	37.3124	1.06154	0.1723	0.96166
AT1G08930.2	Major facilitator superfamily protein	341.273	324.502	154.151	341.266	259.079	213.656	0.999977	0.79839	1.38602	273.309	59.7753	271.334	37.3437	1.06146	0.172398	0.961318
AT1G47128.1	Granulin repeat cysteine protease family protein	269.842	365.763	239.158	234.779	338.845	239.085	0.870059	0.926407	0.999693	291.588	38.1306	270.903	33.9938	0.932053	0.0375282	0.189506
AT5G41100.1	unknown protein	335.327	280.01	266.315	332.971	271.731	207.874	0.992975	0.970434	0.780555	293.884	21.0952	270.859	36.1152	0.914655	0.0673649	0.324874
AT2G41380.1	S-adenosyl-L-methionine-dependent methyltransferases superfamily protein	321.779	310.434	87.9384	334.042	306.669	171.474	1.03811	0.987872	1.94993	240.05	76.1264	270.728	50.2523	1.3253	0.312649	0.371286
AT5G42020.1	Heat shock protein 70 (Hsp 70) family protein	332.693	475.074	214.587	264.812	292.411	254.875	0.795965	0.615506	1.18775	340.785	75.305	270.699	11.2285	0.866407	0.168905	0.389961
AT1G29400.1	MEI2-like protein 5	267.434	240.028	278.903	262.069	268.648	280.229	0.979942	1.11924	1.00476	262.121	11.5323	270.316	5.30816	1.03465	0.0428991	0.513092
AT1G08200.1	UDP-D-apiose/UDP-D-xylose synthase 2	287.606	196.007	413.138	255.18	181.368	373.787	0.887255	0.925315	0.904751	298.917	62.935	270.112	56.0461	0.905774	0.010999	0.0595153
AT3G03640.1	beta glucosidase 25	224.154	279.135	251.056	257.187	254.455	298.096	1.14737	0.911585	1.18737	251.448	15.8729	269.912	14.1137	1.08211	0.0860398	0.488743
AT4G35110.2	Arabidopsis phospholipase-like protein (PEARLI 4) family	326.37	242.316	278.817	328.757	236.087	243.829	1.00731	0.974293	0.874515	282.501	24.3341	269.558	29.6841	0.952041	0.039918	0.370591
AT3G03680.1	C2 calcium/lipid-binding plant phosphoribosyltransferase family protein	328.177	236.326	392.792	271.902	264.666	271.556	0.828524	1.11992	0.691348	319.098	45.3954	269.375	2.35623	0.879932	0.126361	0.36967
AT1G55210.2	Disease resistance-responsive (dirigent-like protein) family protein	202.024	451.516	169.325	210.03	352.653	243.903	1.03963	0.781043	1.44045	274.288	89.1151	268.862	43.0215	1.08704	0.191824	0.924268
AT1G51760.1	peptidase M20/M25/M40 family protein	236.423	357.349	178.722	239.662	314.055	252.577	1.0137	0.878846	1.41324	257.498	52.6309	268.764	22.9499	1.10193	0.16045	0.772216
AT3G02750.1	Protein phosphatase 2C family protein	333.822	289.702	213.983	284.343	272.373	249.463	0.851782	0.940183	1.16581	279.169	34.9929	268.727	10.2327	0.985924	0.0934916	0.714278
AT3G10500.1	NAC domain containing protein 53	298.37	264.259	180.877	308.022	276.741	220.773	1.03235	1.04723	1.22057	247.835	34.8971	268.512	25.5204	1.10005	0.0604125	0.165255
AT5G17020.1	exportin 1A	258.326	248.845	300.37	224.746	244.757	333.977	0.870007	0.983572	1.11189	269.18	15.8331	267.827	33.5759	0.988488	0.0698673	0.950822
AT3G13080.2	multidrug resistance-associated protein 3	238.229	333.185	213.466	224.946	357.213	220.403	0.944244	1.07212	1.03249	261.627	36.4861	267.521	44.8654	1.01629	0.0377931	0.639497
AT3G48050.1	BAH domain ;TFIIS helical bundle-like domain	263.369	254.365	350.892	212.773	270.447	318.705	0.807887	1.06322	0.908273	289.542	30.7848	267.308	30.6204	0.926461	0.0742684	0.379729
AT5G09810.1	actin 7	229.197	226.162	339.856	236.05	229.6	335.979	1.0299	1.0152	0.988591	265.072	37.4026	267.21	34.4349	1.01123	0.0120894	0.568997
AT1G05135.1	pseudogene	328.553	256.249	217.863	330.965	263.254	205.131	1.00734	1.02733	0.941558	267.555	32.4496	266.45	36.3603	0.992078	0.0259107	0.870024
AT3G13080.4	multidrug resistance-associated protein 3	240.562	330.896	213.552	223.073	355.479	220.106	0.9273	1.07429	1.03069	261.67	35.4803	266.219	44.638	1.01076	0.0435872	0.744779
AT3G10300.5	Calcium-binding EF-hand family protein	255.767	244.807	352.271	257.588	258.501	281.49	1.00712	1.05594	0.799071	284.281	34.1417	265.86	7.81948	0.954044	0.0787574	0.557555
AT5G22250.1	Polynucleotidyl transferase, ribonuclease H-like superfamily protein	243.498	257.124	229.071	296.718	249.767	250.798	1.21856	0.971384	1.09485	243.231	8.09941	265.761	15.4814	1.09493	0.0713546	0.326653
AT3G14990.3	Class I glutamine amidotransferase-like superfamily protein	260.659	228.72	172.083	290.832	319.257	186.968	1.11575	1.39584	1.0865	220.487	25.8989	265.685	40.2051	1.19936	0.0986024	0.18948
AT3G48050.2	BAH domain ;TFIIS helical bundle-like domain	259.681	252.211	348.909	210.699	268.648	317.148	0.811377	1.06517	0.908973	286.933	31.0625	265.499	30.7696	0.928508	0.0739133	0.387838
AT3G14990.2	Class I glutamine amidotransferase-like superfamily protein	259.756	228.181	171.652	290.029	318.743	185.263	1.11654	1.39689	1.07929	219.863	25.7712	264.678	40.5637	1.19757	0.100235	0.195235
AT5G61380.1	CCT motif -containing response regulator protein	314.327	255.711	401.844	267.755	242.573	283.565	0.851836	0.948624	0.70566	323.961	42.4591	264.631	11.936	0.835374	0.070619	0.195885
AT4G35110.1	Arabidopsis phospholipase-like protein (PEARLI 4) family	321.026	236.258	269.247	325.012	231.334	236.935	1.01242	0.979159	0.879991	275.51	24.6699	264.427	30.3355	0.957188	0.0397749	0.416986
AT1G73080.1	PEP1 receptor 1	316.66	343.416	182.257	300.397	270.511	221.959	0.94864	0.787706	1.21784	280.778	49.8623	264.289	22.8556	0.984729	0.125473	0.662393
AT4G35110.3	Arabidopsis phospholipase-like protein (PEARLI 4) family	320.725	236.191	269.333	325.145	230.371	237.009	1.01378	0.975359	0.879984	275.416	24.5917	264.175	30.5453	0.956375	0.0397736	0.412485
AT1G60730.3	NAD(P)-linked oxidoreductase superfamily protein	286.251	339.714	148.806	276.183	315.018	201.202	0.964827	0.927304	1.35211	258.257	56.8602	264.134	33.4037	1.08141	0.135781	0.826852
AT3G54420.1	homolog of carrot EP3-3 chitinase	261.262	342.07	58.798	286.216	312.064	193.64	1.09552	0.912281	3.29331	220.71	84.2497	263.973	35.9495	1.76703	0.764967	0.466186
AT5G41100.2	unknown protein	326.295	277.048	262.091	318.992	267.428	205.279	0.977618	0.965277	0.783236	288.478	19.3951	263.9	32.8734	0.90871	0.0628382	0.26705
AT4G34230.1	cinnamyl alcohol dehydrogenase 5	231.756	729.035	169.928	148.827	416.299	225.295	0.642172	0.571027	1.32583	376.906	176.967	263.474	79.5372	0.846343	0.240621	0.401456
AT1G07600.1	metallothionein 1A	251.477	232.893	178.205	291.5	275.135	223.59	1.15916	1.18138	1.25468	220.858	21.9911	263.409	20.462	1.19841	0.0288605	0.00133368
AT1G11310.2	Seven transmembrane MLO family protein	268.036	236.056	276.747	271.434	229.215	288.607	1.01268	0.971018	1.04285	260.28	12.3701	263.085	17.6457	1.00885	0.0208248	0.655558
AT1G25400.1	unknown protein	307.402	224.412	130.011	352.77	254.198	181.259	1.14759	1.13273	1.39419	220.608	51.2437	262.743	49.6949	1.22483	0.0847844	0.0223241
AT4G23180.1	cysteine-rich RLK (RECEPTOR-like protein kinase) 10	332.919	215.258	242.003	384.275	226.132	177.701	1.15426	1.05052	0.734292	263.393	35.6098	262.703	62.3732	0.979691	0.126301	0.985595
AT4G18010.1	myo-inositol polyphosphate 5-phosphatase 2	258.251	294.616	171.049	256.183	274.942	256.654	0.991994	0.933222	1.50047	241.305	36.6632	262.593	6.17598	1.1419	0.18009	0.580339
AT5G65240.2	Leucine-rich repeat protein kinase family protein	324.338	282.164	113.544	324.677	286.567	176.144	1.00105	1.0156	1.55133	240.015	64.3969	262.463	44.5394	1.18933	0.18105	0.380449
AT1G21000.1	PLATZ transcription factor family protein	210.003	217.008	292.697	240.331	242.252	303.582	1.14442	1.11633	1.03719	239.902	26.4746	262.055	20.7708	1.09931	0.0321026	0.0626469
AT1G20510.1	OPC-8:0 CoA ligase1	228.068	194.728	250.538	326.483	216.049	242.865	1.43152	1.10949	0.969374	224.445	16.2126	261.799	33.2555	1.17013	0.136811	0.359345
AT5G22060.1	DNAJ homologue 2	213.541	289.029	322.355	190.231	264.088	330.863	0.890843	0.913708	1.0264	274.975	32.1884	261.728	40.6142	0.943649	0.0418964	0.347825
AT5G12340.1	unknown protein	215.723	355.464	73.7993	252.705	358.433	173.549	1.17143	1.00835	2.35164	214.996	81.3105	261.563	53.5548	1.51047	0.423209	0.242139
AT1G19110.1	inter-alpha-trypsin inhibitor heavy chain-related	225.057	241.98	264.591	229.16	269.74	285.493	1.01823	1.11472	1.079	243.876	11.4519	261.464	16.78	1.07065	0.028165	0.129367
AT1G01560.2	MAP kinase 11	239.057	211.152	267.005	265.949	199.479	318.779	1.11249	0.944721	1.19391	239.071	16.1235	261.403	34.5139	1.08371	0.0733596	0.34991
AT5G61960.1	MEI2-like protein 1	265.1	271.865	216.484	240.799	284.447	258.285	0.908331	1.04628	1.19309	251.15	17.4427	261.177	12.6829	1.04924	0.0822173	0.652378
AT5G17020.2	exportin 1A	252.53	242.855	291.49	221.736	236.986	323.45	0.878056	0.975835	1.10964	262.292	14.864	260.724	31.6705	0.987845	0.0671227	0.939342
AT1G02880.3	thiamin pyrophosphokinase1	276.692	216.738	273.471	309.694	239.105	231.078	1.11927	1.1032	0.844981	255.634	19.47	259.959	24.9752	1.02248	0.0888731	0.871265
AT5G19140.2	Aluminium induced protein with YGL and LRDR motifs	253.659	185.305	392.361	272.571	222.279	284.974	1.07456	1.19953	0.726306	277.108	60.9109	259.941	19.1686	1.00013	0.141586	0.741752
AT2G42270.1	U5 small nuclear ribonucleoprotein helicase	260.358	304.982	207.086	215.114	279.888	283.639	0.826221	0.917719	1.36967	257.476	28.2967	259.547	22.243	1.03787	0.167989	0.96117
AT4G35110.4	Arabidopsis phospholipase-like protein (PEARLI 4) family	312.445	233.566	266.488	315.447	226.582	234.414	1.00961	0.970098	0.879642	270.833	22.8739	258.814	28.4064	0.953116	0.0384663	0.368455
AT1G02880.4	thiamin pyrophosphokinase1	283.015	215.325	273.213	313.239	236.601	226.259	1.1068	1.09881	0.828143	257.184	21.12	258.7	27.4327	1.01125	0.0915818	0.956067
AT5G58720.1	smr (Small MutS Related) domain-containing protein	260.283	199.103	300.542	292.504	211.168	271.852	1.12379	1.0606	0.904538	253.31	29.4899	258.508	24.4092	1.02964	0.0651578	0.799012
AT3G08970.1	DNAJ heat shock N-terminal domain-containing protein	206.691	211.286	368.565	189.897	205.452	380.089	0.918747	0.972388	1.03127	262.181	53.2088	258.479	60.9704	0.974133	0.032493	0.697379
AT3G55440.1	triosephosphate isomerase	246.885	222.796	360.979	250.966	231.142	293.277	1.01653	1.03746	0.81245	276.887	42.6171	258.462	18.3243	0.955479	0.0717693	0.532996
AT3G57550.1	guanylate kinase	236.122	240.499	197.689	278.658	237.179	257.766	1.18015	0.986195	1.3039	224.77	13.5992	257.868	11.9741	1.15675	0.0924564	0.222009
AT1G78900.1	vacuolar ATP synthase subunit A	242.143	218.892	329.252	264.009	248.097	261.103	1.0903	1.13342	0.793018	263.429	33.5888	257.736	4.89221	1.00558	0.107007	0.872441
AT5G17920.1	Cobalamin-independent synthase family protein	247.713	184.497	558.15	219.662	204.296	348.433	0.88676	1.10731	0.624264	330.12	115.466	257.464	45.7005	0.87278	0.13962	0.407817
AT3G02260.1	auxin transport protein (BIG)	241.39	294.885	276.834	181.402	284.319	306.547	0.751487	0.964168	1.10733	271.036	15.7123	257.423	38.5482	0.940996	0.103375	0.652077
AT4G33430.1	BRI1-associated receptor kinase	319.445	292.395	248.124	284.678	261.52	225.666	0.891163	0.894406	0.909488	286.655	20.7877	257.288	17.1661	0.898352	0.0056461	0.0149579
AT1G25400.2	unknown protein	302.886	216.94	126.562	348.556	248.225	175.032	1.15078	1.14421	1.38297	215.463	50.9056	257.271	50.2959	1.22599	0.0785143	0.0158288
AT4G38810.2	Calcium-binding EF-hand family protein	287.154	232.825	332.787	268.625	253.17	249.76	0.935471	1.08738	0.750511	284.255	28.8927	257.185	5.80391	0.924455	0.0974025	0.463948
AT1G78900.2	vacuolar ATP synthase subunit A	241.767	218.354	325.976	264.477	246.234	259.397	1.09394	1.12768	0.795757	262.032	32.6784	256.703	5.43594	1.00579	0.105469	0.87802
AT5G62530.1	aldehyde dehydrogenase 12A1	269.692	177.16	258.642	323.005	205.067	241.976	1.19768	1.15752	0.935561	235.165	29.1772	256.683	34.8309	1.09692	0.081509	0.403117
AT3G05200.1	RING/U-box superfamily protein	260.961	256.653	178.205	298.39	263.639	207.503	1.14343	1.02722	1.16441	231.939	26.8962	256.511	26.4778	1.11169	0.0426656	0.114163
AT3G52710.1	unknown protein	302.51	238.412	173.721	327.955	262.354	178.739	1.08411	1.10042	1.02888	238.214	37.178	256.349	43.1794	1.07114	0.0216473	0.1101
AT1G20696.1	high mobility group B3	303.488	237.739	375.549	295.915	252.143	219.809	0.975047	1.06059	0.585302	305.592	39.7961	255.956	22.0524	0.873645	0.146271	0.450962
AT2G40095.1	Alpha/beta hydrolase related protein	261.939	254.365	160.789	279.26	264.281	224.109	1.06613	1.03899	1.39381	225.698	32.5277	255.883	16.465	1.16631	0.11402	0.212495
AT1G03590.1	Protein phosphatase 2C family protein	329.004	252.884	251.4	290.564	257.473	219.365	0.883161	1.01815	0.872571	277.763	25.6244	255.801	20.5705	0.924627	0.0468608	0.242986
AT5G18310.2	unknown protein	323.961	315.819	136.305	297.922	302.045	167.1	0.919621	0.956387	1.22593	258.695	61.2403	255.689	44.3105	1.03398	0.0965601	0.877821
AT3G26910.2	hydroxyproline-rich glycoprotein family protein	309.735	240.566	303.301	270.899	240.069	255.987	0.874613	0.997933	0.844003	284.534	22.0624	255.652	8.90144	0.905516	0.0470455	0.182764
AT3G26910.1	hydroxyproline-rich glycoprotein family protein	309.133	241.778	304.077	270.966	240.326	255.32	0.876534	0.993994	0.839655	284.996	21.6584	255.537	8.84567	0.903394	0.0465342	0.176183
AT5G54810.1	tryptophan synthase beta-subunit 1	290.843	335.541	327.7	257.187	266.722	241.976	0.884281	0.794901	0.738407	318.028	13.7797	255.295	7.20589	0.805863	0.0424655	0.0548866
AT1G16960.1	Ubiquitin domain-containing protein	278.498	144.043	398.913	304.477	190.103	270.666	1.09328	1.31976	0.678509	273.818	73.6116	255.082	33.924	1.03052	0.187754	0.76606
AT4G39260.2	cold, circadian rhythm, and RNA binding 1	247.412	259.951	204.155	273.574	287.338	203.796	1.10574	1.10535	0.998243	237.173	16.9011	254.903	25.8602	1.06978	0.0357683	0.189221
AT1G53910.1	related to AP2 12	252.907	212.767	306.577	259.528	226.196	278.005	1.02618	1.06312	0.906803	257.417	27.1745	254.576	15.1594	0.9987	0.0471698	0.847476
AT1G10650.1	SBP (S-ribonuclease binding protein) family protein	250.272	220.171	215.535	311.701	229.022	222.552	1.24545	1.0402	1.03256	228.66	10.8889	254.425	28.6987	1.10607	0.0697243	0.285487
AT5G53460.2	NADH-dependent glutamate synthase 1	229.874	279.808	402.706	195.248	290.099	275.633	0.849368	1.03678	0.684452	304.129	51.353	253.66	29.5031	0.856867	0.101777	0.338302
AT5G53460.3	NADH-dependent glutamate synthase 1	229.648	279.741	402.189	195.047	289.906	275.559	0.84933	1.03634	0.685148	303.859	51.2473	253.504	29.5205	0.856939	0.101452	0.337581
AT1G15690.2	Inorganic H pyrophosphatase family protein	179.217	177.631	388.05	216.385	219.068	324.933	1.20739	1.23327	0.837347	248.3	69.8767	253.462	35.7439	1.09267	0.127879	0.893757
AT4G19110.3	Protein kinase superfamily protein	282.714	230.268	244.503	275.715	227.93	256.58	0.975244	0.98985	1.04939	252.495	15.6582	253.409	13.885	1.00483	0.0226777	0.888181
AT5G17920.2	Cobalamin-independent synthase family protein	245.003	181.199	546.511	218.124	200.25	341.835	0.890289	1.10514	0.625486	324.238	112.653	253.403	44.5162	0.873638	0.138714	0.408186
AT4G25260.1	Plant invertase/pectin methylesterase inhibitor superfamily protein	251.702	248.778	128.114	235.381	273.208	251.391	0.935156	1.0982	1.96224	209.531	40.7174	253.327	10.9626	1.33187	0.318682	0.401438
AT1G48090.1	calcium-dependent lipid-binding family protein	229.949	169.016	379.687	216.719	214.122	328.936	0.942464	1.26688	0.866334	259.551	62.5907	253.259	37.8458	1.02523	0.122809	0.84247
AT3G07090.1	PPPDE putative thiol peptidase family protein	199.089	232.152	422.363	163.476	182.653	413.227	0.82112	0.786779	0.978369	284.535	69.572	253.118	80.2455	0.862089	0.058979	0.117509
AT5G37500.1	gated outwardly-rectifying K+ channel	261.337	116.918	363.134	310.095	190.745	258.434	1.18657	1.63145	0.711676	247.129	71.4307	253.091	34.557	1.17657	0.265562	0.924668
AT4G16890.1	disease resistance protein (TIR-NBS-LRR class), putative	232.283	171.439	300.284	244.678	231.206	282.527	1.05336	1.34862	0.940868	234.668	37.2135	252.804	15.3622	1.11428	0.121586	0.505868
AT3G61070.3	peroxin 11E	231.304	137.447	248.124	303.741	173.212	280.971	1.31317	1.26021	1.13238	205.625	34.4331	252.641	40.255	1.23525	0.05366	0.0662004
AT2G26190.1	calmodulin-binding family protein	302.811	227.912	231.226	302.872	235.958	218.475	1.0002	1.03531	0.944854	253.983	24.4326	252.435	25.7183	0.993454	0.0263283	0.82219
AT3G07780.1	Protein of unknown function (DUF1423)	309.886	240.23	227.864	313.239	231.784	211.358	1.01082	0.964843	0.927563	259.326	25.5305	252.127	31.1198	0.967742	0.0240783	0.338191
AT5G42570.1	B-cell receptor-associated 31-like	215.723	192.911	277.61	249.227	200.378	306.547	1.15531	1.03871	1.10424	228.748	25.3029	252.051	30.6808	1.09942	0.0337446	0.100987
AT4G04610.1	APS reductase 1	313.725	451.583	157.513	253.173	324.652	177.849	0.806992	0.718919	1.12911	307.607	84.9457	251.891	42.383	0.885006	0.12467	0.320871
AT4G33430.2	BRI1-associated receptor kinase	314.101	285.664	242.434	281.066	254.262	220.032	0.894826	0.890075	0.907594	280.733	20.8348	251.787	17.6624	0.897499	0.00523095	0.0127933
AT1G61250.1	secretory carrier 3	244.928	343.281	166.393	259.661	300.054	195.493	1.06015	0.874076	1.17489	251.534	51.1699	251.736	30.443	1.03637	0.087647	0.993538
AT2G37940.1	Arabidopsis Inositol phosphorylceramide synthase 2	310.262	304.443	151.651	305.948	280.53	167.47	0.986096	0.921452	1.10432	255.452	51.9279	251.316	42.5602	1.00395	0.0535385	0.752939
AT2G01670.1	nudix hydrolase homolog 17	319.219	265.605	211.052	282.069	239.234	232.19	0.883622	0.900712	1.10015	265.292	31.2256	251.164	15.5856	0.961496	0.0695045	0.51277
AT1G29670.1	GDSL-like Lipase/Acylhydrolase superfamily protein	382.446	191.43	249.504	324.209	186.635	242.643	0.847725	0.97495	0.972503	274.46	56.5359	251.162	39.9421	0.931726	0.0420065	0.314143
AT5G59730.1	exocyst subunit exo70 family protein H7	251.627	254.163	216.656	293.775	268.006	191.564	1.1675	1.05447	0.884185	240.815	12.1017	251.115	30.6906	1.03538	0.0823406	0.64998
AT4G01360.1	unknown protein	248.014	175.275	216.57	296.316	220.031	236.193	1.19476	1.25534	1.09061	213.286	21.062	250.847	23.2086	1.18024	0.0481057	0.0531908
AT5G66570.1	PS II oxygen-evolving complex 1	243.197	168.544	431.243	247.421	207.315	297.429	1.01737	1.23003	0.6897	280.995	78.1541	250.721	26.0659	0.979033	0.157153	0.623803
AT1G12480.1	C4-dicarboxylate transporter/malic acid transport protein	327.725	232.96	268.902	283.407	241.482	227.149	0.864771	1.03658	0.844728	276.529	27.6208	250.679	16.8789	0.915359	0.0608858	0.271766
AT5G61960.2	MEI2-like protein 1	257.122	257.326	206.052	236.919	269.612	245.386	0.921429	1.04774	1.19089	240.167	17.0575	250.639	9.79615	1.05336	0.0778388	0.604768
AT1G54100.2	aldehyde dehydrogenase 7B4	249.369	283.914	191.137	243.742	281.172	227.001	0.977435	0.990343	1.18763	241.473	27.0718	250.638	16.0136	1.0518	0.0680172	0.563964
AT5G13750.1	zinc induced facilitator-like 1	279.703	301.616	124.493	265.681	288.429	197.717	0.949871	0.956279	1.58818	235.271	55.7488	250.609	27.2491	1.16478	0.211709	0.649099
AT5G46110.1	Glucose-6-phosphate/phosphate translocator-related	218.734	109.446	421.415	264.678	201.085	284.974	1.21004	1.8373	0.676232	249.865	91.3928	250.246	25.269	1.24119	0.335532	0.996137
AT2G29940.1	pleiotropic drug resistance 3	294.004	253.422	299.853	252.571	274.557	223.59	0.859074	1.0834	0.745667	282.426	14.6	250.24	14.7589	0.896046	0.0992313	0.375897
AT1G70700.2	TIFY domain/Divergent CCT motif family protein	362.951	215.863	320.63	238.123	160.56	351.769	0.656075	0.743802	1.09712	299.815	43.7176	250.151	55.5241	0.832332	0.134793	0.385724
AT2G30110.1	ubiquitin-activating enzyme 1	231.53	279.269	280.11	203.208	271.603	274.966	0.877672	0.972547	0.981636	263.636	16.055	249.925	23.3791	0.943952	0.0332434	0.202793
AT2G27310.1	F-box family protein	231.831	283.914	160.876	292.303	269.804	186.226	1.26085	0.950304	1.15758	225.54	35.6571	249.445	32.2695	1.12291	0.0913062	0.382692
AT5G54860.1	Major facilitator superfamily protein	283.993	279.673	243.469	250.431	267.878	229.818	0.88182	0.957824	0.943931	269.045	12.8488	249.375	10.9996	0.927858	0.0233659	0.105899
AT2G19800.1	myo-inositol oxygenase 2	274.359	302.491	154.841	282.604	293.182	171.548	1.03005	0.969224	1.1079	243.897	45.2627	249.111	38.9018	1.03573	0.0401324	0.566356
AT1G02880.2	thiamin pyrophosphokinase1	269.391	205.699	258.125	300.932	227.866	217.956	1.11708	1.10776	0.844382	244.405	19.6242	248.918	26.1637	1.02308	0.0893875	0.859604
AT2G36320.1	A20/AN1-like zinc finger family protein	284.746	282.029	124.407	270.899	282.521	193.121	0.95137	1.00174	1.55233	230.394	52.9993	248.847	28.0642	1.16848	0.192475	0.544042
AT2G25460.1	unknown protein	245.831	210.882	202.776	316.717	221.829	206.614	1.28835	1.05191	1.01893	219.83	13.2097	248.387	34.4466	1.11973	0.0848475	0.311391
AT5G15960.1	stress-responsive protein (KIN1) / stress-induced protein (KIN1)	240.864	182.343	293.559	185.616	167.881	390.838	0.770627	0.920689	1.33138	238.922	32.12	248.112	71.5467	1.00756	0.167602	0.858893
AT1G54100.1	aldehyde dehydrogenase 7B4	248.616	281.423	191.913	241.735	278.154	224.406	0.972323	0.988381	1.16931	240.651	26.1446	248.098	15.8384	1.04334	0.0631571	0.613493
AT1G02880.1	thiamin pyrophosphokinase1	269.466	200.113	258.298	301.534	222.664	219.142	1.119	1.11269	0.84841	242.625	21.4995	247.78	26.8961	1.0267	0.0891649	0.838868
AT5G39570.1	unknown protein	209.325	233.633	291.576	221.067	242.188	279.414	1.05609	1.03662	0.958287	244.845	24.3966	247.556	17.0559	1.017	0.0298891	0.752138
AT1G02080.2	transcription regulators	234.39	236.797	322.355	201.87	253.492	286.605	0.861255	1.0705	0.889098	264.514	28.9287	247.322	24.6547	0.940285	0.0656031	0.417627
AT4G02520.1	glutathione S-transferase PHI 2	274.283	443.775	99.6635	277.387	344.176	119.876	1.01132	0.775563	1.20281	272.574	99.3401	247.146	66.4918	0.996561	0.123555	0.566841
AT1G80450.1	VQ motif-containing protein	275.412	292.193	183.291	258.524	261.198	221.515	0.938681	0.893925	1.20854	250.299	33.8522	247.079	12.8056	1.01371	0.098265	0.892813
AT4G02880.1	unknown protein	236.949	240.23	318.82	234.846	222.728	283.491	0.991122	0.927148	0.889189	265.333	26.7602	247.022	18.5672	0.93582	0.0297432	0.196701
AT1G74020.1	strictosidine synthase 2	178.841	232.96	105.181	218.726	248.611	273.335	1.22302	1.06718	2.5987	172.327	37.0301	246.89	15.7877	1.62963	0.486618	0.255751
AT2G34250.1	SecY protein transport family protein	270.219	328.473	291.749	244.478	237.949	258.137	0.90474	0.724411	0.884793	296.813	17.0062	246.855	5.94766	0.837981	0.0570765	0.134121
AT5G25560.4	CHY-type/CTCHY-type/RING-type Zinc finger protein	227.465	144.313	217.949	293.975	191.194	255.394	1.2924	1.32486	1.17181	196.576	26.2756	246.855	29.9759	1.26302	0.0465608	0.0277865
AT1G34370.1	C2H2 and C2HC zinc fingers superfamily protein	280.757	316.424	206.224	249.762	295.237	194.9	0.889603	0.933041	0.945089	267.802	32.4648	246.633	29.007	0.922578	0.01685	0.0650169
AT1G20510.2	OPC-8:0 CoA ligase1	213.465	184.766	237.865	304.276	205.324	229.892	1.42541	1.11126	0.966481	212.032	15.345	246.497	29.7473	1.16772	0.135456	0.361201
AT2G32235.1	unknown protein	368.822	249.989	134.58	314.042	238.72	186.226	0.851472	0.95492	1.38376	251.131	67.6222	246.329	37.0928	1.06338	0.162947	0.890762
AT3G23590.1	REF4-related 1	292.574	207.921	167.773	271.099	219.774	247.388	0.926602	1.05701	1.47454	222.756	36.7827	246.087	14.8306	1.15272	0.165257	0.51492
AT1G18890.1	calcium-dependent protein kinase 1	317.413	287.885	170.704	311.433	260.107	165.765	0.981161	0.903509	0.971068	258.667	44.8001	245.768	42.6575	0.951913	0.0243768	0.225345
AT5G65300.1	unknown protein	219.336	272.942	116.303	271.701	265.373	198.31	1.23874	0.972268	1.70512	202.86	45.9622	245.128	23.4801	1.30538	0.214164	0.249853
AT2G12190.1	Cytochrome P450 superfamily protein	157.239	233.633	307.009	189.362	275.392	270.295	1.20429	1.17874	0.880416	232.627	43.2378	245.016	27.8662	1.08782	0.103962	0.665822
AT1G27100.1	Actin cross-linking protein	295.886	195.805	213.983	324.945	240.518	169.027	1.09821	1.22836	0.789908	235.225	30.7811	244.83	45.0611	1.03882	0.130006	0.76147
AT4G34120.1	Cystathionine beta-synthase (CBS) family protein	267.584	273.885	235.796	241.401	260.042	232.19	0.902149	0.94946	0.984708	259.088	11.7874	244.544	8.19248	0.945439	0.0239175	0.155696
AT3G05840.1	Protein kinase superfamily protein	232.132	232.489	206.655	236.25	261.327	235.748	1.01774	1.12404	1.14078	223.759	8.55237	244.442	8.44371	1.09419	0.0385275	0.129854
AT5G58720.3	smr (Small MutS Related) domain-containing protein	243.498	189.074	289.507	271.367	202.305	259.62	1.11445	1.06998	0.896765	240.693	29.0265	244.431	21.334	1.02707	0.0664032	0.849282
AT4G12040.1	A20/AN1-like zinc finger family protein	251.627	269.577	221.398	241.267	267.878	223.961	0.958828	0.993697	1.01158	247.534	14.0578	244.369	12.7721	0.988034	0.0154883	0.492683
AT1G02080.1	transcription regulators	233.035	233.229	317.354	200.599	250.023	282.157	0.860808	1.07201	0.889091	261.206	28.074	244.26	23.7195	0.940636	0.0661913	0.421344
AT1G53910.3	related to AP2 12	245.38	201.324	289.421	253.374	214.315	264.735	1.03258	1.06453	0.914706	245.375	25.4313	244.141	15.2696	1.00394	0.0455586	0.926368
AT5G42940.1	RING/U-box superfamily protein	237.251	283.106	188.981	212.304	270.19	249.834	0.894853	0.954377	1.322	236.446	27.1744	244.109	16.9534	1.05708	0.133573	0.80196
AT1G17840.1	white-brown complex homolog protein 11	273.756	336.012	249.762	227.823	326.964	177.33	0.832209	0.973072	0.709996	286.51	25.7017	244.039	43.9498	0.838426	0.0760071	0.147051
AT1G78850.1	D-mannose binding lectin protein with Apple-like carbohydrate-binding domain	278.95	334.598	177.86	242.137	301.595	188.154	0.868029	0.901365	1.05788	263.803	45.876	243.962	32.7604	0.942424	0.0585237	0.319521
AT3G16940.1	calmodulin binding;transcription regulators	280.531	223.873	186.826	297.721	220.609	211.729	1.06128	0.985419	1.13329	230.41	27.247	243.353	27.3047	1.06	0.0426926	0.263427
AT2G46720.1	3-ketoacyl-CoA synthase 13	278.348	154.073	269.074	306.483	196.14	227.297	1.10108	1.27303	0.844737	233.832	39.9692	243.307	32.8439	1.07295	0.124436	0.74992
AT3G25780.1	allene oxide cyclase 3	255.014	503.614	136.736	235.916	332.423	161.391	0.925109	0.660075	1.18032	298.455	108.113	243.243	49.5082	0.921834	0.15019	0.450438
AT3G02750.3	Protein phosphatase 2C family protein	310.112	253.018	190.619	268.892	238.72	222.108	0.867081	0.943489	1.16519	251.25	34.5058	243.24	13.6933	0.99192	0.0893983	0.742151
AT5G64400.2	unknown protein	232.81	240.633	262.867	234.846	233.839	260.509	1.00875	0.971765	0.991032	245.437	9.00302	243.065	8.72718	0.990514	0.0106788	0.450365
AT4G12040.2	A20/AN1-like zinc finger family protein	252.907	261.769	218.467	244.612	265.823	218.327	0.967201	1.01549	0.99936	244.381	13.2072	242.92	13.7369	0.994016	0.0141926	0.726062
AT5G46110.2	Glucose-6-phosphate/phosphate translocator-related	213.465	106.888	405.12	258.926	193.828	274.373	1.21296	1.81337	0.677262	241.825	87.252	242.375	24.68	1.23453	0.328142	0.994165
AT1G18210.1	Calcium-binding EF-hand family protein	252.756	260.826	196.051	239.729	253.684	232.783	0.948458	0.972617	1.18736	236.544	20.3804	242.065	6.14572	1.03615	0.0759284	0.758666
AT2G34250.2	SecY protein transport family protein	267.133	320.127	283.989	242.003	231.463	252.058	0.905928	0.723035	0.887562	290.416	15.6319	241.841	5.94591	0.838842	0.0581454	0.137362
AT5G57800.1	Fatty acid hydroxylase superfamily	308.757	264.192	393.136	222.94	222.086	280.378	0.722056	0.840624	0.713181	322.028	37.8099	241.801	19.2898	0.75862	0.0410818	0.059981
AT1G10650.2	SBP (S-ribonuclease binding protein) family protein	238.229	206.911	203.81	299.795	215.214	208.615	1.25843	1.04013	1.02358	216.317	10.9926	241.208	29.3552	1.10738	0.0756771	0.308075
AT2G36530.1	Enolase	187.723	220.037	301.232	207.221	234.867	280.822	1.10386	1.0674	0.932246	236.331	33.7649	240.97	21.465	1.0345	0.0522012	0.747981
AT1G34370.2	C2H2 and C2HC zinc fingers superfamily protein	278.122	307.607	200.362	247.555	285.925	189.192	0.890094	0.929513	0.944252	262.03	31.9875	240.89	28.1224	0.921286	0.0161662	0.0636837
AT4G16190.1	Papain family cysteine protease	218.433	212.229	343.132	233.709	251.886	236.342	1.06993	1.18686	0.688777	257.931	42.6381	240.645	5.67143	0.981857	0.150377	0.739507
AT3G57550.2	guanylate kinase	218.584	227.104	185.964	257.053	221.958	241.16	1.17599	0.977339	1.29681	210.551	12.537	240.057	10.1461	1.15005	0.093132	0.242596
AT3G15210.1	ethylene responsive element binding factor 4	230.476	226.633	188.895	251.1	243.023	225.518	1.08948	1.07232	1.19388	215.335	13.2663	239.88	7.5502	1.11856	0.0379835	0.0576128
AT5G35200.1	ENTH/ANTH/VHS superfamily protein	250.423	262.24	216.397	225.95	244.5	248.796	0.902273	0.932353	1.14972	243.02	13.7414	239.749	7.01008	0.994781	0.0779536	0.872121
AT1G62400.1	Protein kinase superfamily protein	269.316	137.514	332.614	270.564	176.616	268.442	1.00464	1.28434	0.807067	246.481	57.466	238.541	30.9686	1.03202	0.138456	0.816999
AT5G65470.1	O-fucosyltransferase family protein	210.68	155.553	239.675	280.798	188.69	246.053	1.33282	1.21302	1.02661	201.97	24.6713	238.514	26.8554	1.19082	0.0890887	0.186585
AT1G37130.1	nitrate reductase 2	188.25	259.817	259.936	176.118	249.767	289.422	0.935552	0.961318	1.11344	236.001	23.8755	238.435	33.1952	1.00344	0.0555013	0.873862
AT4G05100.1	myb domain protein 74	154.077	274.288	139.15	218.592	270.126	224.183	1.41872	0.984823	1.6111	189.172	42.7759	237.634	16.3259	1.33821	0.185216	0.214197
AT2G25490.1	EIN3-binding F box protein 1	243.423	163.563	278.127	257.253	188.625	266.44	1.05682	1.15323	0.957981	228.371	33.9171	237.44	24.5508	1.05601	0.0563636	0.491974
AT4G18010.2	myo-inositol polyphosphate 5-phosphatase 2	231.831	261.365	152.513	234.913	245.271	231.523	1.01329	0.938423	1.51805	215.236	32.4999	237.235	4.13518	1.15659	0.18202	0.527784
AT5G10960.1	Polynucleotidyl transferase, ribonuclease H-like superfamily protein	252.154	260.423	173.98	239.06	260.877	210.617	0.948071	1.00175	1.21058	228.852	27.5397	236.851	14.5509	1.05347	0.0800706	0.643918
AT5G08660.1	Protein of unknown function (DUF668)	312.52	206.709	189.326	308.156	213.737	188.45	0.986034	1.034	0.995374	236.185	38.496	236.781	36.4262	1.00514	0.0146813	0.875953
AT3G56050.1	Protein kinase family protein	271.122	271.125	212.432	262.27	260.363	187.561	0.967351	0.960309	0.882923	251.559	19.5639	236.732	24.5915	0.936861	0.0270453	0.0991071
AT5G13750.3	zinc induced facilitator-like 1	264.122	286.673	118.631	248.224	273.208	188.525	0.939807	0.95303	1.58917	223.142	52.6596	236.652	25.1214	1.16067	0.214286	0.679154
AT2G43510.1	trypsin inhibitor protein 1	259.305	300.068	74.3166	296.651	279.952	133.072	1.14402	0.932961	1.79061	211.23	69.4606	236.558	51.9672	1.2892	0.258003	0.394628
AT5G59730.2	exocyst subunit exo70 family protein H7	230.552	245.682	209.587	267.019	256.317	186.152	1.15818	1.04329	0.888188	228.607	10.465	236.496	25.3609	1.02988	0.0782264	0.693832
AT4G34230.2	cinnamyl alcohol dehydrogenase 5	205.035	659.706	151.651	131.169	373.59	204.464	0.639737	0.566298	1.34825	338.797	161.193	236.407	71.7806	0.85143	0.249315	0.409206
AT3G05840.2	Protein kinase superfamily protein	226.111	221.989	197.775	232.505	250.088	226.333	1.02828	1.12658	1.1444	215.291	8.83858	236.309	7.11616	1.09975	0.0361047	0.102742
AT3G12120.1	fatty acid desaturase 2	199.917	191.497	319.51	208.425	218.49	281.712	1.04256	1.14096	0.881701	236.974	41.3391	236.209	22.9364	1.02174	0.0755607	0.971915
AT3G23580.1	ribonucleotide reductase 2A	202.777	231.816	186.223	228.625	277.19	202.758	1.12747	1.19573	1.0888	206.938	13.3251	236.191	21.8171	1.13733	0.0312617	0.0750056
AT5G06750.1	Protein phosphatase 2C family protein	281.434	231.21	205.276	275.113	234.546	197.198	0.977539	1.01443	0.960651	239.307	22.3546	235.619	22.4983	0.984205	0.0158775	0.407792
AT5G24810.1	ABC1 family protein	234.089	198.026	202.172	256.116	192.479	257.989	1.0941	0.971987	1.27609	211.429	11.3931	235.528	21.5314	1.11406	0.0883509	0.307347
AT4G30190.1	H(+)-ATPase 2	271.348	289.366	265.54	215.515	248.225	242.569	0.794239	0.857825	0.913494	275.418	7.17279	235.436	10.0936	0.855186	0.0344513	0.0521291
AT1G59860.1	HSP20-like chaperones superfamily protein	173.346	145.255	382.187	161.001	134.035	410.558	0.928781	0.922757	1.07423	233.596	74.7368	235.198	88.0249	0.975257	0.0495185	0.915703
AT1G78240.1	S-adenosyl-L-methionine-dependent methyltransferases superfamily protein	286.552	312.588	156.565	252.906	275.585	176.96	0.882581	0.881623	1.13026	251.902	48.2573	235.15	29.8226	0.964823	0.082721	0.462807
AT5G58720.2	smr (Small MutS Related) domain-containing protein	233.863	181.333	280.11	258.859	196.204	249.908	1.10688	1.08201	0.89218	231.769	28.5335	234.99	19.5646	1.02702	0.0678027	0.866923
AT1G17940.1	Endosomal targeting BRO1-like domain-containing protein	289.714	165.852	272.35	283.273	193.506	228.187	0.97777	1.16674	0.837842	242.639	38.7192	234.989	26.1356	0.994118	0.0952965	0.747639
AT4G23270.1	cysteine-rich RLK (RECEPTOR-like protein kinase) 19	280.832	219.296	165.617	285.28	216.177	203.055	1.01584	0.985779	1.22605	221.915	33.2853	234.837	25.5041	1.07589	0.0755799	0.408344
AT5G56980.1	unknown protein	214.971	210.748	171.566	265.347	215.921	223.22	1.23434	1.02455	1.30107	199.095	13.8182	234.829	15.4038	1.18665	0.0833111	0.144371
AT4G21440.1	MYB-like 102	196.831	290.712	172.256	189.696	288.494	226.037	0.963753	0.992369	1.31222	219.933	36.0936	234.742	28.8506	1.08945	0.111691	0.527595
AT1G10050.1	glycosyl hydrolase family 10 protein / carbohydrate-binding domain-containing protein	228.143	184.228	247.693	221.535	202.755	279.266	0.971036	1.10057	1.12747	220.021	18.7656	234.518	23.021	1.06636	0.0482884	0.324977
AT1G75950.1	S phase kinase-associated protein 1	227.315	302.693	229.502	207.02	280.658	215.732	0.91072	0.927204	0.940001	253.17	24.7696	234.47	23.2306	0.925975	0.00847502	0.0176207
AT4G17530.1	RAB GTPase homolog 1C	213.992	262.442	198.896	223.809	261.841	216.473	1.04588	0.997709	1.08837	225.11	19.1679	234.041	14.0602	1.04399	0.02619	0.231999
AT2G32120.2	heat-shock protein 70T-2	152.873	133.408	411.931	156.252	125.108	420.122	1.0221	0.937782	1.01988	232.738	89.7728	233.827	93.5801	0.993255	0.0277441	0.844559
AT3G52880.1	monodehydroascorbate reductase 1	238.229	255.509	228.381	241.735	263.96	194.826	1.01472	1.03308	0.853074	240.706	7.92844	233.507	20.3769	0.966956	0.0571871	0.641478
AT1G78240.2	S-adenosyl-L-methionine-dependent methyltransferases superfamily protein	284.746	308.549	154.151	251.501	272.438	175.477	0.883248	0.882963	1.13835	249.149	47.9933	233.139	29.4575	0.968185	0.08508	0.48184
AT5G06750.3	Protein phosphatase 2C family protein	280.004	226.902	199.327	275.648	230.564	192.899	0.984443	1.01614	0.967749	235.411	23.6748	233.037	23.9196	0.989443	0.0141903	0.520987
AT4G34460.1	GTP binding protein beta 1	291.896	221.652	232.002	283.808	197.36	217.141	0.972291	0.890404	0.935942	248.517	21.8946	232.77	26.1504	0.932879	0.0236881	0.0786651
AT1G01560.1	MAP kinase 11	211.96	184.901	245.883	232.371	179.634	285.567	1.0963	0.971517	1.1614	214.248	17.6411	232.524	30.5803	1.0764	0.0557084	0.295535
AT1G36730.1	Translation initiation factor IF2/IF5	245.756	218.488	231.83	251.434	220.159	223.59	1.0231	1.00765	0.964459	232.025	7.8721	231.728	9.90277	0.998404	0.0175492	0.949332
AT1G36732.1	conserved peptide upstream open reading frame 19	245.756	218.488	231.83	251.434	220.159	223.59	1.0231	1.00765	0.964459	232.025	7.8721	231.728	9.90277	0.998404	0.0175492	0.949332
AT4G34460.2	GTP binding protein beta 1	292.95	215.729	226.398	287.286	194.534	213.063	0.980666	0.901753	0.941099	245.026	24.1594	231.628	28.3387	0.941173	0.0227803	0.0961125
AT5G13490.1	ADP/ATP carrier 2	270.143	349.272	153.203	219.997	290.484	184.299	0.814369	0.831686	1.20298	257.539	56.9501	231.593	31.1967	0.949677	0.126748	0.46046
AT5G55180.1	O-Glycosyl hydrolases family 17 protein	295.886	384.273	146.65	218.057	320.991	155.09	0.736963	0.83532	1.05755	275.603	69.3414	231.379	48.3525	0.876611	0.0948202	0.239072
AT2G45570.1	cytochrome P450, family 76, subfamily C, polypeptide 2	217.229	311.645	85.0934	208.759	279.695	204.686	0.961011	0.897478	2.40543	204.656	65.7014	231.047	24.3525	1.42131	0.492403	0.631596
AT2G26530.1	Protein of unknown function (DUF1645)	214.067	343.416	103.716	237.856	298.32	155.238	1.11113	0.868684	1.49677	220.4	69.2679	230.471	41.4688	1.15886	0.182876	0.759336
AT5G02810.1	pseudo-response regulator 7	198.562	137.245	356.237	229.428	178.992	282.379	1.15545	1.30418	0.792673	230.681	65.2254	230.266	29.8483	1.0841	0.151907	0.992039
AT1G76070.1	unknown protein	234.842	334.935	132.339	204.612	281.943	202.462	0.871276	0.841784	1.52988	234.038	58.4858	229.672	26.1426	1.08098	0.22461	0.918638
AT3G56050.2	Protein kinase family protein	266.531	260.086	203.121	258.257	250.601	179.258	0.968958	0.963533	0.882519	243.246	20.1487	229.372	25.1544	0.938337	0.0279526	0.109296
AT1G34370.3	C2H2 and C2HC zinc fingers superfamily protein	265.251	291.116	190.792	237.521	271.474	178.368	0.895459	0.93253	0.934883	249.053	30.0722	229.121	27.2036	0.920957	0.0127672	0.0458382
AT4G38600.1	HEAT repeat ;HECT-domain (ubiquitin-transferase)	208.422	226.498	297.784	177.255	240.839	269.183	0.85046	1.06332	0.903956	244.235	27.2782	229.092	27.1797	0.939244	0.0639296	0.412819
AT3G21070.2	NAD kinase 1	307.477	255.172	200.448	283.875	215.535	186.449	0.923239	0.844665	0.930161	254.366	30.8994	228.62	28.8754	0.899355	0.0274179	0.0750009
AT5G46110.4	Glucose-6-phosphate/phosphate translocator-related	198.261	101.504	394.43	234.645	185.671	264.216	1.18352	1.82921	0.669869	231.398	86.1684	228.178	22.9034	1.22753	0.335395	0.964975
AT2G47710.1	Adenine nucleotide alpha hydrolases-like superfamily protein	227.089	257.326	180.791	210.699	266.272	207.503	0.927825	1.03476	1.14775	221.735	22.2554	228.158	19.0793	1.03678	0.0634951	0.658674
AT4G37980.1	elicitor-activated gene 3-1	236.949	332.983	113.544	196.92	297.678	189.785	0.831063	0.893973	1.67147	227.825	63.5106	228.127	34.836	1.13217	0.27026	0.994378
AT2G32120.1	heat-shock protein 70T-2	151.593	129.908	397.189	155.382	121.897	406.481	1.02499	0.93833	1.02339	226.23	85.7081	227.92	89.8022	0.995572	0.0286251	0.772066
AT1G20100.2	unknown protein	271.047	224.883	173.635	263.942	234.931	184.521	0.973789	1.04468	1.0627	223.188	28.133	227.798	23.2026	1.02706	0.0271359	0.514019
AT3G63070.1	Tudor/PWWP/MBT domain-containing protein	211.96	230.672	265.626	199.328	228.187	253.911	0.940404	0.989231	0.955899	236.086	15.7267	227.142	15.7656	0.961845	0.0144051	0.110036
AT4G17840.1	unknown protein	233.788	182.814	204.845	243.943	207.315	229.892	1.04343	1.13402	1.12227	207.149	14.76	227.05	10.6687	1.09991	0.0284399	0.0551091
AT5G19230.1	Glycoprotein membrane precursor GPI-anchored	257.498	297.51	70.0921	281.735	280.08	118.838	1.09412	0.941413	1.69545	208.367	70.0956	226.884	54.0253	1.24366	0.230157	0.438898
AT1G34260.1	FORMS APLOID AND BINUCLEATE CELLS 1A	254.412	286.27	209.759	207.622	258.373	214.175	0.816086	0.90255	1.02105	250.147	22.1894	226.723	15.9373	0.91323	0.0594096	0.257677
AT1G21000.2	PLATZ transcription factor family protein	184.035	179.65	247.435	214.579	202.819	260.287	1.16597	1.12896	1.05194	203.707	21.9006	225.895	17.528	1.11562	0.033585	0.0495273
AT5G56000.1	HEAT SHOCK PROTEIN 81.4	139.4	175.41	380.722	115.45	162.872	397.585	0.828192	0.92852	1.04429	231.844	75.1613	225.302	87.2223	0.933668	0.0624359	0.644379
AT3G23920.1	beta-amylase 1	147.604	180.593	237.951	174.044	211.232	290.608	1.17913	1.16966	1.22129	188.716	26.3953	225.295	34.3759	1.19003	0.0158705	0.0460169
AT5G52530.2	dentin sialophosphoprotein-related	233.562	241.239	229.071	203.074	248.739	223.813	0.869463	1.03109	0.977046	234.624	3.55256	225.208	13.2009	0.959199	0.047503	0.487717
AT1G67560.1	PLAT/LH2 domain-containing lipoxygenase family protein	212.562	268.432	193.206	217.722	236.536	220.699	1.02428	0.881177	1.1423	224.733	22.5527	224.986	5.83882	1.01592	0.0754956	0.989691
AT3G09830.1	Protein kinase superfamily protein	258.928	207.113	265.971	264.946	199.094	208.986	1.02324	0.961282	0.785748	244.004	18.5572	224.342	20.5018	0.923423	0.0711233	0.41141
AT3G52880.2	monodehydroascorbate reductase 1	233.412	242.653	216.742	236.786	250.73	185.485	1.01445	1.03329	0.855786	230.936	7.58145	224.334	19.8369	0.967843	0.0562913	0.647715
AT2G39730.2	rubisco activase	135.034	99.6189	325.976	169.161	145.724	357.922	1.25273	1.46281	1.098	186.876	70.2971	224.269	67.1683	1.27118	0.105715	0.0135725
AT3G09830.2	Protein kinase superfamily protein	258.401	206.844	263.815	263.34	200.635	208.689	1.01911	0.969985	0.791043	243.02	18.1556	224.222	19.6971	0.926714	0.069302	0.415377
AT4G09000.1	general regulatory factor 1	233.939	235.047	230.364	243.675	245.335	183.409	1.04162	1.04377	0.796171	233.117	1.41285	224.14	20.3709	0.960521	0.0821772	0.682985
AT1G80460.1	Actin-like ATPase superfamily protein	240.638	271.865	215.708	206.084	248.418	216.918	0.856407	0.913754	1.00561	242.737	16.2452	223.807	12.6969	0.925257	0.0434541	0.215139
AT2G27080.1	Late embryogenesis abundant (LEA) hydroxyproline-rich glycoprotein family	187.572	139.264	181.912	309.56	187.084	174.661	1.65035	1.34337	0.960143	169.583	15.247	223.769	43.0455	1.31796	0.199651	0.284805
AT1G52200.1	PLAC8 family protein	311.843	389.658	48.0213	259.193	306.862	105.123	0.831166	0.787516	2.18909	249.841	103.38	223.726	60.8771	1.26926	0.46009	0.601566
AT5G06600.1	ubiquitin-specific protease 12	233.261	230.335	241.313	212.171	230.243	228.706	0.909584	0.999599	0.947754	234.97	3.28232	223.706	5.78487	0.952312	0.0260849	0.206039
AT5G46110.3	Glucose-6-phosphate/phosphate translocator-related	196.454	99.1477	378.997	234.578	179.763	256.432	1.19406	1.81308	0.676606	224.866	82.0252	223.591	22.8042	1.22792	0.328508	0.985425
AT5G16360.1	NC domain-containing protein-related	227.465	161.342	240.537	246.685	185.222	238.566	1.08449	1.148	0.991802	209.782	24.512	223.491	19.2776	1.07477	0.0453534	0.226972
AT1G67070.1	Mannose-6-phosphate isomerase, type I	195.099	249.518	190.016	183.074	237.885	249.315	0.938363	0.953378	1.31207	211.545	19.0435	223.425	20.4434	1.06794	0.122145	0.666034
AT1G51500.1	ABC-2 type transporter family protein	254.713	230.2	277.178	223.007	253.492	193.64	0.87552	1.10118	0.698611	254.031	13.5657	223.379	17.2787	0.89177	0.116495	0.425057
AT5G17380.1	Thiamine pyrophosphate dependent pyruvate decarboxylase family protein	213.992	310.232	162.083	197.388	293.439	179.258	0.922409	0.945869	1.10597	228.769	43.4006	223.362	35.4273	0.991414	0.0576747	0.679265
AT5G24810.2	ABC1 family protein	222.422	188.333	192.085	242.471	181.304	245.089	1.09014	0.962675	1.27594	200.947	10.7922	222.955	20.8392	1.10959	0.0909536	0.332465
AT3G10720.1	Plant invertase/pectin methylesterase inhibitor superfamily	361.747	205.969	158.548	339.46	176.294	152.643	0.93839	0.855928	0.96276	242.088	61.3756	222.799	58.7284	0.919026	0.0323236	0.110958
AT4G28350.1	Concanavalin A-like lectin protein kinase family protein	236.046	276.779	103.112	251.033	249.51	167.767	1.06349	0.901477	1.62703	205.312	52.4356	222.77	27.505	1.19733	0.219882	0.578593
AT2G39730.1	rubisco activase	133.228	100.09	325.114	167.89	146.109	354.29	1.26018	1.45978	1.08974	186.144	70.1403	222.763	66.0633	1.2699	0.106931	0.017853
AT5G06600.2	ubiquitin-specific protease 12	231.831	228.248	239.589	211.368	229.086	227.371	0.911732	1.00367	0.949005	233.223	3.34693	222.609	5.64208	0.954803	0.0266986	0.229092
AT3G61580.1	Fatty acid/sphingolipid desaturase	178.615	151.65	299.077	202.806	177.643	287.346	1.13544	1.17141	0.960777	209.781	45.3217	222.599	33.1788	1.08921	0.0650487	0.40632
AT5G57990.1	ubiquitin-specific protease 23	255.993	260.019	199.586	227.087	232.233	208.467	0.887083	0.893141	1.0445	238.532	19.508	222.596	7.21895	0.941574	0.0514916	0.327841
AT3G10020.1	unknown protein	162.884	174.468	289.938	168.626	150.476	348.433	1.03525	0.862489	1.20175	209.097	40.5589	222.512	63.1783	1.03316	0.0979417	0.633985
AT4G38810.1	Calcium-binding EF-hand family protein	250.498	195.064	270.799	243.207	215.471	207.355	0.970893	1.10461	0.765716	238.787	22.6331	222.011	10.8539	0.947075	0.0985537	0.566587
AT3G53230.1	ATPase, AAA-type, CDC48 protein	156.862	174.468	269.161	174.312	183.68	307.437	1.11124	1.0528	1.14221	200.164	34.8709	221.81	42.8989	1.10208	0.026211	0.129367
AT5G13750.2	zinc induced facilitator-like 1	254.262	260.49	105.871	245.147	251.436	168.138	0.964152	0.965244	1.58814	206.874	50.5336	221.574	26.7796	1.17251	0.207813	0.599545
AT5G13490.2	ADP/ATP carrier 2	264.122	327.396	143.891	217.321	273.144	173.253	0.822806	0.834292	1.20405	245.136	53.817	221.239	28.9026	0.953717	0.125212	0.465452
AT3G21070.1	NAD kinase 1	300.026	245.345	192.947	276.25	207.828	179.258	0.920754	0.847086	0.929051	246.106	30.9132	221.112	28.7762	0.898964	0.0260492	0.0685709
AT5G52530.1	dentin sialophosphoprotein-related	230.476	234.374	224.76	201.402	242.445	219.068	0.873849	1.03444	0.974675	229.87	2.79163	220.972	11.8864	0.960988	0.0468605	0.498068
AT1G08050.1	Zinc finger (C3HC4-type RING finger) family protein	226.863	359.234	112.165	194.913	296.907	170.806	0.859166	0.826501	1.52282	232.754	71.3835	220.876	38.6474	1.0695	0.226858	0.774773
AT4G31800.1	WRKY DNA-binding protein 18	256.745	198.228	157.686	268.558	183.295	210.765	1.04601	0.924667	1.33662	204.22	28.7526	220.873	25.1267	1.10243	0.12222	0.488509
AT1G51200.1	A20/AN1-like zinc finger family protein	251.552	250.528	165.272	227.488	238.977	195.79	0.904339	0.953893	1.18465	222.451	28.5907	220.752	12.914	1.01429	0.0863704	0.927412
AT3G53180.1	glutamate-ammonia ligases;catalytics;glutamate-ammonia ligases	304.165	276.712	197.603	239.194	233.325	189.192	0.786393	0.843207	0.957435	259.493	31.944	220.57	15.7804	0.862345	0.0502942	0.142038
AT5G11650.1	alpha/beta-Hydrolases superfamily protein	230.627	175.881	157.599	286.283	189.011	186.078	1.24133	1.07465	1.1807	188.036	21.9397	220.457	32.9238	1.16556	0.0487072	0.12096
AT2G38400.1	alanine:glyoxylate aminotransferase 3	221.82	197.555	154.841	233.909	208.214	219.142	1.0545	1.05395	1.41528	191.405	19.5783	220.422	7.44523	1.17458	0.12035	0.241853
AT3G12120.2	fatty acid desaturase 2	188.551	176.958	297.87	197.054	202.112	261.918	1.0451	1.14215	0.879304	221.126	38.5174	220.361	20.8296	1.02218	0.0767369	0.970358
AT2G02220.1	phytosulfokin receptor 1	271.423	250.124	184.929	236.852	250.088	174.142	0.872632	0.999854	0.941671	235.492	26.0183	220.361	23.4229	0.938052	0.0367704	0.276306
AT3G19920.1	unknown protein	243.573	321.944	90.18	242.806	287.594	130.551	0.996848	0.893306	1.44767	218.566	68.0629	220.317	46.7081	1.11261	0.170178	0.942778
AT5G20010.1	RAS-related nuclear protein-1	216.476	253.422	210.362	198.057	227.674	234.859	0.914915	0.898396	1.11645	226.754	13.4506	220.196	11.2624	0.976586	0.0700934	0.716275
AT1G32640.1	Basic helix-loop-helix (bHLH) DNA-binding family protein	233.487	169.621	195.534	290.898	209.562	159.983	1.24589	1.23547	0.818185	199.547	18.5454	220.148	38.1609	1.09985	0.140864	0.545203
AT4G34460.4	GTP binding protein beta 1	276.24	207.113	214.759	272.437	184.258	203.129	0.986233	0.889651	0.945845	232.704	21.8797	219.942	26.8072	0.940576	0.028005	0.147298
AT5G37770.1	EF hand calcium-binding protein family	249.143	148.217	205.707	312.37	201.727	145.675	1.25378	1.36103	0.708166	201.022	29.229	219.924	48.9733	1.10766	0.20213	0.679968
AT5G45350.1	proline-rich family protein	202.928	173.525	214.759	248.959	193.699	215.88	1.22684	1.11626	1.00522	197.071	12.2582	219.513	16.0553	1.11611	0.063976	0.22677
AT3G09330.1	Transmembrane amino acid transporter family protein	214.444	226.835	76.4719	211.1	233.711	213.582	0.984409	1.03031	2.79295	172.584	48.1887	219.464	7.15905	1.60256	0.595343	0.408694
AT5G52580.1	RabGAP/TBC domain-containing protein	227.24	181.872	207.173	259.795	190.038	208.096	1.14327	1.0449	1.00446	205.428	13.1256	219.31	20.9031	1.06421	0.0412165	0.283907
AT1G11650.2	RNA-binding (RRM/RBD/RNP motifs) family protein	205.938	215.729	249.159	206.084	230.821	217.66	1.00071	1.06996	0.873578	223.609	13.084	218.188	7.14578	0.981414	0.0575049	0.731197
AT2G23450.2	Protein kinase superfamily protein	277.369	256.047	121.993	239.929	243.858	170.213	0.865017	0.952394	1.39527	218.47	48.6296	218	23.9203	1.07089	0.164138	0.986932
AT1G53920.1	GDSL-motif lipase 5	252.756	159.188	149.323	260.531	154.844	238.417	1.03076	0.972708	1.59666	187.089	32.9568	217.931	32.183	1.20004	0.199014	0.403394
AT1G65440.1	global transcription factor group B1	218.584	200.315	276.144	192.037	217.655	243.533	0.878552	1.08656	0.881905	231.681	22.8485	217.741	14.8655	0.949007	0.0687852	0.469198
AT4G25030.1	unknown protein	220.39	293.808	194.758	217.187	237.628	197.94	0.985467	0.808787	1.01634	236.319	29.6819	217.585	11.4588	0.936864	0.0646558	0.424291
AT1G20980.1	squamosa promoter binding protein-like 14	229.874	267.221	194.672	199.395	254.262	198.903	0.867409	0.951506	1.02174	230.589	20.9462	217.52	18.3716	0.946885	0.0446111	0.322064
AT2G39730.3	rubisco activase	129.84	97.263	319.079	161.737	142.127	348.285	1.24566	1.46127	1.09153	182.061	69.1514	217.383	65.6953	1.26615	0.107224	0.0182173
AT1G07630.1	pol-like 5	254.186	273.952	155.53	227.756	266.529	157.833	0.896019	0.972904	1.0148	227.889	36.6268	217.372	31.8045	0.961243	0.0347828	0.338794
AT5G55180.2	O-Glycosyl hydrolases family 17 protein	275.488	369.532	141.305	199.93	304.357	147.751	0.725731	0.823628	1.04561	262.108	66.2223	217.346	46.0394	0.864991	0.09463	0.224626
AT2G36950.1	Heavy metal transport/detoxification superfamily protein	239.734	330.56	124.752	183.542	308.339	159.464	0.765607	0.932778	1.27825	231.682	59.5478	217.115	46.1385	0.992211	0.150941	0.637939
AT5G52580.2	RabGAP/TBC domain-containing protein	224.53	181.602	206.914	256.116	188.947	205.946	1.14068	1.04044	0.995323	204.349	12.4583	217.003	20.163	1.05881	0.0429542	0.324427
AT1G23550.1	similar to RCD one 2	201.046	253.018	146.392	206.017	250.023	194.159	1.02473	0.988163	1.3263	200.152	30.7838	216.733	16.9935	1.11306	0.107139	0.403154
AT2G16500.1	arginine decarboxylase 1	245.229	263.721	154.668	196.786	259.529	193.788	0.802458	0.984104	1.25293	221.206	33.6945	216.701	21.4313	1.01316	0.130849	0.874968
AT5G50920.1	CLPC homologue 1	201.046	229.527	309.509	181.469	219.517	248.574	0.902624	0.956388	0.803124	246.694	32.4658	216.52	19.4294	0.887379	0.0448955	0.193232
AT4G18070.1	unknown protein	207.067	120.148	300.198	229.227	153.816	266.366	1.10702	1.28022	0.887302	209.138	51.986	216.47	33.1106	1.09151	0.113689	0.75867
AT5G45350.2	proline-rich family protein	202.024	169.823	210.966	248.625	190.424	210.098	1.23067	1.12131	0.995885	194.271	12.4935	216.382	17.0925	1.11595	0.067829	0.248458
AT5G39050.1	HXXXD-type acyl-transferase family protein	254.036	347.926	134.753	193.642	301.017	154.349	0.762265	0.865177	1.14542	245.571	61.6831	216.336	43.8337	0.924287	0.114488	0.358549
AT1G66160.1	CYS, MET, PRO, and GLY protein 1	235.745	296.635	142.943	233.842	264.795	149.53	0.991929	0.892661	1.04608	225.108	44.6848	216.056	34.4422	0.97689	0.0449218	0.518617
AT1G53540.1	HSP20-like chaperones superfamily protein	128.862	151.582	291.145	129.229	113.162	404.998	1.00285	0.746542	1.39105	190.53	50.7334	215.796	94.7144	1.04681	0.187348	0.635797
AT5G48180.1	nitrile specifier protein 5	229.573	269.24	165.272	215.582	246.555	185.04	0.939056	0.915745	1.11961	221.362	30.2924	215.726	17.758	0.991469	0.0644213	0.705817
AT3G52500.1	Eukaryotic aspartyl protease family protein	197.659	223.267	181.308	194.178	232.298	219.884	0.982389	1.04045	1.21276	200.745	12.2104	215.453	11.2251	1.07853	0.0691754	0.359447
AT3G01310.2	Phosphoglycerate mutase-like family protein	256.219	176.689	331.752	226.083	186.313	231.375	0.882385	1.05447	0.697432	254.886	44.7678	214.59	14.2208	0.878096	0.103091	0.336832
AT3G47730.1	ATP-binding cassette A2	197.884	246.086	190.619	201.335	239.041	202.017	1.01744	0.971374	1.05979	211.53	17.4047	214.131	12.4567	1.0162	0.0255317	0.67437
AT5G62350.1	Plant invertase/pectin methylesterase inhibitor superfamily protein	165.067	156.967	275.196	204.545	146.302	291.349	1.23917	0.932055	1.0587	199.076	38.1313	214.066	42.1413	1.07664	0.0891082	0.409536
AT2G41100.2	Calcium-binding EF hand family protein	226.412	210.815	131.218	302.403	197.553	141.968	1.33563	0.93709	1.08193	189.482	29.4777	213.975	47.0359	1.11822	0.116472	0.455314
AT5G58140.4	phototropin 2	163.787	104.465	314.595	192.773	176.487	272.297	1.17697	1.68944	0.865546	194.283	62.5464	213.852	29.598	1.24398	0.240185	0.616611
AT2G27080.2	Late embryogenesis abundant (LEA) hydroxyproline-rich glycoprotein family	178.465	130.649	170.876	298.256	178.029	165.024	1.67123	1.36265	0.96575	159.997	14.8365	213.77	42.4098	1.33321	0.204187	0.277746
AT3G63500.2	Protein of unknown function (DUF1423)	219.035	194.324	186.481	212.706	199.415	229.15	0.971103	1.0262	1.22881	199.947	9.80907	213.757	8.59995	1.07537	0.078352	0.449298
AT3G01310.1	Phosphoglycerate mutase-like family protein	256.219	175.747	329.855	225.013	185.35	230.856	0.878208	1.05464	0.699869	253.94	44.502	213.74	14.2946	0.877574	0.102415	0.332058
AT4G34460.3	GTP binding protein beta 1	266.229	205.969	215.19	258.993	182.717	198.978	0.972817	0.88711	0.924658	229.13	18.74	213.562	23.1951	0.928195	0.0248048	0.0783524
AT2G26250.1	3-ketoacyl-CoA synthase 10	278.348	166.054	347.529	276.718	203.333	160.279	0.994145	1.2245	0.461197	263.977	52.8779	213.443	33.991	0.89328	0.226044	0.54158
AT5G02370.1	ATP binding microtubule motor family protein	178.916	120.216	208.724	246.551	172.505	221.07	1.37803	1.43496	1.05915	169.286	26.0001	213.375	21.7187	1.29071	0.116944	0.115905
AT5G42020.2	Heat shock protein 70 (Hsp 70) family protein	257.348	397.331	179.412	197.321	237.436	204.983	0.76675	0.597576	1.14253	278.03	63.7523	213.246	12.2951	0.835618	0.161038	0.350251
AT1G65440.2	global transcription factor group B1	211.809	197.488	273.471	185.683	214.122	239.9	0.87665	1.08423	0.87724	227.589	23.3105	213.235	15.6575	0.946041	0.0690956	0.455682
AT4G30190.2	H(+)-ATPase 2	242.444	265.875	246.659	187.556	227.352	224.258	0.773603	0.855111	0.909182	251.659	7.21112	213.055	12.7811	0.845965	0.0394044	0.0542606
AT5G38200.1	Class I glutamine amidotransferase-like superfamily protein	202.25	300.337	95.439	202.806	302.173	133.517	1.00275	1.00611	1.39897	199.342	59.1669	212.832	48.9443	1.13595	0.131518	0.387159
AT1G77180.2	chromatin protein family	193.368	229.864	218.639	174.646	220.545	242.05	0.903179	0.959458	1.10708	213.957	10.7923	212.414	19.878	0.989904	0.0607965	0.914839
AT1G75450.1	cytokinin oxidase 5	193.594	184.631	78.3686	257.12	214.251	165.246	1.32814	1.16042	2.10858	152.198	37.0053	212.206	26.5413	1.53238	0.292138	0.0688963
AT3G02840.1	ARM repeat superfamily protein	235.82	280.683	161.996	233.107	236.023	165.988	0.988493	0.840887	1.02464	226.167	34.6002	211.706	22.8745	0.951339	0.0562031	0.442413
AT4G13345.1	Serinc-domain containing serine and sphingolipid biosynthesis protein	233.487	207.248	91.4732	272.705	230.178	131.144	1.16797	1.11064	1.43369	177.403	43.6273	211.342	41.9362	1.23743	0.0995144	0.0253238
AT1G66260.1	RNA-binding (RRM/RBD/RNP motifs) family protein	239.132	183.083	227.778	255.849	192.864	185.114	1.0699	1.05342	0.812698	216.664	17.1075	211.276	22.3985	0.978675	0.0831251	0.800798
AT4G24390.1	RNI-like superfamily protein	188.476	220.642	145.874	257.789	205.516	170.213	1.36776	0.931446	1.16685	184.997	21.6536	211.173	25.4385	1.15535	0.126083	0.395532
AT1G12110.1	nitrate transporter 1.1	144.292	228.114	151.909	169.496	264.281	199.571	1.17467	1.15855	1.31375	174.772	26.7615	211.116	27.9645	1.21566	0.0492667	0.0303825
AT1G18210.2	Calcium-binding EF-hand family protein	210.078	230.47	177.17	199.863	224.141	206.836	0.951375	0.972542	1.16744	205.906	15.527	210.28	7.21697	1.03045	0.0687668	0.763294
AT5G02020.1	unknown protein	311.316	225.892	124.493	256.183	237.628	136.779	0.822904	1.05195	1.09868	220.567	53.9968	210.197	37.0978	0.99118	0.0852125	0.688647
AT1G79550.2	phosphoglycerate kinase	152.346	180.795	270.712	147.155	194.084	289.2	0.965924	1.07351	1.06829	201.284	35.6722	210.146	41.7838	1.03591	0.0350239	0.342718
AT1G51200.3	A20/AN1-like zinc finger family protein	241.767	235.383	154.927	221	225.361	183.928	0.914104	0.957424	1.18719	210.692	27.9436	210.097	13.1446	1.01957	0.0847381	0.972153
AT2G23450.1	Protein kinase superfamily protein	270.294	242.922	117.424	235.18	233.518	161.317	0.870091	0.961288	1.3738	210.213	47.0628	210.005	24.3487	1.06839	0.154958	0.993676
AT5G56350.1	Pyruvate kinase family protein	213.465	317.636	205.621	159.931	253.363	216.399	0.749211	0.797652	1.05242	245.574	36.1021	209.898	27.1668	0.866428	0.0940415	0.267327
AT2G38250.1	Homeodomain-like superfamily protein	222.121	245.278	74.1442	259.394	231.72	138.558	1.1678	0.944723	1.86876	180.514	53.6036	209.89	36.5501	1.3271	0.278384	0.327375
AT1G78580.1	trehalose-6-phosphate synthase	241.993	100.898	370.462	226.351	141.164	261.918	0.935363	1.39908	0.707003	237.784	77.845	209.811	35.8262	1.01382	0.2036	0.585266
AT4G00570.1	NAD-dependent malic enzyme 2	216.627	224.816	178.291	209.361	218.233	201.795	0.966461	0.970719	1.13183	206.578	14.3396	209.796	4.7502	1.023	0.0544269	0.781098
AT4G11220.1	VIRB2-interacting protein 2	171.691	169.487	230.623	189.027	188.047	251.984	1.10098	1.10951	1.09262	190.6	20.0215	209.686	21.1508	1.10104	0.00487522	0.00387202
AT1G20696.2	high mobility group B3	244.025	196.815	311.405	237.789	208.663	182.52	0.974446	1.0602	0.586116	250.748	33.2499	209.657	15.9626	0.873588	0.145852	0.450749
AT4G31800.2	WRKY DNA-binding protein 18	245.38	183.083	145.788	258.859	169.744	199.497	1.05493	0.927139	1.3684	191.417	29.05	209.366	26.1944	1.11682	0.131087	0.454176
AT1G10670.2	ATP-citrate lyase A-1	237.251	190.959	227.347	215.448	201.92	210.617	0.908104	1.0574	0.926412	218.519	14.0735	209.328	3.95808	0.963972	0.0470123	0.461985
AT1G20696.3	high mobility group B3	242.369	198.565	318.561	230.699	212.838	184.373	0.95185	1.07188	0.578768	253.165	35.0581	209.303	13.4893	0.8675	0.148466	0.439119
AT4G38600.2	HEAT repeat ;HECT-domain (ubiquitin-transferase)	188.024	210.209	278.903	156.586	222.343	248.722	0.832799	1.05772	0.891788	225.712	27.3556	209.217	27.3951	0.927436	0.0673319	0.368444
AT2G02230.1	phloem protein 2-B1	227.767	201.594	217.691	225.281	197.36	204.76	0.989086	0.978999	0.940601	215.684	7.62185	209.134	8.35143	0.969562	0.0147703	0.179758
AT4G18280.1	glycine-rich cell wall protein-related	273.756	253.49	288.904	214.913	192.415	219.958	0.785052	0.759063	0.761354	272.05	10.2587	209.095	8.46643	0.76849	0.00830753	0.00236042
AT1G62740.1	stress-inducible protein, putative	164.766	215.594	257.263	152.305	194.791	279.71	0.924375	0.903508	1.08725	212.541	26.7453	208.936	37.4525	0.971713	0.0580842	0.81102
AT2G24100.1	unknown protein	174.551	152.794	212.863	212.237	184.579	229.225	1.21591	1.20803	1.07687	180.069	17.5585	208.68	13.0101	1.16693	0.0450914	0.0459905
AT1G77180.1	chromatin protein family	191.938	228.046	217.518	172.171	218.682	235.081	0.897014	0.958937	1.08074	212.501	10.7212	208.645	18.8413	0.978898	0.0539686	0.761906
AT4G20850.1	tripeptidyl peptidase ii	207.143	215.459	229.33	210.231	218.04	197.643	1.01491	1.01198	0.86183	217.311	6.47136	208.638	5.94166	0.962905	0.0505446	0.529717
AT4G35790.2	phospholipase D delta	183.357	280.212	193.465	166.619	254.005	205.205	0.908714	0.906477	1.06069	219.011	30.739	208.61	25.2835	0.958625	0.051034	0.457985
AT1G79550.1	phosphoglycerate kinase	151.669	179.65	267.609	146.754	191.772	287.198	0.967593	1.06748	1.0732	199.643	34.9298	208.575	41.4041	1.03609	0.0342884	0.343211
AT1G77500.1	Protein of unknown function (DUF630 and DUF632)	214.067	245.278	177.86	179.328	218.811	226.926	0.837719	0.892093	1.27587	212.402	19.4797	208.355	14.7013	1.00189	0.137885	0.893301
AT5G07920.1	diacylglycerol kinase1	181.325	125.601	290.369	203.341	155.807	265.18	1.12142	1.2405	0.913251	199.098	48.3877	208.109	31.6631	1.09172	0.0956276	0.653728
AT5G58290.1	regulatory particle triple-A ATPase 3	198.863	278.058	190.619	185.214	247.005	192.009	0.931368	0.888322	1.00729	222.513	27.874	208.076	19.563	0.942326	0.0347772	0.263408
AT1G10670.1	ATP-citrate lyase A-1	233.412	191.228	227.95	211.836	202.305	209.653	0.907564	1.05793	0.919732	217.53	13.2452	207.931	2.88288	0.961741	0.0482212	0.452779
AT4G16950.1	Disease resistance protein (TIR-NBS-LRR class) family	197.508	135.832	324.251	197.254	186.057	239.529	0.998716	1.36976	0.738715	219.197	55.4626	207.613	16.2821	1.03573	0.183104	0.796291
AT1G07350.2	RNA-binding (RRM/RBD/RNP motifs) family protein	141.808	103.994	248.728	166.82	118.108	337.758	1.17638	1.13572	1.35794	164.843	43.3395	207.562	66.5995	1.22334	0.0683144	0.209059
AT2G33770.1	phosphate 2	178.088	122.033	371.066	171.168	172.505	278.895	0.96114	1.41359	0.751605	223.729	75.4246	207.523	35.6882	1.04211	0.195341	0.733458
AT5G06860.1	polygalacturonase inhibiting protein 1	245.53	356.945	53.97	225.08	299.155	97.932	0.91671	0.838097	1.81456	218.815	88.4755	207.389	58.7576	1.18979	0.313209	0.737648
AT5G52050.1	MATE efflux family protein	122.615	360.58	140.96	115.784	289.585	216.696	0.944293	0.80311	1.53728	208.052	76.4478	207.355	50.389	1.0949	0.224918	0.988405
AT1G20960.1	U5 small nuclear ribonucleoprotein helicase, putative	192.841	238.278	239.503	152.774	224.334	244.867	0.792224	0.941482	1.0224	223.541	15.3537	207.325	27.9123	0.918701	0.0674145	0.343197
AT5G18310.1	unknown protein	277.67	238.951	104.405	258.926	234.931	126.326	0.932493	0.983177	1.20995	207.009	52.5053	206.727	40.7933	1.04187	0.0853036	0.983262
AT4G09000.2	general regulatory factor 1	213.541	219.835	216.829	220.264	228.316	170.955	1.03149	1.03858	0.788433	216.735	1.81754	206.512	17.9297	0.952833	0.0822257	0.624325
AT1G66260.2	RNA-binding (RRM/RBD/RNP motifs) family protein	235.218	178.506	218.38	252.438	188.947	177.849	1.07321	1.05849	0.814401	210.702	16.8155	206.411	23.2351	0.982031	0.0839227	0.835799
AT1G63500.1	Protein kinase protein with tetratricopeptide repeat domain	242.896	289.904	136.563	208.492	249.06	161.465	0.858359	0.859111	1.18235	223.121	45.3566	206.339	25.3093	0.966607	0.107872	0.506697
AT5G52530.3	dentin sialophosphoprotein-related	217.906	214.719	206.483	193.642	222.6	202.758	0.888651	1.0367	0.981963	213.036	3.40331	206.334	8.54828	0.969105	0.0432199	0.549726
AT3G09270.1	glutathione S-transferase TAU 8	200.067	274.962	70.1783	226.552	259.85	132.33	1.13238	0.94504	1.88563	181.736	59.8222	206.244	38.1863	1.32102	0.287441	0.386826
AT3G18950.1	Transducin/WD40 repeat-like superfamily protein	178.54	241.105	150.099	162.673	204.553	251.243	0.911129	0.848399	1.67385	189.914	26.8796	206.156	25.5804	1.14446	0.265313	0.741224
AT5G47880.1	eukaryotic release factor 1-1	212.261	239.758	152.685	197.188	230.564	190.156	0.928986	0.96165	1.24541	201.568	25.6981	205.969	12.4638	1.04535	0.100474	0.815984
AT4G26630.1	DEK domain-containing chromatin associated protein	199.841	169.217	253.556	212.973	207.893	196.976	1.06571	1.22855	0.776855	207.538	24.6487	205.947	4.71934	1.02371	0.132075	0.960512
AT3G02360.1	6-phosphogluconate dehydrogenase family protein	181.701	399.687	155.789	151.904	269.997	195.716	0.836009	0.675521	1.25629	245.726	77.3432	205.872	34.4667	0.922606	0.173154	0.503143
AT4G33150.3	lysine-ketoglutarate reductase/saccharopine dehydrogenase bifunctional enzyme	206.842	160.534	160.013	249.026	205.837	162.726	1.20395	1.2822	1.01695	175.796	15.5233	205.863	24.9128	1.1677	0.0786869	0.159531
AT5G64230.1	unknown protein	150.389	216.469	148.375	171.502	253.941	191.268	1.14039	1.17311	1.28909	171.744	22.37	205.57	24.8493	1.20086	0.0451125	0.0354719
AT4G26630.2	DEK domain-containing chromatin associated protein	199.465	168.006	252.09	212.037	206.865	197.495	1.06303	1.2313	0.78343	206.52	24.528	205.466	4.2558	1.02592	0.130613	0.973205
AT1G10670.4	ATP-citrate lyase A-1	231.154	187.728	222.777	210.9	198.516	206.539	0.912379	1.05747	0.927111	213.886	13.3009	205.318	3.62665	0.965652	0.0461041	0.472109
AT2G40880.1	cystatin A	216.024	244.874	151.047	189.562	227.16	199.126	0.877504	0.92766	1.3183	203.982	27.7467	205.283	11.2816	1.04116	0.139328	0.960931
AT2G01600.1	ENTH/ANTH/VHS superfamily protein	198.11	177.025	245.624	199.194	188.176	227.816	1.00547	1.06299	0.927499	206.92	20.2867	205.062	11.8133	0.998653	0.0392607	0.84705
AT2G33580.1	Protein kinase superfamily protein	203.605	161.073	223.984	241.334	176.551	196.457	1.18531	1.0961	0.877102	196.221	18.5325	204.781	19.1586	1.05283	0.0915624	0.698659
AT4G18070.4	unknown protein	194.723	114.764	288.559	213.04	146.366	254.356	1.09407	1.27537	0.881471	199.348	50.2236	204.588	31.4592	1.08364	0.113828	0.81866
AT5G03030.1	Chaperone DnaJ-domain superfamily protein	238.906	249.451	194.24	206.351	226.004	180.815	0.863732	0.906005	0.93088	227.533	16.9221	204.39	13.0818	0.900206	0.0195996	0.0525302
AT1G24880.3	UDP-3-O-acyl N-acetylglycosamine deacetylase family protein	171.766	102.513	164.928	271.033	155.614	185.93	1.57792	1.51799	1.12734	146.402	22.0331	204.192	34.5469	1.40775	0.141268	0.125954
AT1G73010.1	phosphate starvation-induced gene 2	164.69	161.746	135.098	180.064	208.085	224.406	1.09335	1.28649	1.66107	153.845	9.41201	204.185	12.9481	1.34697	0.166652	0.143347
AT3G25730.1	ethylene response DNA binding factor 3	244.552	271.058	99.06	230.297	248.482	133.517	0.941712	0.916713	1.34784	204.89	53.4652	204.099	35.6793	1.06875	0.139727	0.968568
AT5G14640.1	shaggy-like kinase 13	206.992	179.112	227.605	207.89	187.341	216.844	1.00434	1.04594	0.95272	204.57	14.0511	204.025	8.73329	1.001	0.0269629	0.930488
AT1G11410.1	S-locus lectin protein kinase family protein	207.594	130.649	232.864	228.558	154.33	228.928	1.10099	1.18126	0.983096	190.369	30.7383	203.939	24.8046	1.08845	0.057547	0.262558
AT5G60790.1	ABC transporter family protein	248.089	248.778	195.62	211.836	218.554	181.259	0.85387	0.87851	0.92659	230.829	17.6057	203.883	11.4769	0.886323	0.0213529	0.053998
AT5G42650.1	allene oxide synthase	227.014	388.312	114.665	207.488	245.142	158.648	0.91399	0.631303	1.38358	243.33	79.4152	203.76	25.0382	0.976292	0.219387	0.546228
AT2G36580.1	Pyruvate kinase family protein	183.132	209.469	201.914	173.777	201.663	235.007	0.948917	0.962735	1.1639	198.171	7.82978	203.482	17.6991	1.02518	0.0694727	0.739156
AT5G64270.1	splicing factor, putative	191.938	242.383	230.106	156.452	226.389	227.519	0.815119	0.934012	0.988762	221.476	15.1881	203.454	23.5029	0.912631	0.0512536	0.199809
AT2G28900.1	outer plastid envelope protein 16-1	228.444	224.816	391.757	170.231	164.349	275.559	0.745178	0.731039	0.703392	281.672	55.0524	203.38	36.1295	0.726536	0.0122708	0.0539654
AT4G35790.1	phospholipase D delta	180.045	271.596	187.947	163.81	246.876	199.274	0.909827	0.908984	1.06027	213.196	29.2889	203.32	24.0644	0.959693	0.0502884	0.459874
AT4G25030.2	unknown protein	210.605	268.029	176.911	210.298	219.646	179.777	0.998541	0.819486	1.0162	218.515	26.5989	203.24	12.038	0.944741	0.0628347	0.454142
AT5G61780.1	TUDOR-SN protein 2	235.218	245.412	176.308	206.017	198.644	205.057	0.875854	0.809431	1.16306	218.98	21.5378	203.239	2.31412	0.949448	0.108513	0.561555
AT3G04640.1	glycine-rich protein	185.465	209.738	123.372	234.712	215.535	159.241	1.26553	1.02764	1.29074	172.858	25.7161	203.163	22.6477	1.19464	0.0838149	0.142343
AT2G18670.1	RING/U-box superfamily protein	235.896	233.97	110.958	236.25	226.967	145.23	1.0015	0.97007	1.30888	193.608	41.3288	202.816	28.9174	1.09348	0.108078	0.544082
AT4G17090.1	chloroplast beta-amylase	104.098	169.419	427.191	81.4034	142.449	383.054	0.781987	0.840804	0.896681	233.57	98.6301	202.302	92.0781	0.839824	0.0331131	0.0412144
AT3G06760.1	Drought-responsive family protein	232.132	167.804	125.355	266.016	181.047	159.464	1.14597	1.07892	1.27209	175.097	31.0388	202.176	32.5225	1.16566	0.0566272	0.0595033
AT4G35790.3	phospholipase D delta	177.035	272.808	188.637	160.131	247.069	198.903	0.904519	0.905654	1.05443	212.826	30.1771	202.035	25.1456	0.954867	0.0497813	0.42415
AT1G51200.4	A20/AN1-like zinc finger family protein	234.917	223.739	147.599	216.05	213.737	176.218	0.919686	0.955298	1.1939	202.085	27.4335	202.002	12.909	1.02296	0.086086	0.995974
AT3G23280.1	XB3 ortholog 5 in Arabidopsis thaliana	214.444	206.103	265.884	187.154	197.039	221.663	0.872743	0.956019	0.833681	228.811	18.6927	201.952	10.2602	0.887481	0.0360766	0.118076
AT3G17240.1	lipoamide dehydrogenase 2	219.938	246.893	133.201	201.201	236.215	167.989	0.914805	0.956751	1.26117	200.011	34.2993	201.802	19.6974	1.04424	0.109139	0.924212
AT1G54270.1	eif4a-2	161.981	302.087	165.1	153.71	282.585	169.027	0.94894	0.935441	1.02379	209.723	46.1911	201.774	40.6467	0.969389	0.0274764	0.360977
AT1G78420.1	RING/U-box superfamily protein	217.906	217.748	177.687	209.629	226.389	169.175	0.962014	1.03968	0.952096	204.447	13.38	201.731	16.9817	0.984598	0.0276913	0.67964
AT1G61250.2	secretory carrier 3	181.476	292.933	143.202	185.482	252.4	167.026	1.02208	0.861629	1.16637	205.87	44.9118	201.636	25.9351	1.01669	0.0880113	0.844571
AT4G39260.3	cold, circadian rhythm, and RNA binding 1	185.314	208.19	166.135	207.756	232.169	164.95	1.1211	1.11518	0.992868	186.546	12.1559	201.625	19.6452	1.07638	0.0417923	0.205297
AT1G18390.1	Protein kinase superfamily protein	255.767	245.614	109.32	226.953	218.233	159.093	0.887343	0.888518	1.4553	203.567	47.2148	201.426	21.3157	1.07705	0.189125	0.941791
AT4G34390.1	extra-large GTP-binding protein 2	226.638	217.142	200.362	218.859	184.708	200.683	0.965681	0.850631	1.0016	214.714	7.68175	201.417	9.86556	0.939305	0.0455335	0.309521
AT1G10670.3	ATP-citrate lyase A-1	228.444	183.016	217.432	208.157	194.727	201.053	0.911196	1.06399	0.924672	209.631	13.6818	201.312	3.87923	0.966619	0.0488396	0.495928
AT1G27950.1	glycosylphosphatidylinositol-anchored lipid protein transfer 1	272.627	209.132	156.048	275.715	218.939	109.2	1.01132	1.04689	0.699789	212.602	33.6984	201.285	48.8723	0.919336	0.110252	0.591287
AT2G31390.1	pfkB-like carbohydrate kinase family protein	182.379	251.672	159.151	181.335	257.602	164.727	0.994276	1.02356	1.03504	197.734	27.7901	201.221	28.595	1.01762	0.012135	0.26396
AT1G78570.1	rhamnose biosynthesis 1	170.035	238.278	240.02	150.366	220.159	233.005	0.884323	0.923962	0.970775	216.111	23.0436	201.177	25.6748	0.926353	0.024985	0.0643982
AT3G02360.2	6-phosphogluconate dehydrogenase family protein	179.293	387.033	150.616	150.366	262.547	190.304	0.838659	0.678359	1.2635	238.981	74.4875	201.072	32.8286	0.92684	0.174576	0.509358
AT1G66160.2	CYS, MET, PRO, and GLY protein 1	223.25	269.106	131.39	223.007	244.179	135.815	0.998908	0.907373	1.03367	207.915	40.4876	201	33.1608	0.979985	0.0376677	0.526901
AT3G10280.1	3-ketoacyl-CoA synthase 14	231.078	119.071	212.604	263.742	162.743	176.144	1.14135	1.36677	0.828508	187.585	34.6692	200.876	31.6698	1.11221	0.156064	0.64906
AT1G11650.1	RNA-binding (RRM/RBD/RNP motifs) family protein	188.852	200.584	232.002	186.954	212.196	203.055	0.989947	1.05789	0.875229	207.146	12.8813	200.735	7.37852	0.974355	0.0533028	0.644615
AT1G17620.1	Late embryogenesis abundant (LEA) hydroxyproline-rich glycoprotein family	164.013	122.908	195.447	224.211	149.32	228.261	1.36703	1.21489	1.16789	160.79	21.0022	200.597	25.6651	1.24994	0.0600978	0.0615549
AT1G20960.2	U5 small nuclear ribonucleoprotein helicase, putative	181.325	234.306	236.054	142.406	219.196	239.752	0.785362	0.935511	1.01566	217.229	17.9588	200.451	29.6231	0.912179	0.0674981	0.306677
AT4G16950.2	Disease resistance protein (TIR-NBS-LRR class) family	189.228	131.524	313.819	187.02	180.405	233.08	0.988332	1.37165	0.742719	211.524	53.792	200.168	16.5661	1.03423	0.183002	0.791669
AT2G44500.1	O-fucosyltransferase family protein	212.637	207.517	142.081	253.775	209.562	136.704	1.19347	1.00986	0.962159	187.412	22.7135	200.014	34.131	1.05516	0.0705099	0.474509
AT2G26530.2	Protein of unknown function (DUF1645)	189.981	290.712	88.2833	210.365	254.904	134.332	1.10729	0.876828	1.5216	189.659	58.4364	199.867	35.1998	1.16857	0.188636	0.713856
AT4G18070.3	unknown protein	189.831	113.417	280.713	207.957	142.898	248.203	1.09549	1.25993	0.884187	194.654	48.3543	199.686	30.6789	1.07987	0.108748	0.816437
AT1G15340.1	methyl-CPG-binding domain 10	183.056	166.66	225.105	190.298	191.13	217.363	1.03956	1.14683	0.965607	191.607	17.405	199.597	8.88622	1.05067	0.0526083	0.481058
AT4G30160.1	villin 4	247.036	224.748	156.048	212.639	213.801	172.141	0.860762	0.951292	1.10313	209.277	27.3814	199.527	13.6972	0.971728	0.070708	0.572696
AT2G30870.1	glutathione S-transferase PHI 10	229.347	203.546	234.071	236.317	178.928	182.816	1.03039	0.879055	0.781028	222.321	9.48645	199.354	18.5159	0.896825	0.0725313	0.305573
AT3G57450.1	unknown protein	222.422	189.478	150.875	244.076	201.727	152.199	1.09736	1.06465	1.00877	187.592	20.6755	199.334	26.5498	1.05693	0.025861	0.183646
AT1G53910.2	related to AP2 12	184.035	179.583	256.832	180.131	187.277	230.411	0.978788	1.04284	0.897127	206.817	25.0406	199.273	15.705	0.972919	0.0421664	0.52989
AT4G33240.1	1-phosphatidylinositol-4-phosphate 5-kinases;zinc ion binding;1-phosphatidylinositol-3-phosphate 5-kinases	185.691	135.495	236.054	203.743	181.047	212.989	1.09722	1.33619	0.902289	185.747	29.029	199.26	9.48941	1.1119	0.125471	0.567821
AT5G66210.1	calcium-dependent protein kinase 28	245.982	160.131	196.827	272.972	151.376	172.882	1.10973	0.945326	0.878347	200.98	24.87	199.077	37.4658	0.977799	0.0687385	0.911221
AT4G33240.3	1-phosphatidylinositol-4-phosphate 5-kinases;zinc ion binding;1-phosphatidylinositol-3-phosphate 5-kinases	184.938	134.889	236.83	202.672	181.304	213.211	1.09589	1.34409	0.900271	185.553	29.4294	199.063	9.38609	1.11342	0.12842	0.57466
AT5G02020.2	unknown protein	298.52	208.661	117.941	244.879	224.334	127.957	0.82031	1.07511	1.08492	208.374	52.1289	199.057	36.0413	0.993447	0.0866149	0.715743
AT2G36780.1	UDP-Glycosyltransferase superfamily protein	151.669	289.231	86.7314	139.797	277.768	179.11	0.921727	0.960367	2.06511	175.877	59.6967	198.892	41.0386	1.31573	0.374852	0.575213
AT4G33240.2	1-phosphatidylinositol-4-phosphate 5-kinases;zinc ion binding;1-phosphatidylinositol-3-phosphate 5-kinases	185.766	135.226	236.141	203.876	180.726	211.877	1.09749	1.33647	0.89725	185.711	29.1316	198.826	9.34032	1.11041	0.126958	0.584341
AT3G56800.1	calmodulin 3	222.121	192.17	203.034	224.344	209.819	161.391	1.01001	1.09184	0.794897	205.775	8.75409	198.518	19.0312	0.965582	0.0885518	0.722428
AT4G32030.1	unknown protein	220.089	186.651	182.084	232.839	199.672	161.984	1.05793	1.06976	0.889612	196.275	11.9799	198.165	20.4679	1.00577	0.0581786	0.879313
AT1G60190.1	ARM repeat superfamily protein	179.217	101.84	314.164	191.636	141.87	260.584	1.06929	1.39307	0.82945	198.407	62.0392	198.03	34.4183	1.09727	0.163304	0.990392
AT4G13345.2	Serinc-domain containing serine and sphingolipid biosynthesis protein	217.605	193.853	86.559	253.575	215.664	124.546	1.1653	1.11251	1.43886	166.006	40.3108	197.928	38.2883	1.23889	0.10114	0.0244873
AT2G38000.1	chaperone protein dnaJ-related	211.132	190.622	190.706	206.218	195.883	190.823	0.976724	1.0276	1.00061	197.487	6.82273	197.641	4.53019	1.00165	0.0146951	0.962837
AT5G20250.4	Raffinose synthase family protein	248.24	172.852	246.486	192.037	206.48	194.307	0.773595	1.19454	0.788308	222.526	24.8421	197.608	4.48399	0.918816	0.13793	0.484595
AT1G55860.2	ubiquitin-protein ligase 1	159.12	209.267	299.767	134.379	204.617	253.615	0.844512	0.977781	0.846041	222.718	41.1543	197.537	34.602	0.889445	0.0441702	0.170371
AT1G22570.1	Major facilitator superfamily protein	223.1	110.86	334.252	236.25	118.75	237.009	1.05895	1.07117	0.709072	222.737	64.4881	197.336	39.2938	0.946397	0.118715	0.553097
AT1G24880.2	UDP-3-O-acyl N-acetylglycosamine deacetylase family protein	165.744	103.994	157.255	263.006	148.55	180.444	1.58682	1.42845	1.14746	142.331	19.3245	197.333	34.1027	1.38758	0.128466	0.129714
AT3G13920.1	eukaryotic translation initiation factor 4A1	191.486	212.229	208.035	192.84	198.58	200.016	1.00707	0.93569	0.961453	203.917	6.33187	197.145	2.19219	0.96807	0.0208688	0.261788
AT5G40780.1	lysine histidine transporter 1	244.476	266.077	63.8847	256.785	213.031	121.359	1.05035	0.800636	1.89965	191.479	64.1013	197.058	39.9017	1.25021	0.332625	0.877955
AT4G30960.1	SOS3-interacting protein 3	204.132	275.837	112.682	184.546	272.245	134.258	0.904051	0.986979	1.19148	197.55	47.2135	197.016	40.3185	1.0275	0.0854112	0.968504
AT2G46830.1	circadian clock associated 1	45.1619	30.4241	168.98	121.804	102.565	366.522	2.69705	3.37119	2.16903	81.5219	43.9354	196.964	84.9608	2.74576	0.347886	0.106696
AT1G30720.1	FAD-binding Berberine family protein	269.541	247.297	86.3003	254.444	228.83	107.569	0.94399	0.925323	1.24645	201.046	57.7312	196.948	45.2967	1.03859	0.104073	0.777875
AT5G13630.1	magnesium-chelatase subunit chlH, chloroplast, putative / Mg-protoporphyrin IX chelatase, putative (CHLH)	112.303	79.2912	277.696	154.312	157.798	278.672	1.37407	1.99011	1.00352	156.43	61.3772	196.927	40.8849	1.4559	0.287728	0.212266
AT4G03550.1	glucan synthase-like 5	220.465	215.459	201.914	179.395	203.397	207.726	0.813711	0.944015	1.02878	212.613	5.54138	196.839	8.81107	0.928837	0.0625484	0.367545
AT5G20250.3	Raffinose synthase family protein	247.261	170.496	242.865	192.639	204.874	192.75	0.779091	1.20163	0.793651	220.208	24.888	196.755	4.05992	0.924792	0.138485	0.502866
AT1G10090.1	Early-responsive to dehydration stress protein (ERD4)	226.487	163.025	238.899	206.753	158.569	224.702	0.912868	0.972665	0.940573	209.47	23.4976	196.675	19.745	0.942035	0.0172776	0.103273
AT5G43190.1	Galactose oxidase/kelch repeat superfamily protein	270.746	213.373	98.1117	253.106	220.994	115.354	0.934849	1.03572	1.17574	194.077	50.7605	196.485	41.6113	1.04877	0.069844	0.838444
AT5G66210.4	calcium-dependent protein kinase 28	243.874	156.832	190.447	270.029	150.733	168.36	1.10725	0.961111	0.884025	197.051	25.3429	196.374	37.1774	0.984128	0.0654583	0.966276
AT2G44350.1	Citrate synthase family protein	195.175	221.181	172.428	188.425	212.902	187.338	0.965418	0.96257	1.08647	196.261	14.0841	196.222	8.34599	1.00482	0.0408342	0.996283
AT5G20250.2	Raffinose synthase family protein	246.81	171.708	242.865	190.632	204.617	193.121	0.772386	1.19166	0.795178	220.461	24.4031	196.124	4.30715	0.919741	0.136118	0.485525
AT2G28840.1	XB3 ortholog 1 in Arabidopsis thaliana	223.551	199.372	275.454	185.281	187.662	214.991	0.828809	0.941264	0.780495	232.793	22.4437	195.978	9.53114	0.85019	0.0476254	0.120596
AT3G15430.2	Regulator of chromosome condensation (RCC1) family protein	189.529	168.814	202.086	213.977	178.35	195.493	1.12899	1.05649	0.967377	186.81	9.7007	195.94	10.287	1.05095	0.0467353	0.415525
AT4G11850.1	phospholipase D gamma 1	230.476	187.728	179.929	236.384	186.378	164.95	1.02563	0.992808	0.91675	199.378	15.7115	195.904	21.1643	0.978397	0.0322474	0.627649
AT1G64940.1	cytochrome P450, family 87, subfamily A, polypeptide 6	153.852	177.699	184.843	187.489	214.251	185.337	1.21863	1.2057	1.00267	172.131	9.36957	195.692	9.3001	1.14233	0.0699314	0.178509
AT2G38040.1	acetyl Co-enzyme a carboxylase carboxyltransferase alpha subunit	147.303	97.0611	272.35	185.683	149.256	252.058	1.26055	1.53776	0.925492	172.238	52.115	195.666	30.0932	1.24127	0.177008	0.402308
AT5G27030.1	TOPLESS-related 3	179.82	202.872	186.05	175.382	183.744	227.816	0.975321	0.905714	1.22449	189.581	6.88493	195.647	16.2644	1.03517	0.0967659	0.772319
AT4G22220.1	SufE/NifU family protein	190.508	218.152	188.637	190.499	223.499	172.734	0.999951	1.02451	0.915697	199.099	9.54183	195.577	14.873	0.980053	0.0329498	0.636446
AT5G22770.1	alpha-adaptin	205.487	203.344	223.208	166.887	197.681	221.811	0.812155	0.972153	0.99374	210.68	6.29489	195.46	15.8941	0.926016	0.0572705	0.324718
AT5G25890.1	indole-3-acetic acid inducible 28	166.422	169.285	87.8522	216.652	191.965	177.553	1.30183	1.13398	2.02104	141.186	26.6798	195.39	11.4162	1.48561	0.272062	0.10824
AT5G40780.2	lysine histidine transporter 1	244.1	264.259	63.195	255.448	210.975	119.728	1.04649	0.798365	1.89457	190.518	63.927	195.383	39.9471	1.24648	0.331871	0.892662
AT5G40370.1	Glutaredoxin family protein	219.637	254.97	144.667	204.345	226.518	155.09	0.930373	0.888407	1.07204	206.425	32.5198	195.317	21.1076	0.963608	0.0555553	0.433178
AT5G16110.1	unknown protein	207.444	189.68	141.65	213.375	203.525	168.508	1.02859	1.073	1.18961	179.591	19.6515	195.136	13.6141	1.09707	0.0480156	0.125642
AT2G46340.1	SPA (suppressor of phyA-105) protein family	161.604	182.276	182.084	163.476	210.59	210.913	1.01158	1.15534	1.15833	175.321	6.85874	194.993	15.7589	1.10842	0.0484255	0.157702
AT5G20250.1	Raffinose synthase family protein	245.154	169.016	239.417	191.034	202.498	191.416	0.77924	1.1981	0.799509	217.862	24.4793	194.982	3.75927	0.925617	0.136368	0.502859
AT4G01026.1	PYR1-like 7	208.196	214.988	164.065	216.786	211.168	156.869	1.04126	0.98223	0.956137	195.75	15.9631	194.941	19.1049	0.993208	0.0251775	0.881637
AT2G43500.2	Plant regulator RWP-RK family protein	140.98	158.582	146.392	186.82	197.231	199.793	1.32515	1.24372	1.36479	148.651	5.20539	194.615	3.96702	1.31122	0.0356372	0.00847753
AT2G47410.2	WD40/YVTN repeat-like-containing domain;Bromodomain	205.336	164.371	202.603	194.111	175.46	214.101	0.945331	1.06746	1.05675	190.77	13.2231	194.557	11.1571	1.02318	0.0390472	0.664035
AT2G47410.1	WD40/YVTN repeat-like-containing domain;Bromodomain	205.11	164.236	203.293	194.111	175.716	213.508	0.946372	1.0699	1.05025	190.88	13.332	194.445	10.9108	1.02217	0.0383227	0.673244
AT5G22770.3	alpha-adaptin	204.583	201.594	222.26	166.352	196.461	220.403	0.813125	0.974539	0.991643	209.479	6.44854	194.405	15.6369	0.926436	0.05687	0.323943
AT2G43500.1	Plant regulator RWP-RK family protein	140.679	158.246	146.305	186.352	196.91	199.793	1.32466	1.24433	1.36559	148.41	5.17908	194.352	4.08569	1.31153	0.0356145	0.00857264
AT1G05960.1	ARM repeat superfamily protein	202.626	197.757	170.359	178.325	204.425	200.238	0.880068	1.03372	1.17539	190.247	10.043	194.329	8.09283	1.02972	0.0852747	0.819129
AT5G46910.1	Transcription factor jumonji (jmj) family protein / zinc finger (C5HC2 type) family protein	214.293	192.237	189.154	190.766	197.617	194.455	0.890211	1.02798	1.02803	198.562	7.91608	194.279	1.97954	0.982074	0.0459314	0.699846
AT1G68050.1	flavin-binding, kelch repeat, f box 1	264.122	181.939	472.022	172.84	162.615	247.313	0.654395	0.893787	0.523944	306.028	86.3214	194.256	26.6924	0.690709	0.108297	0.204332
AT1G12760.1	Zinc finger, C3HC4 type (RING finger) family protein	222.648	216.94	207.431	198.124	202.755	181.852	0.889852	0.934611	0.876688	215.673	4.43821	194.244	6.33819	0.900384	0.0175304	0.0275841
AT1G64400.1	AMP-dependent synthetase and ligase family protein	227.465	207.988	114.837	219.06	197.809	165.172	0.963048	0.951062	1.43832	183.43	34.7543	194.014	15.6714	1.11748	0.160458	0.647723
AT5G04410.1	NAC domain containing protein 2	172.669	198.767	245.365	168.292	189.653	223.294	0.974649	0.95415	0.910046	205.6	21.262	193.746	16.0091	0.946282	0.0190597	0.154262
AT1G55860.1	ubiquitin-protein ligase 1	156.637	205.026	293.042	131.971	200.956	248.055	0.842531	0.980149	0.846483	218.235	39.9268	193.661	33.7084	0.889721	0.0452285	0.172981
AT5G47880.2	eukaryotic release factor 1-1	196.153	230.268	146.909	178.191	220.031	182.668	0.908429	0.955544	1.24341	191.11	24.1954	193.63	13.2636	1.03579	0.104695	0.894325
AT3G10380.1	subunit of exocyst complex 8	191.411	182.881	188.809	176.519	192.158	211.803	0.922198	1.05072	1.12178	187.701	2.52395	193.493	10.2075	1.03157	0.0584063	0.653107
AT5G08500.1	Transmembrane CLPTM1 family protein	166.572	110.59	229.071	210.967	139.173	230.114	1.26652	1.25846	1.00455	168.745	34.2196	193.418	27.6799	1.17651	0.0860089	0.190769
AT4G19210.1	RNAse l inhibitor protein 2	161.077	235.181	250.021	175.315	214.508	190.304	1.08839	0.912095	0.761152	215.427	27.5101	193.376	11.4177	0.920545	0.0945598	0.410396
AT4G21570.1	Protein of unknown function (DUF300)	182.304	158.246	227.692	201.803	146.687	230.93	1.10696	0.926958	1.01422	189.414	20.36	193.14	24.7014	1.01605	0.0519703	0.718134
AT3G23280.2	XB3 ortholog 5 in Arabidopsis thaliana	208.949	195.805	254.245	180.8	188.369	210.246	0.865282	0.962022	0.826941	219.666	17.701	193.138	8.8286	0.884748	0.0401907	0.129106
AT5G42010.1	Transducin/WD40 repeat-like superfamily protein	250.573	212.229	171.739	214.712	205.516	157.981	0.856884	0.968373	0.919893	211.513	22.7604	192.737	17.5793	0.91505	0.0322749	0.165906
AT2G44500.2	O-fucosyltransferase family protein	204.433	200.988	138.891	243.006	203.204	131.663	1.18868	1.01103	0.947961	181.437	21.2964	192.625	32.5743	1.04922	0.0720674	0.507034
AT3G15430.1	Regulator of chromosome condensation (RCC1) family protein	187.497	165.448	197.517	211.903	174.56	191.342	1.13017	1.05508	0.968738	183.487	9.47201	192.602	10.7983	1.05133	0.0466382	0.410356
AT5G27030.2	TOPLESS-related 3	176.884	198.901	181.05	173.175	180.662	223.59	0.979028	0.908299	1.23497	185.612	6.75268	192.476	15.7068	1.04076	0.0992246	0.74397
AT1G18070.1	Translation elongation factor EF1A/initiation factor IF2gamma family protein	187.347	192.036	184.24	186.753	189.717	200.683	0.996831	0.987928	1.08925	187.874	2.26588	192.384	4.23653	1.02467	0.0323918	0.529849
AT5G05690.1	Cytochrome P450 superfamily protein	141.131	104.129	309.25	186.218	165.248	225.444	1.31947	1.58696	0.729001	184.837	63.1172	192.303	17.6414	1.21181	0.253454	0.885655
AT2G35390.1	Phosphoribosyltransferase family protein	206.54	189.814	174.325	193.375	187.148	196.086	0.936257	0.985955	1.12483	190.227	9.30209	192.203	2.64587	1.01568	0.0564297	0.866127
AT2G38310.1	PYR1-like 4	190.433	176.689	155.703	192.438	180.084	204.019	1.01053	1.01921	1.31031	174.275	10.0981	192.18	6.91067	1.11335	0.0985107	0.360243
AT1G79410.1	organic cation/carnitine transporter5	156.787	277.25	61.6431	156.051	275.777	144.414	0.995306	0.994688	2.34275	165.227	62.3832	192.081	41.9828	1.44425	0.449252	0.438168
AT1G07350.1	RNA-binding (RRM/RBD/RNP motifs) family protein	132.625	97.5322	227.778	156.452	109.823	309.735	1.17966	1.12602	1.35981	152.645	38.9083	192.003	60.3852	1.22183	0.0707085	0.209443
AT5G38880.1	unknown protein	172.293	132.264	197.689	184.813	161.138	229.15	1.07267	1.2183	1.15915	167.415	19.0433	191.7	19.9333	1.15004	0.042286	0.054765
AT5G37600.1	glutamine synthase clone R1	199.992	297.174	192.085	169.696	222.6	182.594	0.848516	0.749056	0.950588	229.75	33.7889	191.63	15.9262	0.849387	0.058179	0.185369
AT3G55470.1	Calcium-dependent lipid-binding (CaLB domain) family protein	225.885	216.2	135.184	205.348	185.8	183.632	0.909083	0.859388	1.35839	192.423	28.7558	191.593	6.90584	1.04229	0.1587	0.976352
AT1G61340.1	F-box family protein	225.81	158.044	223.295	245.816	166.211	162.133	1.0886	1.05168	0.726093	202.383	22.1813	191.387	27.24	0.955456	0.115176	0.706385
AT1G56280.1	drought-induced 19	185.615	114.898	223.553	210.967	144.118	218.623	1.13658	1.25431	0.977947	174.689	31.8382	191.236	23.6623	1.12295	0.0800705	0.265069
AT1G05960.2	ARM repeat superfamily protein	200.368	194.795	166.307	177.389	200.378	195.938	0.885312	1.02866	1.17817	187.157	10.5483	191.235	7.0409	1.03071	0.0845472	0.813681
AT5G13190.1	unknown protein	139.249	140.947	221.225	194.378	135.705	243.384	1.3959	0.962807	1.10016	167.141	27.0469	191.156	31.1261	1.15296	0.12778	0.302632
AT2G41420.1	proline-rich family protein	213.164	157.842	188.55	243.006	169.23	161.169	1.14	1.07215	0.854779	186.519	16.0024	191.135	26.0398	1.02231	0.0860234	0.809955
AT2G38400.2	alanine:glyoxylate aminotransferase 3	189.68	175.612	140.184	194.044	183.873	195.345	1.02301	1.04704	1.39349	168.492	14.725	191.087	3.62668	1.15451	0.11969	0.300473
AT2G38040.2	acetyl Co-enzyme a carboxylase carboxyltransferase alpha subunit	141.206	95.1764	267.867	179.395	146.623	247.165	1.27045	1.54054	0.922715	168.083	51.6311	191.061	29.6043	1.24457	0.17882	0.408926
AT3G17240.3	lipoamide dehydrogenase 2	202.325	236.662	127.511	184.479	226.004	160.65	0.911792	0.954964	1.25989	188.833	32.2234	190.377	19.0952	1.04222	0.10955	0.931604
AT4G28400.1	Protein phosphatase 2C family protein	195.476	179.718	147.599	226.017	178.863	164.95	1.15624	0.995246	1.11756	174.264	14.0874	189.943	18.4784	1.08968	0.0485195	0.227082
AT2G40840.1	disproportionating enzyme 2	178.54	103.994	393.481	187.221	143.283	238.862	1.04862	1.3778	0.607048	225.338	86.7819	189.789	27.621	1.01116	0.223285	0.614608
AT2G44350.2	Citrate synthase family protein	191.261	212.229	164.41	184.746	205.195	178.739	0.96594	0.96686	1.08715	189.3	13.8387	189.56	8.00759	1.00665	0.0402512	0.973854
AT2G29460.1	glutathione S-transferase tau 4	193.745	329.55	88.8006	157.054	238.335	171.918	0.810626	0.723213	1.93601	204.032	69.6884	189.103	24.9873	1.15662	0.390512	0.799151
AT4G32480.1	Protein of unknown function (DUF506)	175.68	138.793	150.616	226.886	175.395	164.727	1.29147	1.26372	1.09369	155.03	10.8745	189.003	19.1903	1.21629	0.0618232	0.0877741
AT4G14960.2	Tubulin/FtsZ family protein	210.454	185.776	231.744	184.144	186.956	195.567	0.874984	1.00635	0.843896	209.325	13.2818	188.889	3.43637	0.90841	0.0497861	0.208999
AT3G13920.3	eukaryotic translation initiation factor 4A1	186.82	200.449	195.62	188.826	188.625	188.747	1.01074	0.941013	0.964866	194.296	3.98978	188.733	0.058453	0.972207	0.0204607	0.302887
AT4G23650.1	calcium-dependent protein kinase 6	144.292	102.917	209.931	189.897	145.21	230.485	1.31606	1.41094	1.09791	152.38	31.156	188.531	24.6262	1.27497	0.092672	0.0441319
AT2G35390.2	Phosphoribosyltransferase family protein	194.196	188.401	176.049	184.144	184.451	196.976	0.948238	0.979035	1.11887	186.215	5.35131	188.524	4.22706	1.01538	0.0525022	0.830225
AT3G51550.1	Malectin/receptor-like protein kinase family protein	185.164	165.179	194.93	204.478	179.698	181.185	1.10431	1.0879	0.929488	181.758	8.7557	188.454	8.02369	1.04057	0.055741	0.582774
AT1G16180.1	Serinc-domain containing serine and sphingolipid biosynthesis protein	175.078	207.517	165.359	181.937	193.314	189.637	1.03918	0.931557	1.14682	182.651	12.7455	188.296	3.35194	1.03919	0.062141	0.6623
AT5G22770.2	alpha-adaptin	195.401	196.949	217.518	156.653	192.029	215.51	0.801702	0.97502	0.990766	203.289	7.12851	188.064	17.1057	0.922496	0.0605676	0.325725
AT5G44090.1	Calcium-binding EF-hand family protein	220.39	196.343	151.564	215.983	195.626	152.124	0.980004	0.996346	1.00369	189.433	20.1665	187.911	18.8337	0.993348	0.00700119	0.414375
AT5G13630.2	magnesium-chelatase subunit chlH, chloroplast, putative / Mg-protoporphyrin IX chelatase, putative (CHLH)	106.958	75.993	268.126	142.941	151.697	268.813	1.33642	1.99619	1.00256	150.359	59.558	187.817	40.5767	1.44506	0.291935	0.226005
AT4G16150.1	calmodulin binding;transcription regulators	208.121	203.411	173.635	202.004	188.882	172.289	0.970606	0.928575	0.992247	195.056	10.7962	187.725	8.59731	0.963809	0.018692	0.197462
AT4G19660.1	NPR1-like protein 4	181.25	159.323	166.997	197.923	190.295	174.884	1.09199	1.1944	1.04723	169.19	6.42403	187.701	6.77626	1.11121	0.0435575	0.11059
AT1G03230.1	Eukaryotic aspartyl protease family protein	165.97	200.18	183.895	168.359	215.343	178.368	1.01439	1.07574	0.969947	183.348	9.87937	187.356	14.2883	1.02003	0.0306708	0.574458
AT2G39360.1	Protein kinase superfamily protein	238.605	200.18	105.785	219.461	192.864	149.53	0.919767	0.963454	1.41353	181.523	39.4605	187.285	20.3794	1.09892	0.157811	0.793416
AT1G25550.1	myb-like transcription factor family protein	174.024	202.738	116.734	198.325	208.92	154.497	1.13964	1.03049	1.32349	164.499	25.2799	187.247	16.6584	1.16454	0.0854936	0.130772
AT3G51920.1	calmodulin 9	196.153	115.167	157.599	243.408	158.055	160.131	1.24091	1.37239	1.01606	156.307	23.3875	187.198	28.1113	1.20979	0.104033	0.162215
AT3G24180.1	Beta-glucosidase, GBA2 type family protein	201.648	215.392	130.528	186.753	201.406	173.327	0.926134	0.935067	1.32789	182.523	26.2983	187.162	8.10829	1.06303	0.132455	0.830569
AT5G07740.1	actin binding	198.261	204.017	171.652	174.646	206.801	179.628	0.880891	1.01365	1.04647	191.31	9.96826	187.025	9.9919	0.980335	0.0506165	0.704089
AT1G19400.1	Erythronate-4-phosphate dehydrogenase family protein	179.368	143.034	171.307	200.532	164.349	196.012	1.11799	1.14902	1.14421	164.57	11.0165	186.964	11.3828	1.13708	0.00964212	0.00265359
AT5G64130.1	cAMP-regulated phosphoprotein 19-related protein	203.379	168.006	165.186	232.705	165.954	162.059	1.1442	0.98779	0.981065	178.857	12.288	186.906	22.9272	1.03768	0.0532912	0.528433
AT5G16910.1	cellulose-synthase like D2	242.896	228.518	173.549	195.917	191.323	173.475	0.806587	0.837235	0.999575	214.987	21.1309	186.905	6.84452	0.881132	0.0598785	0.188254
AT5G67340.1	ARM repeat superfamily protein	234.466	258.403	104.405	205.482	218.425	136.704	0.876383	0.845289	1.30936	199.091	47.8447	186.871	25.3598	1.01034	0.149778	0.641262
AT2G41540.2	6-phosphogluconate dehydrogenase family protein	211.508	225.623	107.681	200.532	233.197	126.77	0.948105	1.03357	1.17727	181.604	37.1854	186.833	31.4769	1.05298	0.0668634	0.611073
AT1G14540.1	Peroxidase superfamily protein	213.465	237.604	90.3524	243.809	187.084	129.588	1.14215	0.787376	1.43425	180.474	45.5964	186.827	32.9731	1.12126	0.187027	0.844582
AT1G07570.1	Protein kinase superfamily protein	229.498	155.755	157.082	228.558	174.625	157.24	0.995906	1.12115	1.001	180.778	24.3627	186.808	21.4701	1.03935	0.0409237	0.447276
AT4G15470.1	Bax inhibitor-1 family protein	183.508	185.641	190.102	186.352	184.644	188.895	1.0155	0.994627	0.993651	186.417	1.94274	186.63	1.23524	1.00126	0.00712469	0.886294
AT1G25220.1	anthranilate synthase beta subunit 1	255.767	210.344	170.618	238.592	171.478	149.53	0.932848	0.815225	0.876402	212.243	24.5988	186.533	26.7893	0.874825	0.0339637	0.0612669
AT2G46260.1	BTB/POZ/Kelch-associated protein	187.121	206.709	186.826	187.823	188.433	183.113	1.00375	0.911584	0.980125	193.552	6.57912	186.456	1.68096	0.965154	0.0276398	0.341465
AT1G73390.2	Endosomal targeting BRO1-like domain-containing protein	227.164	175.679	181.05	213.642	191.002	154.052	0.940474	1.08722	0.850882	194.631	16.3404	186.232	17.3667	0.959525	0.0688863	0.570358
AT1G73390.3	Endosomal targeting BRO1-like domain-containing protein	226.939	176.016	181.998	213.174	191.002	154.423	0.939346	1.08514	0.848485	194.984	16.0703	186.199	17.1292	0.957657	0.0689271	0.556013
AT5G14780.1	formate dehydrogenase	156.787	203.007	177.687	169.228	211.874	177.108	1.07935	1.04368	0.996739	179.16	13.3629	186.07	13.1011	1.03992	0.0239216	0.21721
AT1G78420.2	RING/U-box superfamily protein	203.078	198.093	158.375	200.866	204.81	152.199	0.98911	1.03391	0.960999	186.516	14.1435	185.958	16.9182	0.994671	0.0212291	0.897188
AT1G16180.2	Serinc-domain containing serine and sphingolipid biosynthesis protein	173.949	203.276	162.255	180.867	189.91	186.968	1.03977	0.934245	1.15231	179.827	12.2011	185.915	2.66311	1.04211	0.0629602	0.635563
AT3G24180.2	Beta-glucosidase, GBA2 type family protein	201.121	213.104	129.407	186.552	199.287	171.548	0.927562	0.935163	1.32564	181.211	26.1316	185.796	8.01645	1.06279	0.131444	0.829877
AT3G62820.1	Plant invertase/pectin methylesterase inhibitor superfamily protein	148.583	105.34	228.123	197.79	176.872	182.594	1.33118	1.67906	0.80042	160.682	35.9568	185.752	6.24129	1.27022	0.255466	0.557073
AT3G24520.1	heat shock transcription factor C1	181.099	107.965	366.065	182.94	143.027	231.152	1.01017	1.32475	0.631451	218.377	76.803	185.706	25.4772	0.988787	0.200422	0.59409
AT5G24930.1	CONSTANS-like 4	205.712	132.937	201.224	229.495	169.551	155.238	1.11561	1.27542	0.77147	179.958	23.546	184.761	22.7452	1.05417	0.148686	0.868794
AT3G55610.1	delta 1-pyrroline-5-carboxylate synthase 2	150.389	133.476	246.4	159.663	148.55	246.053	1.06167	1.11293	0.998592	176.755	35.1631	184.755	30.8164	1.05773	0.0330662	0.217193
AT3G57880.1	Calcium-dependent lipid-binding (CaLB domain) plant phosphoribosyltransferase family protein	122.238	129.706	218.208	142.807	137.311	273.409	1.16827	1.05863	1.25297	156.718	30.8207	184.509	44.4783	1.15996	0.0562572	0.189594
AT3G18780.2	actin 2	193.368	195.94	199.844	168.492	187.598	197.347	0.871355	0.957427	0.987502	196.384	1.88266	184.479	8.47425	0.938761	0.0348035	0.217624
AT3G54020.1	Arabidopsis Inositol phosphorylceramide synthase 1	179.895	116.514	166.997	229.361	144.054	179.703	1.27497	1.23637	1.07608	154.468	19.3392	184.373	24.7364	1.19581	0.0608907	0.107347
AT5G57870.1	MIF4G domain-containing protein / MA3 domain-containing protein	190.659	204.488	188.723	171.034	194.277	187.338	0.89707	0.950067	0.992665	194.623	4.96398	184.217	6.88887	0.946601	0.0276502	0.186806
AT1G07570.2	Protein kinase superfamily protein	225.132	153.265	154.927	225.08	171.735	155.683	0.999769	1.12051	1.00488	177.775	23.6836	184.166	20.9753	1.04172	0.039422	0.401143
AT3G63500.1	Protein of unknown function (DUF1423)	193.142	162.352	154.151	192.372	167.046	192.973	0.996009	1.02892	1.25184	169.882	11.8689	184.13	8.54373	1.09226	0.0803571	0.369019
AT4G11330.1	MAP kinase 5	244.627	211.825	157.944	233.642	199.03	119.431	0.955094	0.939596	0.756159	204.799	25.2685	184.034	33.8116	0.883617	0.0638855	0.144574
AT1G68410.2	Protein phosphatase 2C family protein	190.884	259.278	90.6111	190.164	241.546	120.247	0.996228	0.931609	1.32706	180.258	48.9791	183.986	35.1521	1.08497	0.122477	0.813087
AT3G62260.1	Protein phosphatase 2C family protein	133.002	152.525	211.138	164.278	160.752	226.407	1.23516	1.05394	1.07232	165.555	23.4782	183.813	21.3217	1.12047	0.0575875	0.115775
AT1G75450.2	cytokinin oxidase 5	163.862	163.092	66.9022	212.773	190.167	148.418	1.29848	1.16601	2.21843	131.286	32.1925	183.786	18.8496	1.56097	0.330945	0.0800314
AT1G80440.1	Galactose oxidase/kelch repeat superfamily protein	200.143	184.968	127.252	187.622	201.663	161.243	0.937444	1.09026	1.26712	170.788	22.2041	183.509	11.848	1.09827	0.0952521	0.447543
AT5G45410.1	unknown protein	216.852	212.027	165.962	207.087	200.057	143.228	0.954968	0.943548	0.863018	198.28	16.219	183.458	20.2167	0.920511	0.0289352	0.0659122
AT5G42300.1	ubiquitin-like protein 5	178.239	195.401	149.237	179.261	194.662	176.367	1.00574	0.99622	1.18179	174.292	13.4718	183.43	5.67801	1.06125	0.0603334	0.417238
AT1G70490.1	Ras-related small GTP-binding family protein	162.282	172.516	170.876	181.536	170.643	197.94	1.11864	0.989144	1.15838	168.558	3.17356	183.373	7.93331	1.08872	0.0510936	0.228649
AT2G41110.1	calmodulin 2	224.756	177.025	136.132	249.628	186.313	114.167	1.11066	1.05247	0.838652	179.304	25.6088	183.37	39.1318	1.00059	0.0826957	0.795657
AT3G55470.2	Calcium-dependent lipid-binding (CaLB domain) family protein	217.154	205.363	129.235	197.388	179.441	172.734	0.90898	0.873777	1.33659	183.917	27.5521	183.188	7.35947	1.03978	0.148751	0.976762
AT3G13790.1	Glycosyl hydrolases family 32 protein	342.553	451.583	126.649	178.124	268.456	102.751	0.51999	0.594477	0.811306	306.928	95.4768	183.11	47.8998	0.641924	0.0873778	0.132701
AT5G66210.2	calcium-dependent protein kinase 28	221.745	148.822	183.895	244.076	140.714	163.245	1.10071	0.945519	0.887707	184.821	21.056	182.679	31.3804	0.977978	0.0635939	0.882127
AT4G18020.6	CheY-like two-component responsive regulator family protein	159.647	100.898	175.101	204.612	153.367	189.933	1.28165	1.52002	1.08471	145.215	22.6034	182.637	15.2365	1.29546	0.125853	0.0828764
AT5G42980.1	thioredoxin 3	156.637	199.709	165.876	174.646	203.718	169.546	1.11498	1.02008	1.02213	174.074	13.0921	182.637	10.643	1.05239	0.0312977	0.211591
AT3G13670.1	Protein kinase family protein	185.465	231.681	165.704	158.927	205.452	183.187	0.856913	0.886788	1.10551	194.283	19.5498	182.522	13.4347	0.949737	0.0783624	0.505626
AT1G04300.1	TRAF-like superfamily protein	201.798	176.487	180.188	187.489	177.001	182.965	0.929089	1.00291	1.01541	186.158	7.89303	182.485	3.03705	0.982471	0.0269338	0.563843
AT3G17810.1	pyrimidine 1	164.465	228.921	151.133	152.238	211.104	184.077	0.925661	0.922167	1.21797	181.506	24.0178	182.473	17.0119	1.02193	0.0980253	0.957512
AT1G79910.1	Regulator of Vps4 activity in the MVB pathway protein	199.917	136.505	194.844	217.722	152.403	177.034	1.08907	1.11647	0.908592	177.088	20.3446	182.386	19.045	1.03804	0.0652063	0.69189
AT2G47070.1	squamosa promoter binding protein-like 1	194.723	142.428	244.503	195.649	143.54	206.762	1.00476	1.00781	0.84564	193.885	29.4696	181.984	19.4876	0.952735	0.0535547	0.454232
AT4G18020.2	CheY-like two-component responsive regulator family protein	159.12	100.965	173.894	204.345	152.596	188.821	1.28421	1.51137	1.08584	144.66	22.2597	181.921	15.3319	1.29381	0.122934	0.0811981
AT1G56280.2	drought-induced 19	176.508	107.965	211.052	203.007	134.999	207.355	1.15013	1.25039	0.982481	165.175	30.2933	181.787	23.4278	1.12767	0.0781494	0.243535
AT5G09880.1	Splicing factor, CC1-like	194.723	143.909	187.774	213.441	152.789	179.11	1.09613	1.0617	0.953855	175.469	15.9069	181.78	17.5598	1.03723	0.0428551	0.513239
AT4G18020.1	CheY-like two-component responsive regulator family protein	158.895	100.965	173.463	204.345	152.339	188.599	1.28604	1.50883	1.08726	144.441	22.141	181.761	15.3971	1.29404	0.121763	0.0797653
AT1G80460.2	Actin-like ATPase superfamily protein	187.648	232.085	184.067	158.994	204.296	181.778	0.847301	0.880264	0.987565	201.267	15.4438	181.69	13.0776	0.905044	0.0423439	0.151886
AT1G20693.1	high mobility group B2	209.25	153.332	211.656	225.481	184.001	135.37	1.07757	1.20002	0.639577	191.413	19.0529	181.618	26.0402	0.972387	0.170118	0.797562
AT3G20300.1	Protein of unknown function (DUF3537)	143.765	159.929	187.516	158.058	201.149	185.485	1.09941	1.25774	0.989171	163.737	12.7723	181.564	12.593	1.11544	0.0779432	0.29301
AT1G20920.1	P-loop containing nucleoside triphosphate hydrolases superfamily protein	180.121	186.247	171.739	155.449	187.855	201.35	0.863027	1.00863	1.17242	179.369	4.20504	181.551	13.6201	1.01469	0.0893658	0.902005
AT1G13390.2	unknown protein	196.379	179.65	128.287	213.441	174.946	155.312	1.08689	0.973812	1.21067	168.105	20.4867	181.233	17.0724	1.09045	0.0683972	0.296157
AT5G21990.1	Tetratricopeptide repeat (TPR)-like superfamily protein	180.045	212.969	157.686	160.733	198.58	184.373	0.892737	0.932437	1.16924	183.567	16.0557	181.229	11.038	0.99814	0.0863167	0.887355
AT4G25100.2	Fe superoxide dismutase 1	152.572	106.619	268.212	198.525	160.752	184.373	1.30119	1.50773	0.687415	175.801	48.0721	181.217	11.0177	1.16544	0.246338	0.914621
AT1G18070.2	Translation elongation factor EF1A/initiation factor IF2gamma family protein	173.271	185.103	178.463	170.365	179.763	193.492	0.983229	0.971151	1.08421	178.946	3.42394	181.206	6.71495	1.01286	0.0358434	0.758455
AT1G61340.2	F-box family protein	213.014	146.938	209.328	232.973	156.835	153.681	1.0937	1.06735	0.734165	189.76	21.4374	181.163	25.921	0.965073	0.115704	0.751585
AT4G18020.3	CheY-like two-component responsive regulator family protein	158.669	99.9554	172.601	203.542	151.697	188.154	1.28281	1.51764	1.09011	143.742	22.2595	181.131	15.3729	1.29686	0.123618	0.0779248
AT1G79710.1	Major facilitator superfamily protein	187.723	210.68	117.424	179.797	202.177	160.724	0.957776	0.959637	1.36875	171.942	28.0534	180.899	11.979	1.09539	0.136684	0.653977
AT1G53750.1	regulatory particle triple-A 1A	161.604	220.912	183.033	157.59	213.994	171.103	0.975156	0.968686	0.934822	188.516	17.3387	180.895	17.0028	0.959555	0.0125065	0.0809947
AT1G73030.1	SNF7 family protein	203.831	203.007	195.792	181.402	187.598	173.624	0.889963	0.924095	0.886774	200.877	2.5533	180.874	4.04265	0.900277	0.0119444	0.0129407
AT1G20630.1	catalase 1	145.045	181.939	224.588	166.686	197.488	177.997	1.1492	1.08546	0.792552	183.857	22.9821	180.724	8.99567	1.00907	0.109813	0.89889
AT1G04300.3	TRAF-like superfamily protein	200.143	174.535	177.86	186.352	175.01	180.74	0.931095	1.00272	1.0162	184.179	8.03922	180.701	3.2741	0.983338	0.0264096	0.572611
AT2G47490.1	NAD+ transporter 1	177.26	144.178	156.824	193.776	172.505	175.699	1.09317	1.19647	1.12036	159.421	9.63795	180.66	6.62248	1.13667	0.030915	0.0276747
AT5G07290.1	MEI2-like 4	177.637	142.832	239.158	180.532	162.037	198.903	1.0163	1.13446	0.831682	186.542	28.1612	180.491	10.6425	0.994147	0.0881029	0.765492
AT1G73390.1	Endosomal targeting BRO1-like domain-containing protein	220.39	163.025	174.239	209.963	183.102	148.344	0.952689	1.12315	0.851381	185.885	17.5538	180.47	17.8367	0.975742	0.0792965	0.727244
AT3G13920.2	eukaryotic translation initiation factor 4A1	169.959	196.545	195.534	170.098	184.13	186.449	1.00081	0.936831	0.953538	187.346	8.6983	180.225	5.10794	0.963728	0.01916	0.198353
AT1G04300.2	TRAF-like superfamily protein	200.745	174.67	176.308	185.549	174.432	180.666	0.924303	0.99864	1.02472	183.907	8.43192	180.216	3.21709	0.982555	0.0300831	0.595573
AT1G10585.1	basic helix-loop-helix (bHLH) DNA-binding superfamily protein	149.185	270.452	45.3486	155.583	257.538	127.215	1.04289	0.95225	2.80527	154.995	65.0466	180.112	39.5695	1.60014	0.603135	0.476651
AT3G10300.1	Calcium-binding EF-hand family protein	163.11	177.631	254.073	151.369	186.699	202.24	0.928019	1.05105	0.79599	198.271	28.214	180.102	15.0509	0.925018	0.073644	0.416307
AT3G07560.1	peroxin 13	189.078	228.181	133.373	172.238	208.599	159.167	0.910938	0.914182	1.1934	183.544	27.5082	180.001	14.7883	1.00617	0.0936171	0.8319
AT1G65440.3	global transcription factor group B1	173.723	173.929	241.744	147.088	186.313	206.391	0.846682	1.0712	0.853757	196.465	22.6396	179.931	17.4142	0.923881	0.0736893	0.376922
AT5G57870.2	MIF4G domain-containing protein / MA3 domain-containing protein	187.196	197.488	183.895	168.225	189.974	181.037	0.898655	0.961955	0.98446	189.526	4.09323	179.745	6.31163	0.948357	0.0256858	0.17779
AT1G76810.1	eukaryotic translation initiation factor 2 (eIF-2) family protein	179.594	180.795	221.57	163.877	175.395	199.497	0.912487	0.970135	0.900376	193.986	13.7964	179.59	10.4942	0.927666	0.0215205	0.0975151
AT5G45130.1	RAB homolog 1	178.615	209.873	159.841	180.131	179.827	178.516	1.00849	0.856837	1.11684	182.776	14.592	179.491	0.495324	0.994053	0.0754016	0.839316
AT1G80070.1	Pre-mRNA-processing-splicing factor	159.798	181.67	291.662	139.931	178.478	220.032	0.875674	0.982431	0.754406	211.043	40.801	179.48	23.1286	0.870837	0.0658696	0.265234
AT1G12760.2	Zinc finger, C3HC4 type (RING finger) family protein	208.121	195.064	189.757	189.295	183.616	165.246	0.909541	0.941309	0.87083	197.648	5.45625	179.386	7.25725	0.907227	0.0203785	0.0403007
AT4G23470.1	PLAC8 family protein	199.39	179.65	135.873	209.629	174.753	153.088	1.05135	0.972739	1.1267	171.638	18.7682	179.157	16.4697	1.05026	0.044447	0.368421
AT5G42390.1	Insulinase (Peptidase family M16) family protein	172.744	194.863	221.053	154.914	192.286	190.23	0.896782	0.986779	0.860561	196.22	13.962	179.143	12.1292	0.914707	0.0375219	0.171542
AT5G57110.2	autoinhibited Ca2+ -ATPase, isoform 8	259.907	270.452	397.189	132.105	166.34	238.491	0.508278	0.615044	0.600449	309.182	44.1083	178.979	31.3546	0.57459	0.0334227	0.0144134
AT2G46500.3	phosphoinositide 4-kinase gamma 4	165.293	197.555	190.361	161.937	189.91	184.892	0.979701	0.961302	0.971271	184.403	9.77819	178.913	8.61062	0.970758	0.00531754	0.0473055
AT3G13790.2	Glycosyl hydrolases family 32 protein	336.682	435.361	123.372	175.516	260.042	100.601	0.52131	0.597302	0.815424	298.472	92.0675	178.72	46.0547	0.644679	0.088146	0.132972
AT5G45410.2	unknown protein	213.239	204.757	159.238	204.345	193.314	138.484	0.958287	0.944113	0.869667	192.411	16.7667	178.714	20.3657	0.924022	0.0274838	0.0627854
AT1G76590.1	PLATZ transcription factor family protein	197.056	200.92	179.325	185.214	190.488	159.612	0.939906	0.948076	0.89007	192.434	6.64859	178.438	9.53535	0.926017	0.0181279	0.0400258
AT3G27210.1	unknown protein	169.282	116.85	187.343	215.247	146.238	173.253	1.27153	1.2515	0.924788	157.825	21.1405	178.246	20.0772	1.14927	0.112391	0.372284
AT1G54270.2	eif4a-2	137.217	272.269	149.495	130.165	251.758	152.718	0.948609	0.924664	1.02155	186.327	43.1169	178.213	37.3439	0.964942	0.0291376	0.359113
AT1G07510.1	FTSH protease 10	162.056	140.274	191.051	194.78	156.77	182.89	1.20193	1.1176	0.957288	164.46	14.7071	178.147	11.2257	1.09227	0.0717479	0.368584
AT5G13180.1	NAC domain containing protein 83	178.314	319.252	102.078	162.339	252.785	119.06	0.910407	0.791805	1.16637	199.881	63.6134	178.061	39.3953	0.956195	0.110525	0.463454
AT3G62150.1	P-glycoprotein 21	192.465	276.308	116.562	151.837	188.497	193.788	0.788908	0.6822	1.66254	195.111	46.1337	178.041	13.1906	1.04455	0.310527	0.761161
AT3G48360.1	BTB and TAZ domain protein 2	201.497	218.892	244.158	175.85	202.177	156.054	0.872717	0.923636	0.639149	221.516	12.3849	178.027	13.359	0.811834	0.0875846	0.192409
AT1G04300.4	TRAF-like superfamily protein	198.637	172.246	174.066	183.475	172.634	177.775	0.923671	1.00225	1.02131	181.65	8.50982	177.961	3.13111	0.982409	0.0298796	0.59082
AT3G54200.1	Late embryogenesis abundant (LEA) hydroxyproline-rich glycoprotein family	173.873	154.342	186.05	207.355	167.56	158.797	1.19256	1.08564	0.853515	171.422	9.23508	177.904	14.9412	1.04391	0.100074	0.751335
AT4G34450.1	coatomer gamma-2 subunit, putative / gamma-2 coat protein, putative / gamma-2 COP, putative	197.132	191.901	221.312	188.358	184.836	160.502	0.955494	0.963186	0.725229	203.448	9.05853	177.899	8.75774	0.881303	0.0780686	0.28445
AT5G49760.1	Leucine-rich repeat protein kinase family protein	205.637	129.033	191.137	234.98	142.192	156.424	1.14269	1.10198	0.818389	175.269	23.4938	177.865	28.8513	1.02102	0.101994	0.904974
AT3G57120.1	Protein kinase superfamily protein	190.508	238.008	106.216	172.639	217.783	143.154	0.906206	0.915023	1.34777	178.244	38.5362	177.859	21.701	1.05633	0.14574	0.985418
AT4G30160.2	villin 4	218.659	204.959	142.512	184.479	192.35	156.721	0.843683	0.938482	1.0997	188.71	23.4351	177.85	10.8062	0.960623	0.0747312	0.518979
AT1G10410.1	Protein of unknown function (DUF1336)	166.949	163.9	215.363	160.131	155.229	218.179	0.959166	0.947096	1.01307	182.07	16.6695	177.846	20.2157	0.973112	0.0202824	0.357279
AT5G45410.3	unknown protein	210.981	201.93	158.375	203.609	191.066	137.298	0.965056	0.946198	0.866912	190.429	16.2384	177.324	20.3382	0.926056	0.0300686	0.0859506
AT2G25140.1	casein lytic proteinase B4	129.69	97.6669	274.247	132.64	108.089	291.127	1.02275	1.10671	1.06155	167.201	54.3154	177.285	57.3604	1.06367	0.0242606	0.129149
AT5G57110.1	autoinhibited Ca2+ -ATPase, isoform 8	258.251	267.154	393.309	131.837	164.22	235.748	0.510501	0.614704	0.599398	306.238	43.6114	177.269	30.6978	0.574868	0.0324851	0.0147177
AT5G22450.1	unknown protein	181.4	199.574	226.571	157.656	176.937	196.902	0.869108	0.886571	0.869052	202.515	13.1222	177.165	11.3298	0.87491	0.00583029	0.00733332
AT1G22770.1	gigantea protein (GI)	188.777	134.485	482.282	132.373	135.833	263.252	0.701212	1.01002	0.545848	268.515	108.027	177.153	43.0614	0.752361	0.136415	0.300363
AT5G06750.2	Protein phosphatase 2C family protein	215.799	158.852	141.391	228.425	164.542	138.261	1.05851	1.03582	0.977864	172.014	22.4652	177.076	26.7718	1.02406	0.0240105	0.382482
AT5G01410.1	Aldolase-type TIM barrel family protein	135.185	191.093	178.981	135.316	200.314	195.493	1.00097	1.04825	1.09226	168.419	16.9813	177.041	20.9091	1.04716	0.0263592	0.210452
AT5G66675.1	Protein of unknown function (DUF677)	190.132	118.735	133.287	267.688	146.43	116.836	1.40791	1.23325	0.876577	147.385	21.7825	176.985	46.1492	1.17258	0.156354	0.389506
AT4G33510.1	3-deoxy-d-arabino-heptulosonate 7-phosphate synthase	175.078	181.064	198.379	168.225	187.341	175.255	0.960858	1.03467	0.883434	184.84	6.9864	176.94	5.58235	0.959653	0.0436614	0.45095
AT4G36690.2	U2 snRNP auxilliary factor, large subunit, splicing factor	187.271	146.534	177.774	182.807	158.248	189.637	0.976158	1.07994	1.06673	170.526	12.3055	176.897	9.53084	1.04094	0.0326157	0.360672
AT1G75750.1	GAST1 protein homolog 1	45.0114	99.5515	139.322	154.178	152.467	223.739	3.42532	1.53154	1.60591	94.6283	27.3362	176.795	23.4771	2.18759	0.619236	0.037075
AT3G62260.2	Protein phosphatase 2C family protein	129.238	144.649	202.431	161.402	153.174	215.732	1.24887	1.05893	1.06571	158.773	22.2777	176.769	19.6256	1.1245	0.0622147	0.130138
AT2G41540.3	6-phosphogluconate dehydrogenase family protein	200.669	208.594	99.7498	191.903	219.068	119.135	0.956316	1.05021	1.19433	169.671	35.0354	176.702	29.8327	1.06695	0.0692179	0.486456
AT5G41990.1	with no lysine (K) kinase 8	191.863	224.614	151.996	150.165	197.167	182.446	0.782668	0.877806	1.20034	189.491	20.9966	176.593	13.8804	0.953603	0.126386	0.617948
AT5G41992.1	conserved peptide upstream open reading frame 58	191.863	224.614	151.996	150.165	197.167	182.446	0.782668	0.877806	1.20034	189.491	20.9966	176.593	13.8804	0.953603	0.126386	0.617948
AT5G67250.1	SKP1/ASK1-interacting protein 2	176.357	126.476	171.566	202.472	154.266	172.956	1.14808	1.21973	1.0081	158.133	15.889	176.565	14.0324	1.1253	0.0621429	0.163406
AT3G55646.1	unknown protein	299.423	96.4553	149.409	292.704	131.274	105.271	0.97756	1.36098	0.704584	181.763	60.784	176.416	58.6265	1.01437	0.190377	0.836451
AT2G41540.1	6-phosphogluconate dehydrogenase family protein	200.594	208.796	99.1463	191.569	219.132	118.393	0.955008	1.0495	1.19413	169.512	35.2625	176.365	30.058	1.06621	0.0695314	0.497874
AT4G18070.2	unknown protein	172.82	94.436	230.192	197.121	119.585	211.284	1.14062	1.26631	0.917861	165.816	39.3455	175.996	28.5006	1.10826	0.10188	0.556452
AT1G30810.1	Transcription factor jumonji (jmj) family protein / zinc finger (C5HC2 type) family protein	200.745	176.487	151.392	200.064	186.057	141.597	0.996608	1.05422	0.935303	176.208	14.2476	175.906	17.6244	0.995378	0.0343348	0.961847
AT5G05690.2	Cytochrome P450 superfamily protein	126.679	95.9168	288.559	166.218	152.853	208.541	1.31212	1.5936	0.722699	170.385	59.7505	175.871	16.7846	1.20947	0.256592	0.91025
AT4G36690.3	U2 snRNP auxilliary factor, large subunit, splicing factor	185.164	145.659	175.963	180.8	157.926	188.747	0.976432	1.08422	1.07265	168.929	11.9342	175.824	9.23838	1.04443	0.0341651	0.345442
AT1G62390.1	Octicosapeptide/Phox/Bem1p (PB1) domain-containing protein / tetratricopeptide repeat (TPR)-containing protein	151.067	148.015	214.673	138.794	150.99	237.528	0.918759	1.0201	1.10646	171.252	21.7287	175.771	31.0786	1.01511	0.0542426	0.700235
AT2G35390.3	Phosphoribosyltransferase family protein	181.175	177.564	167.514	168.961	174.175	184.151	0.932585	0.980915	1.09931	175.417	4.08686	175.762	4.45623	1.00427	0.0495273	0.971461
AT1G30810.2	Transcription factor jumonji (jmj) family protein / zinc finger (C5HC2 type) family protein	200.669	176.016	151.478	199.662	185.478	141.746	0.994982	1.05376	0.935749	176.054	14.2003	175.629	17.4294	0.994831	0.0340671	0.945841
AT1G25220.2	anthranilate synthase beta subunit 1	242.595	195.064	161.22	228.09	159.468	139.003	0.94021	0.817513	0.86219	199.627	23.6012	175.52	26.9407	0.873305	0.0358529	0.0595539
AT5G15650.1	reversibly glycosylated polypeptide 2	197.884	201.526	192.171	188.893	182.203	155.461	0.954564	0.904116	0.808968	197.194	2.72252	175.519	10.2135	0.889216	0.042685	0.11559
AT2G30950.1	FtsH extracellular protease family	151.368	212.027	226.916	131.771	201.149	193.566	0.870533	0.948697	0.85303	196.77	23.1045	175.495	21.9716	0.890753	0.0294093	0.0829415
AT1G19400.2	Erythronate-4-phosphate dehydrogenase family protein	169.583	133.072	156.824	193.107	149.449	183.78	1.13872	1.12307	1.17189	153.159	10.6979	175.445	13.2742	1.14456	0.0143931	0.0189964
AT1G73390.4	Endosomal targeting BRO1-like domain-containing protein	212.186	166.256	173.463	200.131	180.405	145.452	0.943186	1.0851	0.838522	183.968	14.2614	175.329	15.987	0.955604	0.0714524	0.554901
AT4G25960.1	P-glycoprotein 2	219.261	161.208	207.259	212.438	176.616	136.853	0.968882	1.09558	0.660299	195.909	17.6933	175.302	21.8295	0.908253	0.12926	0.506975
AT1G79910.2	Regulator of Vps4 activity in the MVB pathway protein	192.616	130.783	184.584	211.702	146.302	167.841	1.09909	1.11866	0.909291	169.328	19.4111	175.282	19.2426	1.04235	0.0667674	0.653439
AT5G58320.2	Kinase interacting (KIP1-like) family protein	158.217	167.198	116.389	190.566	162.743	172.437	1.20446	0.973356	1.48156	147.268	15.6557	175.249	8.1537	1.21979	0.146906	0.25287
AT4G39850.1	peroxisomal ABC transporter 1	161.83	195.738	143.46	162.339	194.149	168.879	1.00314	0.991883	1.17718	167.009	15.3117	175.122	9.69886	1.0574	0.0599781	0.448378
AT5G09870.1	cellulose synthase 5	148.583	90.2628	280.455	174.312	113.74	237.231	1.17316	1.2601	0.845881	173.1	56.2555	175.094	35.6508	1.09305	0.126107	0.93777
AT3G50900.1	unknown protein	175.605	235.249	79.2308	184.746	217.59	122.619	1.05206	0.924938	1.54762	163.361	45.4526	174.985	27.847	1.17487	0.189951	0.578164
AT2G02800.1	protein kinase 2B	180.572	157.236	186.567	188.626	172.184	163.764	1.0446	1.09507	0.877772	174.792	8.94685	174.858	7.30054	1.00581	0.0656571	0.995988
AT3G03050.1	cellulose synthase-like D3	157.239	137.918	174.325	187.02	148.486	189.044	1.1894	1.07662	1.08443	156.494	10.5163	174.85	13.1951	1.11682	0.036363	0.087986
AT3G13320.1	cation exchanger 2	148.959	179.516	138.201	153.844	186.121	184.521	1.03279	1.03679	1.33516	155.559	12.3746	174.829	10.5026	1.13492	0.100131	0.290511
AT4G23470.2	PLAC8 family protein	202.852	173.054	134.063	208.559	169.615	145.897	1.02813	0.980128	1.08827	169.99	19.9168	174.69	18.2659	1.03218	0.0312843	0.400505
AT3G13080.3	multidrug resistance-associated protein 3	125.55	250.663	167.169	99.4633	258.308	166.284	0.79222	1.0305	0.994706	181.127	36.785	174.685	46.0466	0.939143	0.0741845	0.589762
AT5G05690.3	Cytochrome P450 superfamily protein	130.518	91.2051	271.23	174.111	148.421	201.424	1.334	1.62734	0.742633	164.318	54.6474	174.652	15.303	1.23466	0.260177	0.821418
AT1G24460.2	unknown protein	194.497	207.853	183.291	151.77	213.609	158.129	0.78032	1.02769	0.862722	195.214	7.09953	174.503	19.6389	0.890244	0.0727228	0.281367
AT1G68410.1	Protein phosphatase 2C family protein	185.013	243.326	86.1279	184.88	225.683	112.685	0.99928	0.927492	1.30834	171.489	45.8802	174.416	33.0366	1.07837	0.116838	0.841003
AT3G06760.2	Drought-responsive family protein	202.551	143.034	107.94	231.435	153.174	138.484	1.1426	1.07089	1.28297	151.175	27.6135	174.364	28.8486	1.16549	0.0622813	0.0711957
AT3G63310.1	Bax inhibitor-1 family protein	146.023	154.073	174.153	158.994	155.036	208.096	1.08883	1.00625	1.19491	158.083	8.36406	174.042	17.0653	1.09666	0.0546001	0.239554
AT4G32190.1	Myosin heavy chain-related protein	154.454	139.466	191.051	144.412	145.917	231.671	0.934989	1.04625	1.21262	161.657	15.3204	174	28.8388	1.06462	0.0806689	0.495034
AT5G03290.1	isocitrate dehydrogenase V	162.884	220.642	157.427	143.075	212.388	166.507	0.878384	0.962591	1.05767	180.318	20.2237	173.99	20.3559	0.966217	0.0517885	0.52964
AT1G70140.1	formin 8	187.271	244.807	120.958	158.258	205.259	157.833	0.845075	0.838455	1.30485	184.345	35.7818	173.784	15.7384	0.996128	0.154374	0.701878
AT1G12360.1	Sec1/munc18-like (SM) proteins superfamily	194.648	176.958	233.468	173.777	145.852	201.572	0.892774	0.82422	0.863384	201.691	16.6888	173.734	16.085	0.860126	0.0198569	0.0157476
AT1G07990.1	SIT4 phosphatase-associated family protein	170.486	118.87	247.521	178.459	143.283	199.422	1.04676	1.20538	0.80568	178.959	37.3793	173.722	16.3781	1.01928	0.1162	0.833633
AT5G14040.1	phosphate transporter 3;1	157.389	192.709	174.67	157.188	194.277	169.324	0.998722	1.00814	0.969393	174.923	10.1966	173.596	10.9177	0.992085	0.0116671	0.587973
AT1G20920.2	P-loop containing nucleoside triphosphate hydrolases superfamily protein	172.594	175.545	163.117	150.901	178.607	191.193	0.874311	1.01744	1.17212	170.418	3.74874	173.567	11.9014	1.02129	0.0859926	0.846874
AT3G10800.1	Basic-leucine zipper (bZIP) transcription factor family protein	159.346	174.871	220.277	136.252	159.275	224.851	0.855069	0.910813	1.02076	184.832	18.2806	173.459	26.5413	0.928881	0.0486774	0.302501
AT2G35630.1	ARM repeat superfamily protein	180.648	177.025	178.291	159.262	183.231	177.849	0.881615	1.03505	0.997523	178.655	1.06135	173.447	7.26087	0.971397	0.0461797	0.595035
AT1G26270.1	Phosphatidylinositol 3- and 4-kinase family protein	182.153	151.178	204.672	166.686	153.688	199.645	0.91509	1.0166	0.975436	179.335	15.5066	173.34	13.6774	0.969041	0.029477	0.369
AT5G05170.1	Cellulose synthase family protein	172.744	136.101	256.659	185.75	152.146	181.852	1.07529	1.11789	0.708536	188.502	35.6829	173.249	10.6114	0.967239	0.129935	0.659596
AT1G66410.1	calmodulin 4	181.024	165.515	207	184.612	176.038	158.648	1.01982	1.06357	0.766417	184.513	12.102	173.099	7.63782	0.949937	0.0926255	0.601537
AT4G03560.1	two-pore channel 1	170.486	166.458	158.289	170.165	172.056	177.034	0.998113	1.03363	1.11842	165.078	3.58796	173.085	2.04862	1.05005	0.0356872	0.291169
AT3G05050.1	Protein kinase superfamily protein	185.164	218.96	134.063	155.248	206.865	156.943	0.838438	0.944764	1.17067	179.395	24.6767	173.019	16.9301	0.984623	0.0979553	0.720791
AT4G25100.1	Fe superoxide dismutase 1	146.174	101.302	252.263	191.836	150.733	175.255	1.31238	1.48797	0.694731	166.579	44.7571	172.608	11.939	1.16503	0.240549	0.897896
AT1G24460.1	unknown protein	196.68	205.498	179.584	155.917	209.113	152.792	0.792746	1.01759	0.850809	193.921	7.60677	172.607	18.2751	0.887049	0.0673897	0.245283
AT1G32130.1	Transcription elongation factor (TFIIS) family protein	198.035	167.333	186.309	173.509	179.955	163.986	0.876153	1.07543	0.880184	183.892	8.94495	172.483	4.63834	0.943924	0.0657652	0.443124
AT5G48385.1	FRIGIDA-like protein	170.637	185.103	235.106	155.65	173.083	188.673	0.91217	0.935067	0.802502	196.948	19.5304	172.469	9.53792	0.883246	0.0409098	0.156221
AT4G39850.3	peroxisomal ABC transporter 1	158.669	191.766	140.874	160.332	190.873	166.136	1.01048	0.995343	1.17932	163.77	14.9111	172.447	9.36423	1.06172	0.0589659	0.406704
AT4G25100.3	Fe superoxide dismutase 1	145.948	101.302	252.004	191.77	150.476	174.736	1.31396	1.48543	0.693384	166.418	44.6917	172.327	11.981	1.16426	0.240584	0.900058
AT1G15430.1	Protein of unknown function (DUF1644)	175.078	246.691	146.736	148.426	212.131	156.202	0.847771	0.859906	1.06451	189.502	29.7421	172.253	20.0651	0.924061	0.0703099	0.331004
AT4G39850.2	peroxisomal ABC transporter 1	158.744	191.766	140.701	160.064	190.809	165.765	1.00832	0.995008	1.17813	163.737	14.9511	172.213	9.4426	1.06049	0.0589493	0.415523
AT3G17205.1	ubiquitin protein ligase 6	177.11	185.776	162.6	172.439	179.441	163.393	0.973626	0.965904	1.00488	175.162	6.76083	171.758	4.6453	0.981469	0.0119147	0.254623
AT1G25275.1	unknown protein	221.369	200.719	122.51	194.846	182.781	137.52	0.88019	0.910634	1.12252	181.532	30.1071	171.716	17.4491	0.971114	0.0762102	0.519174
AT2G28840.2	XB3 ortholog 1 in Arabidopsis thaliana	203.454	168.208	237.52	170.566	160.56	183.78	0.83835	0.954532	0.773746	203.061	20.0097	171.635	6.72443	0.855542	0.0528917	0.142387
AT1G13560.1	aminoalcoholphosphotransferase 1	130.443	87.503	222.691	169.897	107.125	237.676	1.30247	1.22425	1.06729	146.879	39.8814	171.566	37.6959	1.198	0.0691461	0.0812867
AT5G47200.1	RAB GTPase homolog 1A	163.862	230.941	153.547	146.218	201.599	166.803	0.892324	0.872945	1.08633	182.784	24.262	171.54	16.1614	0.950533	0.0681285	0.469583
AT4G32940.1	gamma vacuolar processing enzyme	117.27	114.831	216.053	131.704	132.237	250.65	1.12308	1.15158	1.16013	149.385	33.3414	171.53	39.5601	1.14493	0.0112019	0.0719527
AT3G08590.1	Phosphoglycerate mutase, 2,3-bisphosphoglycerate-independent	129.238	150.774	317.182	140.198	136.347	237.898	1.08481	0.904312	0.750038	199.065	59.3848	171.481	33.2271	0.913052	0.0967379	0.412546
AT5G44340.1	tubulin beta chain 4	187.196	197.757	181.653	170.7	172.826	169.917	0.911876	0.873934	0.935391	188.869	4.72337	171.148	0.869273	0.907067	0.0179035	0.0442665
AT2G42280.1	basic helix-loop-helix (bHLH) DNA-binding superfamily protein	175.454	164.438	234.934	158.794	177.515	176.663	0.905043	1.07952	0.75197	191.609	21.8946	170.99	6.10342	0.912178	0.094623	0.424004
AT5G54280.2	myosin 2	206.164	152.659	195.792	189.094	170.45	153.014	0.917202	1.11654	0.781512	184.872	16.3823	170.853	10.4173	0.938418	0.0972943	0.508215
AT2G06050.1	oxophytodienoate-reductase 3	171.164	189.478	149.15	201.736	158.504	152.273	1.17861	0.836533	1.02093	169.931	11.6578	170.838	15.5535	1.01203	0.0988507	0.963991
AT1G20780.1	senescence-associated E3 ubiquitin ligase 1	205.035	178.977	100.353	178.459	174.432	159.167	0.870382	0.974603	1.58607	161.455	31.4634	170.686	5.8755	1.14368	0.223229	0.752887
AT1G15340.2	methyl-CPG-binding domain 10	161.981	139.197	187.602	169.897	160.945	181.037	1.04887	1.15624	0.965006	162.927	13.9813	170.626	5.81153	1.05671	0.0553425	0.445634
AT1G31130.1	unknown protein	152.798	147.274	127.942	226.819	164.349	120.691	1.48444	1.11594	0.94333	142.671	7.53539	170.62	30.7965	1.18124	0.159581	0.365641
AT3G52470.1	Late embryogenesis abundant (LEA) hydroxyproline-rich glycoprotein family	168.604	212.094	105.44	169.161	185.671	157.017	1.0033	0.875419	1.48916	162.046	30.9625	170.617	8.30358	1.12263	0.186949	0.743858
AT1G55690.1	Sec14p-like phosphatidylinositol transfer family protein	209.777	131.457	232.261	197.455	156.963	157.388	0.941262	1.19403	0.677635	191.165	30.5516	170.602	13.4271	0.937642	0.149082	0.555094
AT1G18070.3	Translation elongation factor EF1A/initiation factor IF2gamma family protein	165.97	174.131	167.859	161.402	168.845	180.963	0.972478	0.96964	1.07807	169.32	2.46656	170.403	5.70022	1.00673	0.0356781	0.873663
AT3G16720.1	TOXICOS EN LEVADURA 2	207.82	164.035	130.27	244.01	169.936	96.6717	1.17414	1.03598	0.74209	167.375	22.4491	170.206	42.533	0.984069	0.127394	0.901399
AT1G55690.2	Sec14p-like phosphatidylinositol transfer family protein	210.906	128.831	231.054	199.328	155.614	155.535	0.945103	1.20789	0.673153	190.264	31.262	170.159	14.5845	0.942049	0.154373	0.56988
AT5G04170.1	Calcium-binding EF-hand family protein	174.174	200.517	171.911	158.927	186.442	165.024	0.912461	0.929808	0.959938	182.201	9.18125	170.131	8.34315	0.934069	0.0138702	0.0438216
AT2G32800.1	protein kinase family protein	210.53	206.103	172.083	160.064	194.341	155.979	0.760293	0.942932	0.906418	196.239	12.1451	170.128	12.1638	0.869881	0.0557984	0.166561
AT5G54490.1	pinoid-binding protein 1	164.991	238.143	79.2308	178.258	214.893	117.207	1.08041	0.90237	1.47931	160.788	45.9221	170.119	28.4916	1.15403	0.170568	0.652155
AT4G23010.1	UDP-galactose transporter 2	221.82	186.247	112.251	213.91	182.01	113.945	0.964338	0.977253	1.01509	173.439	32.2717	169.955	29.4801	0.985562	0.0152294	0.339155
AT1G14370.1	protein kinase 2A	228.595	215.931	91.8181	219.261	191.259	99.2664	0.959169	0.885741	1.08112	178.781	43.6349	169.929	36.244	0.975344	0.0569781	0.440607
AT2G46830.2	circadian clock associated 1	39.6672	25.174	139.667	110.433	85.9315	313.219	2.78399	3.41351	2.24262	68.1694	35.9928	169.861	72.0271	2.81337	0.338327	0.106034
AT1G06640.1	2-oxoglutarate (2OG) and Fe(II)-dependent oxygenase superfamily protein	160.099	92.484	233.64	186.485	121.255	201.646	1.16481	1.31109	0.863064	162.074	40.7603	169.795	24.6619	1.11299	0.131904	0.735045
AT3G63400.3	Cyclophilin-like peptidyl-prolyl cis-trans isomerase family protein	204.508	135.697	100.008	237.655	146.109	125.436	1.16208	1.07673	1.25425	146.738	30.6674	169.733	34.4812	1.16436	0.0512591	0.0749063
AT3G19130.1	RNA-binding protein 47B	184.11	141.688	221.398	177.455	134.485	196.976	0.963855	0.949164	0.889692	182.399	23.0263	169.639	18.4582	0.934237	0.0226726	0.160221
AT3G63400.1	Cyclophilin-like peptidyl-prolyl cis-trans isomerase family protein	203.68	135.495	98.8876	236.585	145.852	125.065	1.16155	1.07644	1.26472	146.021	30.7054	169.168	34.2386	1.16757	0.0544354	0.0742031
AT2G02800.2	protein kinase 2B	172.368	152.525	181.481	179.261	168.01	159.983	1.03999	1.10152	0.881541	168.791	8.54812	169.085	5.59116	1.00769	0.0655261	0.981431
AT4G30100.1	P-loop containing nucleoside triphosphate hydrolases superfamily protein	196.379	154.88	175.877	169.964	155.936	180.889	0.865489	1.00681	1.0285	175.712	11.9799	168.929	7.22193	0.966933	0.0511066	0.563387
AT4G32030.2	unknown protein	186.669	160.534	156.134	196.519	170.9	138.706	1.05276	1.06457	0.88838	167.779	9.53008	168.708	16.725	1.0019	0.0568642	0.928622
AT1G79280.1	nuclear pore anchor	160.249	162.823	185.188	138.928	166.789	200.238	0.866946	1.02436	1.08127	169.42	7.91883	168.652	17.7232	0.990858	0.0640972	0.949574
AT2G06050.2	oxophytodienoate-reductase 3	168.906	184.43	146.564	200.398	156.963	148.344	1.18645	0.851074	1.01214	166.633	10.9897	168.568	16.1083	1.01656	0.0968404	0.919857
AT3G24500.2	multiprotein bridging factor 1C	93.6357	113.485	265.54	97.256	106.483	301.877	1.03866	0.938304	1.13684	157.553	54.2963	168.539	66.7222	1.03794	0.0573143	0.488275
AT3G08590.2	Phosphoglycerate mutase, 2,3-bisphosphoglycerate-independent	127.808	147.207	306.664	139.396	134.292	231.3	1.09066	0.912267	0.754248	193.893	56.6628	168.329	31.5199	0.919059	0.0971744	0.42746
AT1G48920.1	nucleolin like 1	188.701	161.611	244.848	173.91	152.532	178.442	0.921616	0.943817	0.728788	198.387	24.5115	168.295	7.9894	0.86474	0.0682778	0.240617
AT3G06400.1	chromatin-remodeling protein 11	166.121	141.486	189.585	148.091	146.173	210.469	0.891469	1.03313	1.11015	165.73	13.8864	168.244	21.1193	1.01159	0.0640418	0.844399
AT5G27640.1	translation initiation factor 3B1	194.723	175.073	130.442	186.218	171.028	147.157	0.956321	0.976894	1.12814	166.746	19.0177	168.134	11.3682	1.02045	0.0541723	0.87467
AT1G79280.3	nuclear pore anchor	159.798	161.409	184.498	139.329	165.826	199.2	0.871907	1.02736	1.07969	168.569	7.97843	168.118	17.3213	0.992985	0.0623946	0.969522
AT5G27420.1	carbon/nitrogen insensitive 1	155.282	154.342	164.065	184.412	163.064	156.869	1.1876	1.05651	0.956137	157.896	3.09647	168.115	8.34232	1.06675	0.067012	0.433584
AT2G33490.1	hydroxyproline-rich glycoprotein family protein	180.271	165.852	166.135	173.843	165.441	165.024	0.964343	0.99752	0.993314	170.753	4.76003	168.103	2.8729	0.985059	0.0104288	0.297764
AT1G79280.2	nuclear pore anchor	159.948	161.208	184.24	139.53	166.019	198.607	0.872341	1.02984	1.07798	168.465	7.89558	168.052	17.0844	0.993389	0.0620987	0.971835
AT4G25100.5	Fe superoxide dismutase 1	142.712	98.8111	245.71	187.355	146.173	170.436	1.31282	1.47932	0.693645	162.411	43.535	167.988	11.9509	1.16193	0.239025	0.902928
AT3G24050.1	GATA transcription factor 1	217.756	147.476	116.13	242.939	155.55	105.42	1.11565	1.05475	0.907769	160.454	30.0457	167.97	40.1813	1.02606	0.0617013	0.543778
AT4G01370.1	MAP kinase 4	162.583	191.362	169.842	140.867	176.423	186.523	0.866434	0.921931	1.09822	174.596	8.64129	167.938	13.8457	0.962194	0.0698725	0.630306
AT5G11170.1	DEAD/DEAH box RNA helicase family protein	185.314	149.698	192.43	172.439	155.229	176.144	0.93052	1.03695	0.915368	175.814	13.2188	167.937	6.44353	0.960946	0.0382534	0.365013
AT3G18780.1	actin 2	171.615	182.41	185.533	146.352	172.505	184.892	0.852793	0.9457	0.996546	179.853	4.21624	167.917	11.3596	0.93168	0.042086	0.238321
AT1G55690.3	Sec14p-like phosphatidylinositol transfer family protein	210.454	131.658	230.709	193.04	154.715	155.979	0.917255	1.17513	0.676087	190.941	30.2123	167.912	12.5697	0.922823	0.144087	0.502162
AT5G25560.3	CHY-type/CTCHY-type/RING-type Zinc finger protein	152.873	91.8782	138.977	213.709	124.337	165.617	1.39795	1.35328	1.19168	127.909	18.4568	167.888	25.8243	1.31431	0.0626522	0.063262
AT4G32551.1	LisH dimerisation motif;WD40/YVTN repeat-like-containing domain	137.894	98.0034	230.019	158.727	112.52	232.338	1.15107	1.14813	1.01008	155.306	39.0914	167.862	34.8888	1.10309	0.0465138	0.147052
AT5G05440.1	Polyketide cyclase/dehydrase and lipid transport superfamily protein	183.056	160.265	81.2999	207.89	171.67	123.731	1.13566	1.07116	1.52191	141.54	30.8304	167.764	24.373	1.24291	0.140735	0.100051
AT1G56300.1	Chaperone DnaJ-domain superfamily protein	201.196	168.612	249.935	167.757	154.33	181.185	0.833796	0.915298	0.72493	206.581	23.6298	167.757	7.75248	0.824675	0.0551434	0.135377
AT3G17205.3	ubiquitin protein ligase 6	170.561	182.747	160.962	166.419	176.102	160.724	0.975712	0.963638	0.998523	171.423	6.30352	167.748	4.48865	0.979291	0.0102282	0.18747
AT3G17205.2	ubiquitin protein ligase 6	173.798	180.391	157.772	169.83	174.239	157.981	0.977169	0.965899	1.00133	170.654	6.71617	167.35	4.85437	0.981465	0.0104502	0.218696
AT4G36690.1	U2 snRNP auxilliary factor, large subunit, splicing factor	175.605	139.264	167.945	170.566	151.376	179.999	0.971307	1.08697	1.07177	160.938	11.0601	167.314	8.42139	1.04335	0.0362868	0.38014
AT5G53560.1	cytochrome B5 isoform E	202.325	205.161	140.874	195.917	200.571	105.345	0.968325	0.977628	0.7478	182.787	20.9724	167.278	30.9953	0.897917	0.0751069	0.261869
AT4G08850.1	Leucine-rich repeat receptor-like protein kinase family protein	212.035	218.152	113.113	208.157	163.963	129.217	0.981711	0.751603	1.14237	181.1	34.0393	167.113	22.8425	0.958561	0.113397	0.572441
AT1G08510.1	fatty acyl-ACP thioesterases B	141.432	163.9	171.135	147.489	167.945	185.485	1.04283	1.02468	1.08385	158.822	8.94248	166.973	10.9792	1.05045	0.0175013	0.122728
AT1G76490.1	hydroxy methylglutaryl CoA reductase 1	171.841	219.161	150.185	137.055	202.305	161.169	0.797567	0.923087	1.07314	180.396	20.366	166.843	19.0486	0.931263	0.0796549	0.415849
AT4G15800.1	ralf-like 33	141.583	178.641	99.9222	178.459	195.562	126.326	1.26046	1.09472	1.26424	140.049	22.7371	166.782	20.822	1.20647	0.0558869	0.043464
AT5G02290.1	Protein kinase superfamily protein	217.154	157.034	179.325	227.154	154.844	118.022	1.04605	0.98605	0.658147	184.504	17.547	166.673	32.0539	0.896749	0.120552	0.503081
AT2G18090.1	PHD finger family protein / SWIB complex BAF60b domain-containing protein / GYF domain-containing protein	196.228	182.141	146.305	177.054	175.01	147.38	0.902285	0.960849	1.00734	174.892	14.8604	166.481	9.56894	0.956826	0.0303944	0.288914
AT4G39260.4	cold, circadian rhythm, and RNA binding 1	156.411	166.39	136.908	172.372	192.415	134.555	1.10205	1.1564	0.98281	153.236	8.65756	166.447	16.9635	1.08042	0.0512659	0.252717
AT3G11910.2	ubiquitin-specific protease 13	167.927	152.457	181.567	154.981	163.321	181.037	0.922906	1.07126	0.997081	167.317	8.40879	166.446	7.68235	0.997082	0.042826	0.91081
AT2G39480.1	P-glycoprotein 6	189.078	172.246	168.893	164.412	168.909	165.988	0.869547	0.980623	0.982795	176.739	6.24477	166.436	1.31728	0.944322	0.0373924	0.287879
AT5G40370.2	Glutaredoxin family protein	194.121	208.055	119.32	183.342	185.735	130.106	0.944471	0.892721	1.0904	173.832	27.5512	166.394	18.1572	0.975863	0.0591831	0.52343
AT1G07570.3	Protein kinase superfamily protein	204.734	138.995	140.357	201.602	156.257	141.301	0.984703	1.12419	1.00673	161.362	21.6896	166.387	18.1294	1.03854	0.0432933	0.504635
AT3G11910.1	ubiquitin-specific protease 13	167.852	152.726	182.515	154.713	163	181.334	0.921726	1.06727	0.993525	167.698	8.59964	166.349	7.86492	0.994173	0.0420158	0.860271
AT5G53300.3	ubiquitin-conjugating enzyme 10	149.561	165.448	196.827	137.523	158.248	203.203	0.91951	0.956479	1.0324	170.612	13.8866	166.325	19.3856	0.969461	0.0332278	0.518058
AT3G10020.2	unknown protein	115.088	135.764	221.484	113.443	116.309	268.516	0.98571	0.856701	1.21235	157.445	32.571	166.089	51.2199	1.01825	0.103948	0.705989
AT3G62770.1	Transducin/WD40 repeat-like superfamily protein	157.991	157.573	193.982	160.533	161.073	176.589	1.01608	1.02222	0.910338	169.849	12.0672	166.065	5.26429	0.982879	0.036314	0.634345
AT5G64070.1	phosphatidylinositol 4-OH kinase beta1	171.916	157.236	184.24	151.837	160.303	185.93	0.883203	1.0195	1.00917	171.131	7.80509	166.023	10.249	0.970627	0.0438132	0.565974
AT1G70490.3	Ras-related small GTP-binding family protein	152.798	151.65	148.547	171.703	151.376	174.513	1.12373	0.998194	1.1748	150.998	1.2696	165.864	7.28943	1.09891	0.0524708	0.198381
AT1G36370.1	serine hydroxymethyltransferase 7	243.197	275.567	88.0246	189.228	202.434	105.716	0.778085	0.734607	1.20098	202.263	57.8785	165.793	30.2791	0.904558	0.148743	0.317811
AT4G25692.1	conserved peptide upstream open reading frame 13	238.681	183.016	115.441	194.78	176.937	125.658	0.816068	0.966783	1.08851	179.046	35.6316	165.792	20.7171	0.95712	0.0787956	0.495257
AT4G25690.1	unknown protein	238.756	183.016	115.441	194.78	176.937	125.658	0.81581	0.966783	1.08851	179.071	35.6526	165.792	20.7171	0.957034	0.0788723	0.495108
AT3G06400.3	chromatin-remodeling protein 11	163.185	139.197	186.223	145.349	144.183	207.577	0.8907	1.03582	1.11467	162.868	13.576	165.703	20.9399	1.01373	0.0655917	0.826305
AT1G15430.2	Protein of unknown function (DUF1644)	171.389	227.844	140.529	148.493	199.415	149.011	0.866405	0.875224	1.06036	179.921	25.5642	165.64	16.8884	0.933995	0.0632317	0.339941
AT3G06400.2	chromatin-remodeling protein 11	163.034	138.928	185.705	144.948	144.118	207.429	0.889061	1.03736	1.11698	162.556	13.5056	165.498	20.9667	1.01447	0.0667828	0.822673
AT1G70770.1	Protein of unknown function DUF2359, transmembrane	157.088	187.66	155.961	153.376	183.488	159.538	0.976366	0.977764	1.02293	166.903	10.3836	165.467	9.1842	0.992354	0.0152945	0.624907
AT3G04640.2	glycine-rich protein	141.884	181.804	103.629	179.997	183.102	132.701	1.26863	1.00714	1.28054	142.439	22.5689	165.267	16.3075	1.18543	0.0892137	0.17547
AT4G32551.2	LisH dimerisation motif;WD40/YVTN repeat-like-containing domain	135.034	96.2534	225.105	156.185	110.401	226.852	1.15663	1.14698	1.00776	152.131	38.1659	164.479	33.8715	1.10379	0.0480959	0.161447
AT1G04820.1	tubulin alpha-4 chain	187.347	168.342	214.932	162.539	159.468	171.4	0.867586	0.947283	0.79746	190.207	13.525	164.469	3.57695	0.870776	0.0432795	0.123904
AT1G70490.2	Ras-related small GTP-binding family protein	151.518	149.967	147.081	170.499	150.22	172.437	1.12527	1.00169	1.17239	149.522	1.29997	164.385	7.10494	1.09978	0.0509005	0.187233
AT5G27640.2	translation initiation factor 3B1	192.39	169.487	126.735	182.873	166.918	143.302	0.950536	0.984843	1.13073	162.87	19.2395	164.365	11.4943	1.02204	0.0552408	0.865758
AT3G53260.1	phenylalanine ammonia-lyase 2	147.153	297.443	162.686	123.811	205.131	163.986	0.841377	0.689648	1.00799	202.427	47.7191	164.309	23.4757	0.846339	0.0919311	0.30668
AT3G06080.2	Plant protein of unknown function (DUF828)	191.863	203.276	91.1283	173.241	205.709	113.945	0.902944	1.01197	1.25038	162.089	35.6331	164.299	26.8647	1.0551	0.102588	0.870507
AT1G04080.1	Tetratricopeptide repeat (TPR)-like superfamily protein	165.217	125.668	166.135	165.081	141.742	186.004	0.999175	1.12791	1.1196	152.34	13.3387	164.276	12.7837	1.08223	0.0415956	0.191107
AT4G27960.2	ubiquitin conjugating enzyme 9	193.745	164.371	119.062	206.151	151.183	135.148	1.06403	0.919766	1.13511	159.059	21.7221	164.16	21.4994	1.03963	0.0633489	0.635188
AT1G13990.1	unknown protein	190.809	169.958	131.821	185.482	160.817	145.971	0.972082	0.946214	1.10734	164.196	17.2702	164.09	11.5226	1.00855	0.049959	0.989594
AT1G72700.1	ATPase E1-E2 type family protein / haloacid dehalogenase-like hydrolase family protein	162.432	160.669	156.22	176.519	172.056	143.228	1.08672	1.07087	0.916837	159.774	1.84836	163.934	10.4329	1.02481	0.0541801	0.676715
AT1G67850.2	Protein of unknown function (DUF707)	167.174	180.727	135.098	157.656	137.182	196.828	0.943066	0.759055	1.45693	161	13.5292	163.889	17.4979	1.05302	0.208826	0.934281
AT5G59420.1	OSBP(oxysterol binding protein)-related protein 3C	139.475	171.169	174.153	142.74	166.854	182.001	1.02341	0.974786	1.04507	161.599	11.0955	163.865	11.4316	1.01442	0.0207798	0.588327
AT1G07000.1	exocyst subunit exo70 family protein B2	253.81	192.709	96.9909	216.987	173.148	101.342	0.854918	0.898494	1.04486	181.17	45.6359	163.825	33.7075	0.932758	0.0574465	0.283414
AT3G20500.1	purple acid phosphatase 18	130.593	117.725	193.378	159.529	131.081	200.386	1.22157	1.11345	1.03624	147.232	23.3701	163.665	20.1133	1.12375	0.0537492	0.127727
AT2G25250.1	unknown protein	149.185	104.869	165.445	204.612	134.999	151.235	1.37153	1.28731	0.91411	139.833	18.1011	163.615	21.0275	1.19098	0.140556	0.363019
AT1G50740.1	Transmembrane proteins 14C	142.937	121.764	189.24	161.268	119.521	209.282	1.12824	0.981577	1.10591	151.314	19.9239	163.357	25.933	1.07191	0.0456246	0.234605
AT3G62720.1	xylosyltransferase 1	146.851	118.87	160.358	196.385	145.082	148.566	1.3373	1.22051	0.926463	142.026	12.2173	163.344	16.5509	1.16143	0.122223	0.355259
AT2G16586.1	unknown protein	295.208	140.611	213.811	198.258	156.642	134.703	0.671586	1.11401	0.630009	216.543	44.6494	163.201	18.6375	0.805202	0.154871	0.267619
AT1G73965.1	CLAVATA3/ESR-RELATED 13	173.648	171.843	64.5744	194.98	184.644	109.794	1.12285	1.07449	1.70026	136.688	36.0606	163.139	26.8392	1.2992	0.201016	0.112317
AT3G08690.1	ubiquitin-conjugating enzyme 11	130.97	171.439	157.944	141.402	174.239	173.772	1.07966	1.01634	1.10021	153.451	11.8965	163.138	10.8685	1.0654	0.0252398	0.124412
AT2G19130.1	S-locus lectin protein kinase family protein	182.454	152.39	162.686	181.536	164.863	142.709	0.994966	1.08185	0.877207	165.843	8.82119	163.036	11.2453	0.984673	0.0592983	0.793678
AT1G33811.1	GDSL-like Lipase/Acylhydrolase superfamily protein	173.346	92.7532	262.35	209.629	168.716	110.312	1.20931	1.81898	0.420479	176.15	48.9783	162.886	28.818	1.14959	0.404815	0.867805
AT2G26910.1	pleiotropic drug resistance 4	181.4	106.35	265.453	172.907	142.641	173.105	0.953179	1.34124	0.652109	184.401	45.9537	162.884	10.1217	0.982178	0.199464	0.625769
AT1G04080.3	Tetratricopeptide repeat (TPR)-like superfamily protein	164.088	124.322	164.841	164.412	140.393	183.78	1.00197	1.12928	1.11489	151.084	13.3828	162.862	12.5486	1.08205	0.040251	0.178769
AT5G61790.1	calnexin 1	191.712	243.932	128.287	155.717	160.688	171.918	0.812241	0.658742	1.34011	187.977	33.436	162.774	4.79198	0.937032	0.206354	0.566267
AT1G79000.1	histone acetyltransferase of the CBP family 1	167.927	166.054	205.966	140.934	166.468	180.889	0.839259	1.0025	0.878248	179.982	13.003	162.764	11.6817	0.906667	0.0492182	0.1906
AT2G41110.2	calmodulin 2	204.96	151.178	116.562	228.023	159.917	99.6371	1.11253	1.05781	0.854803	157.567	25.7175	162.526	37.0848	1.00838	0.0783959	0.71283
AT5G62620.1	Galactosyltransferase family protein	144.217	217.479	97.0771	155.315	211.296	120.469	1.07696	0.971573	1.24096	152.924	35.0286	162.36	26.4552	1.0965	0.0783771	0.386019
AT3G15880.1	WUS-interacting protein 2	154.981	128.428	189.757	154.245	143.476	189.044	0.995254	1.11718	0.996239	157.722	17.7574	162.255	13.7504	1.03622	0.0404773	0.479458
AT3G14720.1	MAP kinase 19	148.056	126.004	201.482	151.57	136.155	198.607	1.02373	1.08055	0.985728	158.514	22.4073	162.11	18.783	1.03001	0.0275529	0.439834
AT1G71530.1	Protein kinase superfamily protein	154.604	157.371	78.7997	165.148	168.01	152.569	1.0682	1.0676	1.93617	130.258	25.7417	161.909	4.74233	1.35732	0.289422	0.271728
AT1G59820.1	aminophospholipid ATPase 3	160.099	150.842	182.084	149.429	138.402	197.569	0.933355	0.917534	1.08504	164.342	9.26505	161.8	18.1655	0.978643	0.053395	0.804764
AT2G46070.1	mitogen-activated protein kinase 12	173.873	94.1667	331.235	153.643	123.181	208.541	0.883649	1.30812	0.629587	199.758	69.6487	161.788	24.9755	0.940452	0.197924	0.484961
AT1G21580.1	Zinc finger C-x8-C-x5-C-x3-H type family protein	146.55	156.227	191.309	123.61	141.357	220.18	0.843465	0.904818	1.15091	164.695	13.5969	161.716	29.6778	0.966399	0.0939417	0.870197
AT4G32208.1	heat shock protein 70 (Hsp 70) family protein	155.507	81.7817	241.572	176.72	98.1983	209.95	1.13641	1.20074	0.869097	159.62	46.1733	161.622	33.1312	1.06875	0.101537	0.916372
AT5G14760.1	L-aspartate oxidase	118.324	149.832	117.682	121.269	157.22	205.872	1.02489	1.04931	1.74939	128.613	10.6113	161.454	24.5144	1.27453	0.237535	0.357612
AT5G64130.3	cAMP-regulated phosphoprotein 19-related protein	176.282	143.505	144.409	204.612	141.742	137.816	1.16071	0.987715	0.95435	154.732	10.7782	161.39	21.6407	1.03426	0.0639551	0.604241
AT1G13560.2	aminoalcoholphosphotransferase 1	125.249	82.3202	207.776	162.606	99.8039	221.589	1.29826	1.21239	1.06648	138.448	36.8124	161.333	35.162	1.19238	0.0676543	0.0887479
AT5G19290.1	alpha/beta-Hydrolases superfamily protein	196.454	158.448	147.599	180.332	168.909	134.555	0.917932	1.06602	0.911625	167.5	14.8119	161.265	13.7563	0.965193	0.0504472	0.535043
AT4G38350.1	Patched family protein	174.927	127.014	183.291	177.79	148.164	157.388	1.01637	1.16652	0.858677	161.744	17.5321	161.114	8.7527	1.01385	0.0888754	0.967487
AT3G48560.1	chlorsulfuron/imidazolinone resistant 1	143.916	141.216	217.949	134.647	163.899	184.67	0.935593	1.16062	0.847305	167.694	25.1398	161.072	14.5094	0.981174	0.0932746	0.722468
AT3G13920.4	eukaryotic translation initiation factor 4A1	145.722	177.429	174.842	148.091	164.991	169.398	1.01626	0.929898	0.968861	165.998	10.1653	160.827	6.49354	0.971672	0.0249691	0.350138
AT2G06050.3	oxophytodienoate-reductase 3	158.744	177.968	140.615	188.291	150.348	143.451	1.18613	0.844805	1.02016	159.109	10.7843	160.697	13.9403	1.01703	0.0985449	0.932177
AT3G48060.1	BAH domain ;TFIIS helical bundle-like domain	157.841	171.371	211.656	119.731	167.624	194.678	0.758552	0.978135	0.919785	180.289	16.1623	160.678	21.9124	0.885491	0.0656663	0.18908
AT3G54890.1	photosystem I light harvesting complex gene 1	195.626	142.697	349.685	141.135	129.732	211.062	0.721452	0.909143	0.603577	229.336	62.0838	160.643	25.4233	0.744724	0.0889733	0.204209
AT5G22000.1	RING-H2 group F2A	203.078	192.574	143.891	160.733	172.634	148.492	0.791485	0.896454	1.03197	179.848	18.2321	160.62	6.96938	0.906637	0.069609	0.291858
AT1G21010.1	unknown protein	189.906	207.651	97.2495	190.632	184.579	106.309	1.00383	0.88889	1.09316	164.936	34.2285	160.507	27.1552	0.995292	0.0591215	0.690675
AT5G59480.1	Haloacid dehalogenase-like hydrolase (HAD) superfamily protein	136.991	170.833	142.857	148.292	169.101	163.912	1.08249	0.989865	1.14739	150.227	10.4412	160.435	6.25364	1.07325	0.0457069	0.262023
AT1G16010.1	magnesium transporter 2	193.519	163.765	121.562	178.325	161.33	141.597	0.921487	0.985131	1.16482	159.615	20.8755	160.418	10.6122	1.02381	0.0728571	0.945
AT3G62720.2	xylosyltransferase 1	144.443	116.11	157.255	194.178	141.999	144.785	1.34432	1.22297	0.920705	139.269	12.1559	160.321	16.9476	1.16267	0.12595	0.365205
AT4G36980.1	unknown protein	172.217	102.311	164.841	194.044	130.631	156.128	1.12674	1.2768	0.947139	146.457	22.1752	160.268	18.4223	1.11689	0.095293	0.349992
AT5G13100.1	unknown protein	164.465	140.947	155.703	165.549	146.495	168.731	1.00659	1.03936	1.08367	153.705	6.86199	160.258	6.94279	1.04321	0.0223333	0.200729
AT1G73480.1	alpha/beta-Hydrolases superfamily protein	86.1087	121.629	175.963	116.319	148.164	216.029	1.35084	1.21816	1.22769	127.9	26.1275	160.171	29.403	1.26557	0.0427264	0.0153094
AT5G25560.1	CHY-type/CTCHY-type/RING-type Zinc finger protein	149.561	84.3395	130.183	213.174	114.447	152.718	1.42533	1.35698	1.1731	121.361	19.3377	160.113	28.7389	1.31847	0.0753165	0.0917207
AT3G06080.1	Plant protein of unknown function (DUF828)	184.863	194.459	90.5248	167.155	198.709	113.797	0.904209	1.02186	1.25708	156.615	33.1612	159.887	24.7798	1.06105	0.103732	0.808262
AT3G22200.1	Pyridoxal phosphate (PLP)-dependent transferases superfamily protein	147.604	202.267	122.338	142.74	211.104	125.733	0.967048	1.04369	1.02775	157.403	23.5879	159.859	26.0886	1.01283	0.0233487	0.600321
AT1G06640.2	2-oxoglutarate (2OG) and Fe(II)-dependent oxygenase superfamily protein	151.669	87.3684	221.312	173.509	115.603	189.933	1.144	1.32317	0.858216	153.45	38.6763	159.682	22.5436	1.10846	0.135391	0.77288
AT3G02040.1	senescence-related gene 3	121.787	141.082	98.8014	167.823	154.715	156.128	1.37801	1.09663	1.58022	120.557	12.2208	159.555	4.15405	1.35162	0.140221	0.0966715
AT5G54960.1	pyruvate decarboxylase-2	120.432	160.871	234.158	123.677	159.404	195.345	1.02695	0.990878	0.834246	171.82	33.2831	159.475	20.6888	0.95069	0.0591459	0.451401
AT3G04640.3	glycine-rich protein	144.744	167.669	99.2325	182.673	168.331	127.289	1.26204	1.00394	1.28274	137.215	20.1114	159.431	16.5955	1.18291	0.0896809	0.184476
AT1G16010.3	magnesium transporter 2	192.089	161.544	120.096	176.987	159.917	141.375	0.921383	0.98993	1.17718	157.91	20.8617	159.427	10.2833	1.0295	0.0764465	0.899507
AT4G29010.1	Enoyl-CoA hydratase/isomerase family	168.153	174.804	134.063	162.071	165.954	150.123	0.963832	0.949373	1.11979	159.007	12.6188	159.383	4.76375	1.011	0.0545568	0.96628
AT3G44310.1	nitrilase 1	113.733	186.516	115.613	144.078	202.369	131.441	1.26681	1.085	1.1369	138.621	23.9539	159.296	21.8434	1.1629	0.0540718	0.0505731
AT4G37980.2	elicitor-activated gene 3-1	144.217	259.346	90.3524	105.952	226.518	145.008	0.734667	0.87342	1.60491	164.638	49.8412	159.159	35.5164	1.071	0.269944	0.872364
AT4G15760.1	monooxygenase 1	235.369	181.064	105.095	204.478	177.643	95.2631	0.868757	0.981107	0.906448	173.843	37.7797	159.128	32.8588	0.918771	0.0330126	0.218155
AT3G62770.3	Transducin/WD40 repeat-like superfamily protein	150.088	151.919	192.085	152.172	154.908	170.287	1.01388	1.01968	0.886521	164.697	13.7041	159.122	5.63819	0.97336	0.0434515	0.56307
AT4G33540.1	metallo-beta-lactamase family protein	203.304	210.748	75.8684	195.716	194.598	86.8859	0.962677	0.923371	1.14522	163.307	43.7719	159.067	36.0919	1.01042	0.0683465	0.649804
AT3G55500.1	expansin A16	233.186	143.707	228.985	182.673	165.698	128.772	0.783378	1.15302	0.562361	201.959	29.1514	159.047	15.9111	0.832921	0.1723	0.350064
AT5G65890.1	ACT domain repeat 1	187.271	147.342	78.5411	222.271	148.293	106.532	1.18689	1.00646	1.35638	137.718	31.7544	159.032	33.8397	1.18324	0.101031	0.176443
AT1G15530.1	Concanavalin A-like lectin protein kinase family protein	183.508	176.15	153.03	167.823	176.359	132.479	0.91453	1.00118	0.865704	170.896	9.18204	158.887	13.432	0.927139	0.0396142	0.195449
AT1G16010.2	magnesium transporter 2	193.293	159.727	120.527	177.723	158.376	140.559	0.919449	0.991544	1.1662	157.849	21.0266	158.886	10.7312	1.02573	0.0732544	0.929297
AT4G36980.2	unknown protein	170.336	102.177	161.565	191.97	130.246	154.2	1.12701	1.27471	0.954414	144.693	21.4082	158.805	17.9664	1.11871	0.0925555	0.324676
AT3G21700.3	Ras-related small GTP-binding family protein	148.357	194.055	141.219	128.225	184.708	163.319	0.864304	0.951833	1.1565	161.21	16.5511	158.751	16.4643	0.990877	0.0865781	0.863995
AT4G10040.1	cytochrome c-2	135.862	126.139	123.372	160.599	159.468	155.757	1.18208	1.26422	1.2625	128.458	3.78728	158.608	1.46248	1.23627	0.0270984	0.00804139
AT4G17940.1	Tetratricopeptide repeat (TPR)-like superfamily protein	172.293	213.306	118.2	152.974	198.002	124.769	0.887874	0.928256	1.05558	167.933	27.5411	158.582	21.3258	0.957236	0.0505336	0.365001
AT2G33700.1	Protein phosphatase 2C family protein	161.303	176.756	124.838	156.252	172.698	146.787	0.968683	0.977041	1.17582	154.299	15.3912	158.579	7.56987	1.04051	0.0676949	0.676098
AT4G24020.1	NIN like protein 7	148.206	159.457	147.771	146.085	158.183	171.251	0.985684	0.99201	1.1589	151.812	3.825	158.506	7.26676	1.04553	0.0567123	0.508869
AT1G21380.1	Target of Myb protein 1	157.465	183.353	131.908	163.676	167.753	143.97	1.03945	0.914919	1.09144	157.575	14.851	158.466	7.34319	1.01527	0.0523726	0.925326
AT4G08500.1	MAPK/ERK kinase kinase 1	176.884	132.264	147.426	188.893	142.577	143.673	1.06789	1.07797	0.974543	152.192	13.0992	158.381	15.2594	1.04014	0.0329251	0.341005
AT2G42280.2	basic helix-loop-helix (bHLH) DNA-binding superfamily protein	161.228	154.342	221.743	143.744	163.578	167.248	0.891555	1.05984	0.754243	179.104	21.4117	158.19	7.30044	0.90188	0.0883699	0.37513
AT1G54050.1	HSP20-like chaperones superfamily protein	136.539	110.86	269.333	122.406	84.4544	267.701	0.896489	0.761814	0.993939	172.244	49.1072	158.187	55.842	0.88408	0.0672954	0.188262
AT4G38350.2	Patched family protein	172.368	124.524	179.498	174.847	144.889	154.793	1.01438	1.16355	0.862369	158.796	17.2596	158.176	8.81193	1.01343	0.0869439	0.966555
AT1G67850.1	Protein of unknown function (DUF707)	162.809	172.448	130.097	154.446	131.209	188.821	0.948633	0.760862	1.45139	155.118	12.8162	158.159	16.7344	1.05363	0.206134	0.927098
AT4G23010.2	UDP-galactose transporter 2	206.239	173.795	103.457	198.325	170.129	105.939	0.961624	0.978909	1.02399	161.164	30.3354	158.131	27.336	0.988173	0.018589	0.420726
AT5G66760.1	succinate dehydrogenase 1-1	140.077	169.823	160.703	139.73	166.019	168.36	0.997523	0.977597	1.04765	156.868	8.79846	158.036	9.17794	1.00759	0.0208382	0.763491
AT4G19410.1	Pectinacetylesterase family protein	134.733	110.658	136.391	191.569	149.064	133.443	1.42184	1.34707	0.978384	127.26	8.31518	158.025	17.3676	1.2491	0.137067	0.223905
AT5G64430.1	Octicosapeptide/Phox/Bem1p family protein	132.927	219.363	174.153	113.042	205.581	155.09	0.850407	0.937169	0.89054	175.481	24.961	157.904	26.7507	0.892705	0.0250693	0.0116241
AT1G77680.1	Ribonuclease II/R family protein	198.938	156.361	176.049	155.516	152.275	165.914	0.78173	0.973865	0.942427	177.116	12.3025	157.901	4.11387	0.899341	0.0595015	0.256728
AT5G65630.1	global transcription factor group E7	229.197	248.778	90.0938	170.098	215.856	87.479	0.742147	0.867667	0.970977	189.356	49.952	157.811	37.5651	0.860264	0.0661611	0.192949
AT4G25200.1	mitochondrion-localized small heat shock protein 23.6	98.453	83.5991	277.351	90.9016	79.3807	303.137	0.9233	0.94954	1.09297	153.134	62.2561	157.806	72.7413	0.988604	0.0527311	0.702468
AT5G42950.1	GYF domain-containing protein	142.862	144.717	217.001	118.527	147.073	207.132	0.829657	1.01628	0.954523	168.193	24.4097	157.577	26.112	0.933487	0.0548907	0.302603
AT1G36160.2	acetyl-CoA carboxylase 1	173.648	163.025	202.172	151.57	179.056	141.968	0.872857	1.09834	0.702214	179.615	11.6881	157.531	11.1136	0.891136	0.114715	0.421316
AT3G08730.1	protein-serine kinase 1	159.798	126.879	178.463	170.365	134.806	167.396	1.06613	1.06247	0.937987	155.047	15.0793	157.522	11.3906	1.0222	0.0421178	0.751184
AT5G02290.2	Protein kinase superfamily protein	208.723	145.659	165.014	218.659	143.669	109.942	1.0476	0.986337	0.666258	173.132	18.6521	157.423	32.1286	0.900065	0.118234	0.514101
AT4G39080.1	vacuolar proton ATPase A3	143.389	178.035	176.308	134.78	171.67	165.32	0.939964	0.96425	0.93768	165.911	11.2718	157.257	11.3868	0.947298	0.00850171	0.0229713
AT2G25735.1	unknown protein	178.164	198.161	97.3358	194.512	183.616	93.4098	1.09176	0.926601	0.959665	157.887	30.8209	157.179	32.0395	0.992676	0.0504533	0.944879
AT1G02520.1	P-glycoprotein 11	174.626	134.418	117.769	149.028	153.88	168.063	0.853411	1.14479	1.42707	142.271	16.8765	156.991	5.71093	1.14176	0.165607	0.572918
AT5G41810.1	unknown protein	184.261	125.937	209.845	158.058	141.292	171.548	0.857795	1.12193	0.817497	173.348	24.8292	156.966	8.75099	0.932407	0.0954725	0.419499
AT2G41475.1	Embryo-specific protein 3, (ATS3)	150.615	143.707	128.287	178.325	155.936	136.556	1.18398	1.08509	1.06446	140.87	6.59992	156.939	12.068	1.11118	0.0368846	0.113513
AT4G25690.2	unknown protein	228.068	172.987	109.578	186.084	166.789	117.281	0.815916	0.964174	1.0703	170.211	34.2331	156.718	20.4901	0.950129	0.0737684	0.458174
AT1G20693.3	high mobility group B2	178.766	136.034	187.343	189.228	161.716	119.209	1.05852	1.18879	0.636311	167.381	15.868	156.717	20.3667	0.961209	0.166745	0.748921
AT4G35480.1	RING-H2 finger A3B	145.873	211.219	124.235	151.503	181.946	136.482	1.03859	0.86141	1.09858	160.442	26.1455	156.644	13.3737	0.999529	0.0711975	0.795848
AT1G11960.1	ERD (early-responsive to dehydration stress) family protein	141.281	127.014	164.755	165.215	117.722	186.745	1.1694	0.926845	1.13347	144.35	11.0025	156.561	20.3897	1.07657	0.075579	0.374352
AT1G13990.2	unknown protein	182.906	159.996	124.752	178.86	153.816	136.853	0.977881	0.961375	1.097	155.885	16.913	156.51	12.201	1.01209	0.0427236	0.923626
AT4G26910.2	Dihydrolipoamide succinyltransferase	175.153	190.487	125.442	166.686	167.496	135.148	0.951662	0.879301	1.07738	163.694	19.6318	156.443	10.6504	0.969446	0.0578663	0.523455
AT5G11700.2	unknown protein	158.292	152.659	174.153	142.74	160.239	165.839	0.90175	1.04965	0.952265	161.701	6.43446	156.273	6.95673	0.967888	0.0434034	0.510132
AT3G62830.1	NAD(P)-binding Rossmann-fold superfamily protein	159.196	169.083	130.097	170.833	156.257	141.523	1.0731	0.924143	1.08783	152.792	11.7008	156.204	8.46118	1.02836	0.0522806	0.715128
AT4G23010.3	UDP-galactose transporter 2	203.68	172.919	104.233	195.917	167.11	105.494	0.961884	0.966406	1.0121	160.278	29.3956	156.174	26.6695	0.980129	0.016037	0.273035
AT3G15880.3	WUS-interacting protein 2	150.389	123.918	183.291	148.626	136.925	182.668	0.988279	1.10497	0.9966	152.533	17.1731	156.073	13.7197	1.02995	0.0375866	0.53335
AT5G05600.1	2-oxoglutarate (2OG) and Fe(II)-dependent oxygenase superfamily protein	112.227	252.009	71.6439	91.3029	175.973	200.905	0.813553	0.698283	2.80422	145.293	54.6287	156.06	33.169	1.43868	0.683577	0.876837
AT3G12280.1	retinoblastoma-related 1	118.776	115.437	176.998	140.399	131.145	196.531	1.18205	1.13608	1.11036	137.07	19.987	156.025	20.4284	1.14283	0.020969	0.00824434
AT1G36160.1	acetyl-CoA carboxylase 1	172.293	161.275	198.982	151.302	176.808	139.892	0.878168	1.09632	0.703039	177.517	11.1942	156.001	10.9126	0.892508	0.113756	0.423146
AT5G65890.2	ACT domain repeat 1	184.11	142.832	75.5236	218.993	145.082	103.344	1.18947	1.01575	1.36836	134.155	31.645	155.806	33.813	1.1912	0.101794	0.160589
AT4G17720.1	RNA-binding (RRM/RBD/RNP motifs) family protein	141.281	184.564	101.733	144.279	170.45	151.902	1.02121	0.923528	1.49315	142.526	23.9195	155.544	7.77135	1.14596	0.175868	0.56809
AT5G22690.1	Disease resistance protein (TIR-NBS-LRR class) family	206.992	117.119	143.978	219.595	126.714	120.024	1.06089	1.08192	0.833631	156.03	26.6346	155.444	32.1335	0.992145	0.0794895	0.964693
AT2G30620.1	winged-helix DNA-binding transcription factor family protein	165.97	147.14	143.202	191.301	191.516	83.105	1.15263	1.30159	0.580336	152.104	7.02568	155.307	36.1012	1.01152	0.219837	0.92966
AT3G23990.1	heat shock protein 60	104.173	104.465	231.226	100.734	112.584	252.429	0.966985	1.07772	1.0917	146.622	42.3024	155.249	48.7101	1.04547	0.039448	0.349245
AT5G59430.2	telomeric repeat binding protein 1	184.938	139.063	163.462	170.365	140.136	155.09	0.921202	1.00772	0.948782	162.488	13.2521	155.197	8.72646	0.959236	0.0255174	0.250199
AT3G18290.1	zinc finger protein-related	131.647	185.843	166.566	104.012	178.735	182.594	0.790081	0.961752	1.09623	161.352	15.8608	155.114	25.5752	0.949354	0.088594	0.669851
AT4G33010.1	glycine decarboxylase P-protein 1	107.636	81.7817	259.936	116.654	110.85	237.528	1.08378	1.35544	0.913794	149.784	55.579	155.011	41.2925	1.11767	0.128614	0.760494
AT5G67440.1	Phototropic-responsive NPH3 family protein	172.217	136.505	83.9726	186.485	162.743	115.502	1.08285	1.19222	1.37547	130.898	25.6279	154.91	20.8621	1.21685	0.085366	0.0423614
AT4G27960.1	ubiquitin conjugating enzyme 9	176.658	155.688	117.165	190.03	143.733	130.774	1.07569	0.923211	1.11615	149.837	17.4216	154.846	17.9858	1.03835	0.0587429	0.614702
AT3G02090.1	Insulinase (Peptidase family M16) protein	130.668	156.967	177.774	135.65	162.936	165.765	1.03812	1.03803	0.932452	155.136	13.6288	154.784	9.60165	1.00287	0.0352078	0.957309
AT4G05120.1	Major facilitator superfamily protein	213.315	245.009	98.8014	163.208	180.148	120.988	0.765105	0.735272	1.22456	185.708	44.4062	154.781	17.5901	0.908311	0.158357	0.369137
AT5G03040.1	IQ-domain 2	166.422	149.832	186.998	165.951	148.55	149.53	0.99717	0.991441	0.799631	167.751	10.7496	154.677	5.64403	0.929414	0.0649126	0.396033
AT1G63090.1	phloem protein 2-A11	165.744	172.987	128.287	190.632	159.082	113.797	1.15016	0.919622	0.887051	155.673	13.8517	154.504	22.2984	0.985611	0.0828102	0.936707
AT5G62620.2	Galactosyltransferase family protein	136.916	209.2	93.7148	146.018	202.434	114.983	1.06648	0.967658	1.22695	146.61	33.6881	154.478	25.5968	1.08703	0.075552	0.434603
AT4G25100.4	Fe superoxide dismutase 1	132.625	88.6473	221.743	176.452	131.017	155.757	1.33045	1.47795	0.702422	147.672	39.151	154.409	13.1334	1.17028	0.237771	0.870111
AT1G06640.3	2-oxoglutarate (2OG) and Fe(II)-dependent oxygenase superfamily protein	145.497	84.9453	214.673	166.218	111.814	185.114	1.14242	1.3163	0.862308	148.372	37.4768	154.382	21.9721	1.10701	0.132248	0.76866
AT1G32130.2	Transcription elongation factor (TFIIS) family protein	174.777	154.14	171.307	149.63	163.385	150.049	0.85612	1.05998	0.875903	166.741	6.37977	154.355	4.51704	0.930668	0.0649083	0.372715
AT1G28280.1	VQ motif-containing protein	173.648	187.593	108.199	166.218	174.946	121.878	0.957216	0.932581	1.12642	156.48	24.4739	154.347	16.4291	1.00541	0.0609245	0.815827
AT1G73680.1	alpha dioxygenase	147.378	105.542	214.759	153.911	134.292	174.587	1.04432	1.2724	0.812944	155.893	31.8145	154.263	11.6336	1.04322	0.132635	0.943344
AT1G70590.1	F-box family protein	155.809	136.909	151.133	173.108	154.715	134.925	1.11103	1.13006	0.892756	147.95	5.68336	154.249	11.0248	1.04462	0.0761283	0.632006
AT3G08720.2	serine/threonine protein kinase 2	163.561	135.091	136.132	188.559	140.072	134.11	1.15283	1.03687	0.985144	144.928	9.32141	154.247	17.2421	1.05828	0.0495773	0.36875
AT4G15760.2	monooxygenase 1	228.82	171.169	101.388	200.465	170.129	91.9271	0.876081	0.993922	0.906687	167.126	36.8421	154.174	32.3319	0.925563	0.0353027	0.249957
AT3G15880.2	WUS-interacting protein 2	145.271	124.591	183.722	142.071	138.98	181.334	0.977976	1.11549	0.986998	151.195	17.3248	154.128	13.6318	1.02682	0.0444122	0.659722
AT3G51880.1	high mobility group B1	154.303	147.409	132.08	165.415	175.331	120.914	1.07202	1.18942	0.915458	144.597	6.56748	153.887	16.7332	1.05896	0.0793546	0.498132
AT1G22190.1	Integrase-type DNA-binding superfamily protein	137.217	78.6181	185.878	206.686	106.29	148.492	1.50627	1.35198	0.798869	133.904	31.0074	153.823	29.1039	1.21904	0.214755	0.587336
AT3G07770.1	HEAT SHOCK PROTEIN 89.1	122.539	107.292	255.366	112.774	109.694	238.491	0.92031	1.02239	0.933919	161.733	47.0233	153.653	42.4284	0.958873	0.0320001	0.287635
AT5G66210.3	calcium-dependent protein kinase 28	179.97	128.831	162.255	195.114	122.86	142.932	1.08415	0.953651	0.880908	157.019	14.9928	153.635	21.5335	0.972902	0.0594541	0.768051
AT1G20693.2	high mobility group B2	175.303	134.014	184.326	184.345	158.89	117.355	1.05158	1.18562	0.636673	164.548	15.4874	153.53	19.5231	0.957956	0.165236	0.734993
AT4G17490.1	ethylene responsive element binding factor 6	146.4	136.909	141.736	202.472	152.596	104.53	1.38301	1.11458	0.737497	141.682	2.74002	153.199	28.275	1.07836	0.18722	0.711288
AT1G77180.3	chromatin protein family	134.357	176.15	170.963	114.112	166.211	179.11	0.849321	0.943576	1.04765	160.49	13.1521	153.144	19.8682	0.94685	0.0572769	0.469416
AT5G67440.2	Phototropic-responsive NPH3 family protein	170.787	133.947	83.1104	185.281	159.532	114.612	1.08487	1.19101	1.37904	129.282	25.4174	153.142	20.6491	1.2183	0.0860092	0.0409827
AT4G26910.1	Dihydrolipoamide succinyltransferase	172.368	185.305	122.51	164.278	163.707	131.293	0.953068	0.883446	1.07169	160.061	19.1431	153.093	10.9012	0.9694	0.0549504	0.510931
AT3G48760.1	DHHC-type zinc finger family protein	202.551	187.122	105.699	172.037	168.202	118.467	0.849353	0.898891	1.1208	165.124	30.0447	152.902	17.2531	0.956349	0.0834614	0.444492
AT1G04410.1	Lactate/malate dehydrogenase family protein	137.367	112.139	266.488	148.827	137.375	172.437	1.08342	1.22505	0.647074	171.998	47.803	152.88	10.3225	0.985181	0.173927	0.662276
AT2G25850.4	poly(A) polymerase 2	192.54	159.188	146.995	138.259	149.834	170.139	0.718077	0.941239	1.15745	166.241	13.6125	152.744	9.3174	0.938921	0.126841	0.608717
AT4G36980.3	unknown protein	163.411	97.4649	156.565	186.017	123.631	148.566	1.13834	1.26847	0.94891	139.147	20.9345	152.738	18.1298	1.11857	0.0927757	0.336737
AT2G16280.1	3-ketoacyl-CoA synthase 9	126.002	123.581	127.08	174.245	153.238	129.513	1.38288	1.23998	1.01915	125.554	1.03439	152.332	12.9208	1.214	0.105799	0.181739
AT4G36980.4	unknown protein	163.787	98.0034	158.72	182.338	125.237	149.159	1.11326	1.27788	0.939761	140.17	21.1341	152.245	16.5559	1.1103	0.0976175	0.390464
AT3G63010.1	alpha/beta-Hydrolases superfamily protein	169.884	167.198	100.871	156.452	159.147	140.856	0.920936	0.951845	1.3964	145.984	22.5702	152.152	5.70116	1.08973	0.153597	0.751241
AT1G25054.2	UDP-3-O-acyl N-acetylglycosamine deacetylase family protein	134.432	68.5889	131.132	203.141	118.557	134.629	1.5111	1.72852	1.02667	111.384	21.4188	152.109	25.9342	1.4221	0.207437	0.170435
AT5G19440.1	NAD(P)-binding Rossmann-fold superfamily protein	186.443	220.037	80.0929	174.713	195.883	85.6256	0.937083	0.890228	1.06908	162.191	42.1789	152.074	33.7814	0.965463	0.0535441	0.360823
AT4G11830.2	phospholipase D gamma 2	178.013	107.023	138.287	187.221	117.787	150.716	1.05173	1.10057	1.08987	141.108	20.5416	151.908	20.0529	1.08072	0.0148243	0.00733129
AT3G05670.1	RING/U-box protein	156.11	187.728	147.771	135.717	178.093	141.82	0.869369	0.948676	0.959726	163.869	12.1696	151.876	13.226	0.925924	0.0284566	0.109481
AT3G47470.1	light-harvesting chlorophyll-protein complex I subunit A4	180.196	113.014	255.108	140.734	141.678	173.105	0.781003	1.25364	0.678555	182.772	41.0392	151.839	10.6365	0.904398	0.177106	0.438447
AT4G24280.1	chloroplast heat shock protein 70-1	126.679	125.062	216.915	126.353	126.842	202.165	0.997422	1.01423	0.932004	156.219	30.3516	151.787	25.1898	0.98122	0.0250819	0.483418
AT3G08690.2	ubiquitin-conjugating enzyme 11	125.625	154.678	143.547	136.586	159.018	159.686	1.08725	1.02806	1.11244	141.283	8.46289	151.764	7.59103	1.07591	0.0250089	0.0917855
AT5G64130.2	cAMP-regulated phosphoprotein 19-related protein	170.411	135.428	131.908	193.241	132.494	129.439	1.13397	0.978335	0.981287	145.915	12.2898	151.725	20.7769	1.0312	0.0513938	0.565357
AT5G63320.2	nuclear protein X1	155.357	136.37	200.62	133.777	132.879	188.006	0.861095	0.974401	0.937122	164.116	19.0574	151.554	18.2277	0.924206	0.0333398	0.137932
AT4G10730.1	Protein kinase superfamily protein	186.82	138.12	163.462	180.8	145.595	127.957	0.967777	1.05412	0.782791	162.801	14.0622	151.451	15.5329	0.934896	0.0800332	0.4655
AT5G62640.1	proline-rich family protein	145.045	195.872	99.9222	134.714	180.662	138.854	0.928771	0.922345	1.38962	146.946	27.7147	151.41	14.6747	1.08025	0.1547	0.820446
AT5G54280.1	myosin 2	187.121	130.043	166.911	176.787	145.852	131.441	0.944772	1.12157	0.787493	161.358	16.7092	151.36	13.3767	0.951278	0.0964947	0.569058
AT5G22000.2	RING-H2 group F2A	194.271	178.237	135.615	156.185	160.56	137.223	0.803952	0.900821	1.01186	169.374	17.5029	151.323	7.16184	0.905545	0.0600648	0.255908
AT5G19780.1	tubulin alpha-5	137.443	125.937	215.19	146.152	136.09	171.548	1.06336	1.08062	0.79719	159.523	28.031	151.263	10.5499	0.980392	0.0917361	0.686569
AT3G62830.2	NAD(P)-binding Rossmann-fold superfamily protein	155.131	162.015	123.545	167.221	150.862	135.444	1.07794	0.931158	1.09632	146.897	11.844	151.176	9.17466	1.03514	0.0522593	0.634962
AT5G59430.4	telomeric repeat binding protein 1	180.949	133.61	157.168	166.82	136.219	150.419	0.921919	1.01952	0.957059	157.243	13.6654	151.153	8.84145	0.966167	0.0285411	0.335515
AT1G79000.2	histone acetyltransferase of the CBP family 1	152.271	157.034	195.706	126.821	157.348	169.175	0.832863	1.002	0.864436	168.337	13.7534	151.115	12.6178	0.899766	0.0519232	0.188642
AT1G66410.2	calmodulin 4	161.604	139.466	178.205	163.944	151.889	137.372	1.01448	1.08908	0.770865	159.758	11.2208	151.068	7.68173	0.958139	0.0960815	0.647871
AT2G04030.1	Chaperone protein htpG family protein	115.088	90.5993	251.228	125.215	103.85	224.109	1.088	1.14626	0.892055	152.305	49.9641	151.058	37.0426	1.0421	0.0768859	0.932173
AT3G01820.1	P-loop containing nucleoside triphosphate hydrolases superfamily protein	166.798	136.976	173.377	179.061	143.605	130.403	1.07352	1.04839	0.752137	159.05	11.1993	151.023	14.5278	0.958016	0.103195	0.692241
AT5G03040.2	IQ-domain 2	161.83	145.794	179.843	163.007	145.017	145.008	1.00728	0.994677	0.806302	162.489	9.83466	151.011	5.99833	0.936085	0.0649931	0.429767
AT1G76520.2	Auxin efflux carrier family protein	174.099	152.861	75.3512	185.081	159.982	107.94	1.06308	1.04658	1.4325	134.104	30.0093	151.001	22.7168	1.18072	0.125979	0.166646
AT1G51805.1	Leucine-rich repeat protein kinase family protein	203.078	120.283	130.614	203.408	114.832	134.48	1.00163	0.954684	1.0296	151.325	26.0477	150.907	26.8564	0.995303	0.0218559	0.891735
AT3G56150.1	eukaryotic translation initiation factor 3C	154.755	160.534	201.31	135.115	148.935	168.657	0.87309	0.927746	0.837795	172.2	14.6504	150.902	9.73244	0.879544	0.0261662	0.0738788
AT5G46250.1	RNA-binding protein	178.841	165.583	129.925	149.095	157.413	146.12	0.833671	0.950659	1.12465	158.116	14.6061	150.876	3.37947	0.969659	0.0845334	0.640047
AT5G11700.1	unknown protein	152.045	148.284	169.238	136.653	155.486	160.353	0.898769	1.04857	0.947501	156.522	6.44997	150.831	7.22669	0.964946	0.0441144	0.485912
AT3G12280.2	retinoblastoma-related 1	111.399	112.004	172.256	133.577	127.805	190.897	1.19908	1.14108	1.10822	131.886	20.1855	150.76	20.1377	1.14946	0.0265615	0.00941286
AT1G67230.1	little nuclei1	123.367	117.725	185.878	134.78	132.365	184.966	1.09251	1.12436	0.995096	142.323	21.838	150.704	17.1453	1.07066	0.0388823	0.218986
AT1G22070.1	TGA1A-related gene 3	151.669	116.581	121.303	175.315	132.43	143.673	1.15591	1.13594	1.18441	129.851	10.9937	150.473	12.8383	1.15875	0.0140636	0.0134364
AT4G14960.1	Tubulin/FtsZ family protein	158.744	154.409	191.654	135.048	153.752	162.207	0.850728	0.995743	0.846352	168.269	11.7592	150.336	8.02398	0.897608	0.0490839	0.178327
AT2G05540.1	Glycine-rich protein family	112.152	63.4061	209.673	187.622	113.355	149.752	1.67293	1.78776	0.714218	128.41	42.999	150.243	21.4406	1.39164	0.340328	0.6516
AT4G36690.4	U2 snRNP auxilliary factor, large subunit, splicing factor	159.873	123.581	149.495	154.646	135.577	160.428	0.967307	1.09706	1.07313	144.317	10.7918	150.217	7.50797	1.04583	0.0398664	0.40063
AT2G20990.1	synaptotagmin A	157.088	130.38	193.378	154.646	148.421	147.38	0.984456	1.13838	0.762132	160.282	18.2562	150.149	2.26862	0.961656	0.10921	0.645232
AT4G11830.1	phospholipase D gamma 2	175.529	105.475	136.649	185.616	115.667	148.64	1.05746	1.09663	1.08775	139.218	20.2637	149.974	20.2035	1.08061	0.0118564	0.0032831
AT3G10490.2	NAC domain containing protein 52	159.045	163.227	117.855	152.573	157.862	139.373	0.959305	0.967134	1.18259	146.709	14.4775	149.936	5.49771	1.03634	0.0731569	0.758046
AT3G10550.1	Myotubularin-like phosphatases II superfamily	165.217	158.381	95.008	169.094	164.67	116.021	1.02347	1.03971	1.22117	139.535	22.351	149.928	17.0018	1.09478	0.0633674	0.191818
AT5G50900.1	ARM repeat superfamily protein	150.314	126.947	133.804	172.171	137.76	139.67	1.14541	1.08518	1.04384	137.022	6.93468	149.867	11.1657	1.09148	0.0294906	0.112932
AT1G45145.1	thioredoxin H-type 5	106.281	253.086	131.477	92.44	147.715	208.838	0.86977	0.583655	1.5884	163.614	45.3231	149.664	33.6152	1.01394	0.298869	0.816185
AT2G25850.3	poly(A) polymerase 2	188.927	156.496	145.098	135.516	147.715	165.617	0.717293	0.94389	1.14141	163.507	13.129	149.616	8.74117	0.934198	0.122528	0.584357
AT1G14830.1	DYNAMIN-like 1C	145.722	159.525	151.047	145.014	146.752	155.905	0.995142	0.919929	1.03216	152.098	4.0189	149.224	3.37821	0.982411	0.0330185	0.636186
AT3G12980.1	histone acetyltransferase of the CBP family 5	156.11	150.774	199.241	128.025	139.109	179.925	0.820095	0.922629	0.903053	168.708	15.3438	149.02	15.7805	0.881925	0.0314275	0.0534346
AT2G35680.1	Phosphotyrosine protein phosphatases superfamily protein	143.765	132.803	130.27	167.288	155.486	124.25	1.16362	1.1708	0.95379	135.613	4.14149	149.008	12.8394	1.09607	0.0711709	0.301743
AT1G26630.1	Eukaryotic translation initiation factor 5A-1 (eIF-5A 1) protein	148.282	161.342	157.427	150.767	157.67	138.558	1.01676	0.977237	0.88014	155.684	3.86972	148.998	5.58752	0.958046	0.0405895	0.402596
AT4G33010.2	glycine decarboxylase P-protein 1	100.786	80.0989	253.211	109.162	107.639	229.966	1.08311	1.34383	0.908199	144.699	54.5838	148.922	40.5241	1.11171	0.126566	0.802276
AT5G06600.3	ubiquitin-specific protease 12	133.905	173.256	188.809	101.938	169.551	175.032	0.761272	0.978615	0.927033	165.323	16.3381	148.84	23.5044	0.888973	0.0655639	0.184443
AT3G56150.2	eukaryotic translation initiation factor 3C	153.249	156.63	197.258	134.513	146.43	165.469	0.877739	0.934878	0.838844	169.046	14.1397	148.804	9.01463	0.88382	0.0278888	0.0842076
AT5G07990.1	Cytochrome P450 superfamily protein	128.335	66.3677	201.224	178.86	98.7763	168.582	1.3937	1.48832	0.837786	131.976	38.9721	148.74	25.1572	1.23993	0.202921	0.575039
AT5G25900.1	GA requiring 3	150.464	160.198	109.061	155.315	164.67	126.103	1.03224	1.02792	1.15626	139.908	15.6773	148.696	11.6148	1.07214	0.0420807	0.167053
AT1G71530.2	Protein kinase superfamily protein	138.647	144.38	75.0063	148.894	155.422	141.523	1.07391	1.07648	1.88682	119.344	22.2308	148.613	4.01462	1.34573	0.270543	0.256692
AT2G26150.2	heat shock transcription factor A2	129.991	101.302	327.7	103.276	80.344	261.992	0.794485	0.793117	0.799488	186.331	71.1681	148.537	57.1123	0.795697	0.00193627	0.114952
AT4G26700.1	fimbrin 1	150.841	114.427	137.943	177.991	123.695	143.821	1.17999	1.081	1.04262	134.403	10.6596	148.502	15.8475	1.1012	0.0409225	0.166106
AT1G02660.1	alpha/beta-Hydrolases superfamily protein	140.83	100.023	224.243	134.981	120.741	189.711	0.95847	1.20713	0.846005	155.032	36.5556	148.478	21.0224	1.00387	0.106692	0.721026
AT3G48140.1	B12D protein	168.83	154.409	112.423	169.763	153.945	121.581	1.00553	0.996991	1.08146	145.221	16.919	148.43	14.1797	1.02799	0.0268464	0.397018
AT4G18820.1	AAA-type ATPase family protein	156.787	109.042	215.104	145.081	144.696	154.867	0.92534	1.32697	0.719965	160.311	30.6681	148.215	3.32806	0.99076	0.178256	0.704788
AT3G08510.1	phospholipase C 2	125.023	114.023	219.156	127.958	134.999	181.63	1.02347	1.18396	0.82877	152.734	33.3625	148.195	16.8404	1.01207	0.102692	0.817562
AT1G76520.1	Auxin efflux carrier family protein	167.927	149.159	72.1612	179.797	158.697	106.013	1.07068	1.06395	1.46911	129.749	29.2992	148.169	21.9404	1.20125	0.133946	0.140487
AT5G64170.2	dentin sialophosphoprotein-related	104.926	87.5704	177.86	122.674	120.291	201.424	1.16914	1.37365	1.13249	123.452	27.6614	148.13	26.6561	1.22509	0.075029	0.0298016
AT3G15500.1	NAC domain containing protein 3	132.174	172.448	80.7826	159.462	152.146	132.627	1.20646	0.882272	1.64178	128.468	26.5264	148.079	8.00924	1.2435	0.220031	0.452209
AT1G01610.1	glycerol-3-phosphate acyltransferase 4	249.52	183.42	145.961	196.987	163.385	83.4016	0.789465	0.890773	0.571398	192.967	30.2736	147.925	33.6882	0.750545	0.0942269	0.0724766
AT1G74750.1	Pentatricopeptide repeat (PPR) superfamily protein	182.906	151.313	91.9043	156.586	154.908	131.96	0.856103	1.02376	1.43584	142.041	26.6758	147.818	7.94386	1.10523	0.172242	0.791816
AT5G58320.1	Kinase interacting (KIP1-like) family protein	132.927	146.669	103.371	153.041	141.421	148.937	1.15132	0.964221	1.4408	127.655	12.7739	147.8	3.40229	1.18545	0.138631	0.303349
AT1G22885.1	unknown protein	160.4	121.225	86.8176	190.632	152.403	100.082	1.18848	1.25719	1.15278	122.814	21.2563	147.706	26.245	1.19948	0.0306374	0.0505595
AT5G03040.3	IQ-domain 2	155.432	145.659	182.257	154.78	143.091	145.23	0.995805	0.982369	0.796843	161.116	10.9404	147.7	3.59341	0.925005	0.0641986	0.374038
AT3G08720.1	serine/threonine protein kinase 2	158.819	125.87	128.89	182.472	132.044	128.253	1.14893	1.04905	0.995057	137.86	10.516	147.59	17.4754	1.06435	0.045072	0.310821
AT3G56360.1	unknown protein	147.002	98.2053	143.374	161.937	126.906	153.533	1.1016	1.29225	1.07086	129.527	15.6959	147.459	10.5588	1.1549	0.0692468	0.0841351
AT3G51450.1	Calcium-dependent phosphotriesterase superfamily protein	189.003	138.524	120.183	180.8	129.218	131.812	0.9566	0.932823	1.09676	149.236	20.576	147.277	16.7783	0.995395	0.0511461	0.800367
AT5G22000.3	RING-H2 group F2A	181.024	178.304	135.356	141.336	161.523	138.484	0.780756	0.905884	1.02311	164.895	14.7902	147.114	7.25134	0.903249	0.0699727	0.287165
AT3G21700.1	Ras-related small GTP-binding family protein	136.539	180.727	130.701	118.259	170.9	152.05	0.866116	0.945621	1.16335	149.323	15.7927	147.07	15.3988	0.991695	0.0888423	0.86895
AT1G74010.1	Calcium-dependent phosphotriesterase superfamily protein	122.765	193.988	61.7293	134.981	161.716	144.266	1.09951	0.833639	2.33708	126.161	38.2174	146.988	7.83663	1.42341	0.463237	0.596763
AT4G01700.1	Chitinase family protein	165.067	220.71	44.0554	177.054	176.551	86.8118	1.07262	0.799926	1.97051	143.277	52.1465	146.806	29.9973	1.28102	0.35362	0.90241
AT4G24290.1	MAC/Perforin domain-containing protein	216.25	175.948	129.666	169.228	144.247	126.696	0.782557	0.819824	0.977097	173.955	25.0146	146.724	12.3402	0.859826	0.0596141	0.169443
AT3G51880.3	high mobility group B1	148.658	138.389	123.372	160.8	164.606	114.612	1.08168	1.18944	0.928994	136.807	7.34208	146.673	16.0678	1.0667	0.0755557	0.433974
AT1G15110.1	phosphatidyl serine synthase family protein	137.066	117.389	104.923	153.041	133.393	153.311	1.11655	1.13634	1.46118	119.793	9.35663	146.582	6.59476	1.23802	0.111725	0.131266
AT5G62640.2	proline-rich family protein	142.034	189.276	95.439	132.172	173.34	134.184	0.930564	0.915807	1.40596	142.25	27.0886	146.565	13.4	1.08411	0.160983	0.826325
AT3G26600.1	armadillo repeat only 4	169.432	145.39	133.718	159.73	160.881	118.838	0.942735	1.10655	0.88872	149.513	10.514	146.483	13.8264	0.979335	0.0654903	0.777298
AT1G35160.1	GF14 protein phi chain	161.303	156.832	132.684	152.105	165.698	121.433	0.942973	1.05653	0.915205	150.273	8.88896	146.412	13.0914	0.971568	0.0432287	0.60711
AT2G04030.2	Chaperone protein htpG family protein	110.872	88.3781	242.262	121.737	100.125	217.363	1.09799	1.13292	0.897224	147.171	47.9869	146.408	36.0217	1.04271	0.0734389	0.955387
AT1G51200.2	A20/AN1-like zinc finger family protein	158.669	180.66	117.251	132.239	171.285	135.667	0.833426	0.948106	1.15706	152.193	18.5887	146.397	12.4834	0.97953	0.0947367	0.700739
AT2G26150.1	heat shock transcription factor A2	129.615	101.369	320.027	103.142	79.9587	255.542	0.79576	0.788789	0.798503	183.67	68.6642	146.214	55.0721	0.794351	0.00289137	0.110333
AT5G59430.1	telomeric repeat binding protein 1	176.959	128.562	150.271	164.145	129.604	144.711	0.927583	1.0081	0.962999	151.931	13.9957	146.153	9.99712	0.966228	0.0232996	0.285581
AT5G25560.2	CHY-type/CTCHY-type/RING-type Zinc finger protein	137.367	77.2046	120.096	193.509	105.648	139.225	1.40869	1.36842	1.15928	111.556	17.8848	146.127	25.5968	1.31213	0.0773052	0.0896836
AT2G40120.1	Protein kinase superfamily protein	198.788	137.111	141.65	177.054	143.027	118.171	0.890669	1.04315	0.834246	159.183	19.8458	146.084	17.0667	0.922688	0.0623935	0.302689
AT3G53730.1	Histone superfamily protein	140.077	203.411	98.8014	140.265	202.112	95.4114	1.00134	0.993617	0.965689	147.43	30.4211	145.93	30.9319	0.986883	0.0108293	0.285224
AT4G24290.2	MAC/Perforin domain-containing protein	212.487	177.497	130.183	165.683	145.146	126.845	0.779733	0.817739	0.974353	173.389	23.8476	145.891	11.2179	0.857275	0.0595581	0.164341
AT1G25560.1	AP2/B3 transcription factor family protein	190.282	158.65	87.8522	204.345	150.476	82.4378	1.0739	0.948482	0.938369	145.595	30.2809	145.753	35.2706	0.986918	0.0435903	0.984009
AT5G47690.3	binding	150.239	105.744	191.482	151.101	124.723	161.095	1.00574	1.17948	0.841307	149.155	24.7562	145.64	10.849	1.00884	0.0976337	0.830108
AT2G24270.1	aldehyde dehydrogenase 11A3	92.6572	57.6174	220.277	132.239	118.878	185.559	1.42718	2.06324	0.84239	123.517	49.4261	145.559	20.3687	1.44427	0.352532	0.527377
AT2G20990.2	synaptotagmin A	152.271	124.927	185.619	149.63	142.898	143.451	0.982655	1.14385	0.772823	154.272	17.5487	145.326	2.1577	0.966442	0.107412	0.662512
AT5G64170.1	dentin sialophosphoprotein-related	103.797	85.8203	175.273	122.339	118.108	195.419	1.17864	1.37622	1.11494	121.63	27.319	145.289	25.095	1.22327	0.0786569	0.0320323
AT5G58320.3	Kinase interacting (KIP1-like) family protein	130.744	142.293	100.784	152.439	137.567	145.452	1.16594	0.966787	1.4432	124.607	12.3692	145.153	4.29567	1.19198	0.138144	0.286594
AT4G14440.1	3-hydroxyacyl-CoA dehydratase 1	235.294	213.171	103.371	184.345	177.579	73.4675	0.783468	0.833036	0.710719	183.945	40.7902	145.13	35.8847	0.775741	0.0355206	0.0252337
AT3G14067.1	Subtilase family protein	122.84	133.139	185.878	129.831	138.146	167.396	1.05691	1.0376	0.900572	147.286	19.5236	145.124	11.3918	0.99836	0.0492105	0.816322
AT3G02090.2	Insulinase (Peptidase family M16) protein	120.131	148.082	169.583	121.737	154.779	158.648	1.01337	1.04523	0.935519	145.932	14.3161	145.055	11.7123	0.99804	0.0325849	0.882462
AT4G26700.3	fimbrin 1	146.249	112.475	134.235	173.241	121.833	139.892	1.18456	1.0832	1.04214	130.987	9.88418	144.989	15.0576	1.1033	0.0423244	0.167235
AT3G22200.2	Pyridoxal phosphate (PLP)-dependent transferases superfamily protein	131.722	185.978	112.165	126.152	193.571	115.131	0.957711	1.04083	1.02645	143.288	22.0788	144.951	24.517	1.00833	0.0256471	0.708247
AT4G28300.2	Protein of unknown function (DUF1421)	121.034	143.909	129.58	135.851	139.88	159.019	1.12242	0.972001	1.22719	131.508	6.6734	144.916	7.14656	1.1072	0.0740583	0.300518
AT3G28180.1	Cellulose-synthase-like C4	149.11	190.689	87.6798	168.292	177.065	89.2582	1.12864	0.928553	1.018	142.493	29.9198	144.872	27.9218	1.02507	0.0578693	0.825275
AT4G01750.1	rhamnogalacturonan xylosyltransferase 2	146.475	112.071	110.44	166.486	113.419	154.497	1.13661	1.01203	1.39892	122.996	11.7492	144.801	16.0678	1.18252	0.114019	0.219789
AT3G14200.1	Chaperone DnaJ-domain superfamily protein	103.647	90.8012	237.865	112.306	94.9871	226.63	1.08355	1.0461	0.952768	144.104	47.0267	144.641	41.2982	1.02747	0.0388847	0.937138
AT4G37610.1	BTB and TAZ domain protein 5	177.938	148.351	25.0883	194.111	192.415	47.0756	1.09089	1.29702	1.87639	117.126	46.8046	144.534	48.7315	1.42143	0.235134	0.0841275
AT5G13030.1	unknown protein	141.432	189.478	149.84	121.603	161.073	150.864	0.859801	0.850091	1.00683	160.25	14.8141	144.514	11.8282	0.905576	0.0507068	0.213522
AT3G16370.1	GDSL-like Lipase/Acylhydrolase superfamily protein	181.777	100.763	210.19	192.305	131.723	109.497	1.05792	1.30726	0.520943	164.243	32.7828	144.508	24.7445	0.962038	0.231996	0.677132
AT2G20990.3	synaptotagmin A	152.497	125.735	186.05	149.295	142.77	141.449	0.979007	1.13548	0.760274	154.761	17.4482	144.505	2.42547	0.958253	0.108808	0.628763
AT1G32750.1	HAC13 protein (HAC13)	157.841	137.986	170.1	134.513	141.935	156.795	0.852206	1.02862	0.921778	155.309	9.35681	144.414	6.55065	0.934201	0.0513037	0.304821
AT1G70770.2	Protein of unknown function DUF2359, transmembrane	127.206	174.602	146.392	120.466	164.798	147.973	0.947017	0.94385	1.0108	149.4	13.7645	144.413	12.9208	0.967223	0.0218085	0.280229
AT4G28260.1	unknown protein	152.647	127.014	126.217	145.55	135.384	151.828	0.953503	1.0659	1.20291	135.293	8.6802	144.254	4.791	1.0741	0.0721137	0.442957
AT2G46070.2	mitogen-activated protein kinase 12	155.583	85.4837	299.249	132.172	110.144	190.378	0.849528	1.28848	0.636185	180.105	62.9151	144.231	23.9336	0.92473	0.192018	0.455226
AT4G26700.2	fimbrin 1	145.948	109.648	132.425	173.442	118.943	139.966	1.18838	1.08477	1.05695	129.34	10.5918	144.117	15.8689	1.11003	0.039989	0.14648
AT5G60170.2	RNA binding (RRM/RBD/RNP motifs) family protein	148.884	113.754	140.012	152.573	127.484	152.05	1.02478	1.1207	1.08598	134.216	10.5469	144.036	8.27713	1.07715	0.0280405	0.0870622
AT3G60750.1	Transketolase	135.636	157.236	186.309	128.761	160.688	142.561	0.949308	1.02195	0.765187	159.727	14.6808	144.003	9.24485	0.912149	0.0764149	0.386873
AT4G23470.3	PLAC8 family protein	155.282	149.899	113.889	161.67	145.531	124.695	1.04114	0.970859	1.09488	139.69	12.9938	143.965	10.7025	1.03563	0.0359076	0.44287
AT1G69850.1	nitrate transporter 1:2	162.357	130.985	95.439	169.629	142.513	119.728	1.04479	1.08801	1.25449	129.594	19.3301	143.957	14.4235	1.1291	0.0639269	0.106794
AT1G05850.1	Chitinase family protein	133.755	106.888	213.725	152.439	124.08	155.09	1.13969	1.16084	0.725652	151.456	32.0859	143.87	9.92421	1.00873	0.14167	0.794362
AT3G10490.1	NAC domain containing protein 52	152.497	155.553	112.078	147.289	150.798	133.368	0.965848	0.969426	1.18996	140.043	14.0101	143.818	5.3222	1.04174	0.0741136	0.708437
AT2G31370.1	Basic-leucine zipper (bZIP) transcription factor family protein	99.0551	75.1853	218.208	114.112	110.465	206.836	1.152	1.46924	0.947884	130.816	44.2359	143.804	31.5334	1.18971	0.151678	0.437718
AT5G60170.1	RNA binding (RRM/RBD/RNP motifs) family protein	148.959	114.696	140.357	152.105	127.292	151.754	1.02112	1.10981	1.0812	134.671	10.2913	143.717	8.21314	1.07071	0.0261365	0.093024
AT1G53310.3	phosphoenolpyruvate carboxylase 1	149.636	187.728	133.201	130.366	177.065	123.508	0.871217	0.943202	0.927235	156.855	16.149	143.646	16.8262	0.913885	0.021826	0.0492211
AT1G30070.1	SGS domain-containing protein	85.5065	83.2625	168.462	91.1023	89.3996	250.279	1.06544	1.07371	1.48567	112.41	28.0334	143.594	53.3449	1.20827	0.138718	0.343231
AT1G53310.2	phosphoenolpyruvate carboxylase 1	149.862	188.401	133.718	129.764	177.129	123.879	0.865887	0.940173	0.92642	157.327	16.2208	143.591	16.8551	0.910827	0.0228178	0.0504452
AT1G14200.1	RING/U-box superfamily protein	112.528	91.6763	224.415	128.827	91.2621	210.617	1.14484	0.995482	0.938513	142.873	41.213	143.569	35.2343	1.02628	0.0615208	0.94361
AT5G47690.2	binding	146.325	103.927	189.671	148.626	123.117	158.945	1.01573	1.18465	0.838003	146.641	24.7528	143.563	10.648	1.0128	0.10008	0.853133
AT5G66850.1	mitogen-activated protein kinase kinase kinase 5	164.615	164.035	163.893	136.52	149.128	145.008	0.829326	0.909124	0.884769	164.181	0.220919	143.552	3.71175	0.874406	0.0236113	0.0340282
AT5G47040.1	lon protease 2	136.238	87.0992	170.273	147.757	105.712	176.663	1.08455	1.2137	1.03753	131.204	24.1418	143.377	20.5984	1.11193	0.0526671	0.0752882
AT2G20320.1	DENN (AEX-3) domain-containing protein	139.701	211.152	115.01	104.881	178.799	146.416	0.750756	0.846781	1.27308	155.287	28.8272	143.366	21.3927	0.956871	0.160514	0.637535
AT1G66400.1	calmodulin like 23	134.357	110.254	134.322	167.757	145.403	116.762	1.24859	1.3188	0.869273	126.311	8.02844	143.307	14.758	1.14555	0.13962	0.429136
AT5G01560.1	lectin receptor kinase a4.3	237.552	199.103	106.819	181.803	171.606	76.1364	0.765321	0.861896	0.712758	181.158	38.7911	143.182	33.6518	0.779992	0.0436727	0.0511322
AT1G51805.2	Leucine-rich repeat protein kinase family protein	193.669	114.36	124.062	193.107	108.281	128.031	0.997098	0.946849	1.03199	144.03	24.977	143.14	25.626	0.991979	0.0247106	0.788138
AT4G02350.1	exocyst complex component sec15B	154.077	124.995	166.479	149.83	136.09	143.451	0.972436	1.08877	0.861672	148.517	12.2941	143.124	3.96979	0.974292	0.0655637	0.639499
AT4G13940.1	S-adenosyl-L-homocysteine hydrolase	121.335	104.196	186.05	133.175	123.502	172.363	1.09758	1.18529	0.926435	137.194	24.9242	143.014	14.9381	1.06977	0.0760083	0.619066
AT1G21400.1	Thiamin diphosphate-binding fold (THDP-binding) superfamily protein	144.669	92.484	277.523	143.944	121.383	163.467	0.994993	1.31248	0.589021	171.559	55.0823	142.931	12.1592	0.965497	0.209364	0.578594
AT5G43900.1	myosin 2	154.228	126.341	164.238	144.948	131.081	152.569	0.939827	1.03752	0.928953	148.269	11.3384	142.866	6.28988	0.968766	0.0345187	0.401814
AT1G53310.1	phosphoenolpyruvate carboxylase 1	148.884	185.708	132.597	129.563	176.038	122.915	0.870231	0.947925	0.926982	155.73	15.7093	142.839	16.71	0.915046	0.0232089	0.0569295
AT2G22880.1	VQ motif-containing protein	132.701	210.344	39.5723	154.513	199.351	74.4313	1.16437	0.947738	1.88089	127.539	49.365	142.765	36.5364	1.331	0.281969	0.380423
AT2G23680.2	Cold acclimation protein WCOR413 family	182.454	115.639	54.3149	224.879	131.53	71.4659	1.23253	1.13743	1.31577	117.469	37.0019	142.625	44.6328	1.22857	0.0515211	0.10054
AT1G18720.1	Protein of unknown function (DUF962)	148.808	119.004	152.513	166.151	122.411	139.077	1.11654	1.02863	0.911902	140.108	10.6062	142.546	12.7454	1.01902	0.0592698	0.809819
AT3G26730.1	RING/U-box superfamily protein	136.615	151.111	150.702	130.968	154.523	141.82	0.958665	1.02258	0.941059	146.143	4.76543	142.437	6.80666	0.9741	0.0247653	0.419869
AT5G20480.1	EF-TU receptor	170.787	162.015	29.9163	181.402	168.331	77.5449	1.06215	1.03898	2.59206	120.906	45.5654	142.426	32.6592	1.5644	0.513876	0.242482
AT5G41810.2	unknown protein	168.83	111.129	188.033	146.018	127.035	153.978	0.864879	1.14313	0.818887	155.997	23.109	142.343	7.99182	0.942299	0.10129	0.462122
AT4G14746.1	unknown protein	180.798	147.274	84.2312	180.265	160.367	86.1446	0.99705	1.0889	1.02272	137.435	28.3073	142.259	28.639	1.03622	0.0273612	0.369019
AT5G59480.2	Haloacid dehalogenase-like hydrolase (HAD) superfamily protein	123.969	147.947	124.321	138.392	148.293	140.041	1.11634	1.00233	1.12644	132.079	7.93477	142.242	3.06264	1.08171	0.0397935	0.175018
AT1G76580.1	Squamosa promoter-binding protein-like (SBP domain) transcription factor family protein	157.841	134.216	142.512	152.84	138.338	135.222	0.96832	1.03071	0.948845	144.856	6.91985	142.133	5.42855	0.982625	0.0246915	0.51649
AT3G54890.4	photosystem I light harvesting complex gene 1	168.755	127.351	313.992	121.938	115.731	188.525	0.722574	0.908762	0.600412	203.366	56.5897	142.065	23.299	0.743916	0.0896502	0.210115
AT1G44350.1	IAA-leucine resistant (ILR)-like gene 6	137.066	196.949	73.0234	145.416	151.311	129.143	1.06091	0.768276	1.76851	135.68	35.781	141.957	6.62915	1.19923	0.29691	0.850688
AT5G47690.1	binding	144.744	102.85	188.378	146.754	122.025	156.869	1.01388	1.18644	0.832736	145.324	24.6916	141.883	10.3492	1.01102	0.102116	0.838648
AT4G28300.1	Protein of unknown function (DUF1421)	116.367	144.851	126.476	131.904	138.338	155.164	1.13352	0.955036	1.22682	129.232	8.33724	141.802	6.93428	1.10513	0.0797323	0.345543
AT5G02770.1	unknown protein	150.314	126.947	140.098	162.807	133.586	128.846	1.08311	1.0523	0.919686	139.12	6.76323	141.746	10.6188	1.01837	0.050135	0.748315
AT2G38800.1	Plant calmodulin-binding protein-related	109.518	142.361	120.614	113.911	152.018	159.241	1.04012	1.06784	1.32026	124.164	9.64575	141.724	14.0616	1.14274	0.0891213	0.240758
AT1G26580.1	unknown protein	198.487	155.621	107.337	167.155	147.843	110.016	0.842145	0.950023	1.02496	153.815	26.3282	141.671	16.7807	0.939043	0.0530594	0.350712
AT5G19770.1	tubulin alpha-3	132.625	116.716	199.844	140.198	125.365	159.019	1.0571	1.07411	0.795714	149.728	25.4754	141.527	9.73778	0.97564	0.0900969	0.665091
AT5G61530.1	small G protein family protein / RhoGAP family protein	157.615	154.88	135.184	147.155	141.1	136.111	0.933635	0.911024	1.00686	149.226	7.06556	141.455	3.19294	0.950507	0.0289235	0.223128
AT3G44310.2	nitrilase 1	103.647	160.333	99.5773	135.583	174.689	113.871	1.30813	1.08954	1.14354	121.185	19.6087	141.381	17.7943	1.1804	0.0657377	0.0751031
AT4G24400.1	CBL-interacting protein kinase 8	152.798	169.689	126.045	139.663	159.917	124.546	0.914041	0.942417	0.98811	149.51	12.7056	141.376	10.2466	0.948189	0.0215758	0.142893
AT5G11170.2	DEAD/DEAH box RNA helicase family protein	160.927	124.793	153.03	154.312	127.87	141.894	0.958895	1.02466	0.927229	146.25	10.9681	141.359	7.63792	0.97026	0.0286932	0.363621
AT4G14220.1	RING-H2 group F1A	150.163	128.831	111.734	151.034	145.595	127.215	1.0058	1.13012	1.13856	130.243	11.1162	141.282	7.20637	1.09149	0.042916	0.162719
AT3G44310.3	nitrilase 1	96.3454	171.506	106.043	120.533	183.488	119.579	1.25105	1.06986	1.12765	124.632	23.6038	141.2	21.1455	1.14952	0.053437	0.0496463
AT2G37478.1	conserved peptide upstream open reading frame 52	155.809	144.717	190.619	142.874	144.375	136.111	0.916984	0.997641	0.714048	163.715	13.8281	141.12	2.54163	0.876224	0.084365	0.301443
AT2G37480.1	unknown protein	155.809	144.717	190.619	142.874	144.375	136.111	0.916984	0.997641	0.714048	163.715	13.8281	141.12	2.54163	0.876224	0.084365	0.301443
AT5G03610.1	GDSL-like Lipase/Acylhydrolase superfamily protein	113.657	369.465	139.494	68.5608	150.605	204.093	0.603223	0.40763	1.46309	207.539	81.3058	141.086	39.4132	0.824648	0.324176	0.505178
AT5G62640.3	proline-rich family protein	137.97	177.699	91.0421	131.302	164.798	126.696	0.951675	0.927405	1.39162	135.57	25.0443	140.932	12.0069	1.09023	0.150857	0.758748
AT5G63320.3	nuclear protein X1	144.819	120.148	183.895	125.951	122.282	174.439	0.869714	1.01776	0.948581	149.621	18.5579	140.891	16.8075	0.945351	0.0427677	0.287173
AT5G03700.1	D-mannose binding lectin protein with Apple-like carbohydrate-binding domain	185.465	142.495	61.212	187.756	134.356	100.378	1.01235	0.942882	1.63985	129.724	36.4327	140.83	25.4307	1.19836	0.221652	0.519911
AT1G66480.1	plastid movement impaired 2	154.303	156.294	71.1267	172.439	154.266	95.4855	1.11753	0.987023	1.34247	127.241	28.0632	140.73	23.2226	1.14901	0.103809	0.23239
AT1G10390.2	Nucleoporin autopeptidase	143.389	118.937	159.065	144.212	124.53	153.385	1.00574	1.04703	0.964289	140.464	11.676	140.709	8.51178	1.00568	0.0238842	0.947004
AT3G48780.1	serine palmitoyltransferase 1	141.583	162.217	101.905	142.473	152.66	126.993	1.00629	0.941085	1.24619	135.235	17.6975	140.709	7.46183	1.06452	0.0927633	0.647056
AT3G52520.1	unknown protein	161.002	151.784	101.905	164.813	148.999	108.237	1.02367	0.981653	1.06213	138.23	18.3566	140.683	16.8533	1.02249	0.02324	0.462083
AT4G19410.2	Pectinacetylesterase family protein	119.679	103.186	123.976	164.947	135.962	120.988	1.37825	1.31764	0.975898	115.614	6.33633	140.632	12.9031	1.22393	0.125242	0.225741
AT4G26910.3	Dihydrolipoamide succinyltransferase	162.809	162.958	107.164	157.121	149.192	115.576	0.965067	0.915527	1.0785	144.31	18.573	140.63	12.7343	0.986363	0.048235	0.627337
AT1G50010.1	tubulin alpha-2 chain	158.744	142.563	170.014	134.513	136.733	150.642	0.847357	0.959105	0.886054	157.107	7.96676	140.629	5.04718	0.897505	0.0327631	0.0958534
AT5G43900.3	myosin 2	152.948	124.12	160.703	143.677	128.961	149.159	0.939381	1.03901	0.928165	145.924	11.1295	140.599	6.03018	0.968852	0.0352278	0.407973
AT3G52310.1	ABC-2 type transporter family protein	189.078	84.878	237.348	162.539	82.335	176.663	0.859642	0.97004	0.744322	170.434	44.9905	140.512	29.3731	0.858001	0.0651641	0.218097
AT1G26380.1	FAD-binding Berberine family protein	250.724	262.307	116.562	132.975	171.799	116.317	0.530362	0.654953	0.997906	209.864	46.771	140.364	16.4367	0.72774	0.139789	0.189452
AT1G15130.1	Endosomal targeting BRO1-like domain-containing protein	127.281	153.669	155.358	120.533	137.246	162.726	0.946983	0.893131	1.04743	145.436	9.09043	140.168	12.2672	0.962513	0.0452127	0.525374
AT1G69840.3	SPFH/Band 7/PHB domain-containing membrane-associated protein family	127.507	111.937	138.891	182.472	112.906	124.917	1.43107	1.00866	0.899389	126.112	7.81228	140.098	21.4688	1.11304	0.162115	0.572905
AT3G01470.1	homeobox 1	138.271	113.821	94.3183	167.69	134.742	117.8	1.21276	1.1838	1.24896	115.47	12.7147	140.077	14.6469	1.21518	0.0188497	0.0103016
AT3G01472.1	conserved peptide upstream open reading frame 33	138.271	113.821	94.3183	167.69	134.742	117.8	1.21276	1.1838	1.24896	115.47	12.7147	140.077	14.6469	1.21518	0.0188497	0.0103016
AT5G01960.1	RING/U-box superfamily protein	165.293	109.581	191.223	169.629	121.062	129.217	1.02624	1.10477	0.675739	155.365	24.0851	139.969	15.0157	0.935584	0.131885	0.57812
AT3G08510.2	phospholipase C 2	115.238	108.033	212.173	115.784	129.218	174.884	1.00474	1.19611	0.824251	145.148	33.577	139.962	17.8863	1.00836	0.10736	0.790583
AT1G53780.3	peptidyl-prolyl cis-trans isomerases;hydrolases;nucleoside-triphosphatases;ATP binding;nucleotide binding;ATPases	154.529	94.6379	122.338	184.144	110.08	125.658	1.19165	1.16317	1.02714	123.835	17.3053	139.961	22.5448	1.12732	0.0507589	0.167833
AT4G18020.4	CheY-like two-component responsive regulator family protein	113.657	79.6951	146.564	146.687	116.374	156.795	1.2906	1.46024	1.06981	113.306	19.3042	139.952	12.1448	1.27355	0.11303	0.0844097
AT5G63160.1	BTB and TAZ domain protein 1	172.067	197.555	93.6286	144.747	164.413	110.683	0.841225	0.83224	1.18215	154.417	31.272	139.948	15.695	0.951872	0.115169	0.457701
AT1G10390.1	Nucleoporin autopeptidase	143.389	118.196	158.289	143.476	123.824	152.421	1.00061	1.04761	0.962928	139.958	11.7002	139.907	8.44605	1.00371	0.0244946	0.989063
AT5G16830.1	syntaxin of plants 21	123.217	135.63	138.029	131.369	132.43	155.683	1.06616	0.976405	1.1279	132.292	4.59006	139.827	7.93376	1.05682	0.0439818	0.337711
AT4G18020.5	CheY-like two-component responsive regulator family protein	113.432	79.6951	146.133	146.687	116.117	156.573	1.29317	1.45701	1.07144	113.087	19.1797	139.792	12.1768	1.27387	0.111723	0.0824663
AT4G13430.1	isopropyl malate isomerase large subunit 1	130.292	122.975	160.876	137.188	133.457	148.64	1.05293	1.08523	0.923945	138.048	11.6077	139.762	4.56792	1.0207	0.0492697	0.83058
AT4G36210.3	Protein of unknown function (DUF726)	147.529	127.081	163.117	143.877	131.852	143.525	0.975249	1.03754	0.879888	145.909	10.4341	139.751	3.95115	0.964224	0.0458418	0.479532
AT5G15640.1	Mitochondrial substrate carrier family protein	149.185	145.188	119.579	137.724	141.228	140.189	0.923174	0.972728	1.17235	137.984	9.27449	139.714	1.03924	1.02275	0.0761561	0.874714
AT1G73680.2	alpha dioxygenase	131.948	96.186	197.258	136.051	122.732	160.279	1.0311	1.27598	0.812537	141.797	29.5896	139.687	10.9904	1.03987	0.133857	0.920044
AT3G49720.1	unknown protein	109.292	67.7139	146.392	170.298	106.868	141.671	1.5582	1.57824	0.967757	107.799	22.7246	139.613	18.3395	1.36806	0.200237	0.241467
AT3G02130.1	receptor-like protein kinase 2	149.636	122.168	139.926	151.837	140.265	126.474	1.01471	1.14813	0.903865	137.243	8.04216	139.525	7.33107	1.02224	0.0706146	0.825539
AT2G26560.1	phospholipase A 2A	225.207	172.65	124.838	178.258	120.163	119.728	0.791529	0.69599	0.959063	174.232	28.9849	139.383	19.438	0.815527	0.0768848	0.145117
AT1G56510.1	Disease resistance protein (TIR-NBS-LRR class)	135.937	96.388	93.9734	194.646	114.126	109.052	1.43188	1.18403	1.16046	108.766	13.6034	139.275	27.7243	1.25879	0.0868127	0.16331
AT2G02180.1	tobamovirus multiplication protein 3	141.808	140.476	128.976	139.463	135.255	143.08	0.983459	0.962836	1.10935	137.087	4.07349	139.266	2.26091	1.01855	0.0457898	0.752025
AT5G27520.1	peroxisomal adenine nucleotide carrier 2	138.873	172.314	116.303	127.423	151.247	138.706	0.91755	0.877743	1.19263	142.496	16.2701	139.125	6.88071	0.995974	0.0989965	0.822062
AT3G53280.1	cytochrome p450 71b5	144.894	131.995	137.856	136.051	144.183	137.075	0.938969	1.09233	0.994333	138.249	3.72891	139.103	2.5569	1.00855	0.0448392	0.901852
AT5G56760.1	serine acetyltransferase 1;1	155.056	134.889	124.838	145.282	131.402	140.263	0.936965	0.974147	1.12356	138.261	8.88455	138.982	4.05765	1.01156	0.0570202	0.932806
AT1G50660.1	unknown protein	142.486	109.244	173.808	132.172	132.622	151.976	0.927614	1.214	0.874393	141.846	18.6406	138.923	6.52768	1.00534	0.105457	0.849387
AT3G05030.1	sodium hydrogen exchanger 2	129.464	73.8391	208.293	161.87	94.0879	160.798	1.25031	1.27423	0.77198	137.199	39.0058	138.919	22.4176	1.09884	0.163576	0.951129
AT3G13310.1	Chaperone DnaJ-domain superfamily protein	73.5386	98.8784	173.894	87.0889	108.217	220.996	1.18426	1.09445	1.27086	115.437	30.1299	138.767	41.5641	1.18319	0.0509303	0.190097
AT5G44400.1	FAD-binding Berberine family protein	111.249	234.374	42.4174	123.209	202.434	90.0737	1.10751	0.863722	2.12351	129.347	56.147	138.572	33.3327	1.36491	0.385772	0.727337
AT4G31780.2	monogalactosyl diacylglycerol synthase 1	138.346	151.38	156.651	120.734	133.2	161.762	0.872695	0.879905	1.03263	148.792	5.44034	138.565	12.1438	0.928409	0.0521501	0.314026
AT2G24270.2	aldehyde dehydrogenase 11A3	88.969	54.925	208.983	129.363	113.419	172.437	1.45402	2.06499	0.825126	117.626	46.7239	138.406	17.6269	1.44804	0.357929	0.54969
AT1G66760.2	MATE efflux family protein	235.896	168.477	94.0596	191.034	139.109	85.0325	0.809823	0.825684	0.904028	166.144	40.9612	138.392	30.602	0.846512	0.0291203	0.11597
AT3G05580.1	Calcineurin-like metallo-phosphoesterase superfamily protein	177.035	178.574	111.82	146.687	155.807	112.611	0.828576	0.872509	1.00707	155.809	21.9993	138.368	13.1451	0.902719	0.0536961	0.203906
AT5G54640.1	Histone superfamily protein	119.83	151.919	116.734	132.105	174.368	108.533	1.10244	1.14777	0.929749	129.494	11.2479	138.335	19.2584	1.05999	0.0664205	0.43005
AT5G43900.2	myosin 2	151.819	121.697	157.858	142.673	126.071	146.045	0.939758	1.03595	0.925169	143.791	11.1841	138.263	6.17322	0.966959	0.0347513	0.384935
AT1G16670.1	Protein kinase superfamily protein	168.755	160.4	110.182	168.559	142.641	103.492	0.99884	0.889285	0.939286	146.445	18.2916	138.231	18.9123	0.94247	0.0316658	0.250272
AT5G08680.1	ATP synthase alpha/beta family protein	133.679	129.639	159.841	141.402	138.724	134.184	1.05777	1.07007	0.839483	141.053	9.46606	138.103	2.10678	0.989111	0.0748979	0.819412
AT1G70090.1	glucosyl transferase family 8	126.905	74.3103	180.877	147.289	103.657	163.319	1.16062	1.39493	0.902926	127.364	30.7641	138.088	17.8266	1.15282	0.142081	0.533447
AT1G69840.2	SPFH/Band 7/PHB domain-containing membrane-associated protein family	124.647	108.975	135.27	180.064	110.401	123.731	1.44459	1.01308	0.914696	122.964	7.63722	138.065	21.3491	1.12412	0.162732	0.538069
AT4G34138.1	UDP-glucosyl transferase 73B1	144.593	165.852	79.0584	124.011	182.845	106.976	0.857656	1.10246	1.35313	129.835	26.1193	137.944	22.9827	1.10442	0.143035	0.636323
AT3G55610.2	delta 1-pyrroline-5-carboxylate synthase 2	104.776	104.532	197.689	103.41	115.539	194.826	0.986964	1.10529	0.985518	135.666	31.0117	137.925	28.6653	1.02592	0.0396852	0.658384
AT1G13990.3	unknown protein	160.776	141.418	109.578	157.255	135.191	120.988	0.978098	0.955966	1.10412	137.258	14.9254	137.811	10.5511	1.01273	0.0461417	0.928781
AT2G31260.1	autophagy 9 (APG9)	122.84	163.9	139.063	109.363	157.156	146.861	0.890284	0.958852	1.05607	141.935	11.9395	137.793	14.5225	0.968403	0.0480964	0.577268
[truncated: 30,134 more rows]
